# Supplementary material for: Gene expression variation explains maize seed germination heterosis
Source: BMC Plant Biol. 2022 Jun 20;22:301. doi: 10.1186/s12870-022-03690-x (PMC9208091; doi:10.1186/s12870-022-03690-x)
Supplement: Supplementary file 2 — Additional file 2: Table S1. The inheritance classification and DEGs. [file 12870_2022_3690_MOESM2_ESM.xlsx]

## Sheet: inhertance_classfication
Table S1. The inhertance classfication and DEGs.
ID	Z58´C72 inhertance			ID	C72´Z58 inhertance			ID	Z58	C72	log2FoldChange	padj		ID	Zhengdan958	Z58	log2FoldChange	padj		ID	Zhengdan958	C72	log2FoldChange	padj		ID	Zhengdan958- reciprocal-cross	Z58	log2FoldChange	padj		ID	Zhengdan958- reciprocal-cross	C72	log2FoldChange	padj		ID	Zhengdan958	Zhengdan958- reciprocal-cross	log2FoldChange	padj
Zm00001d000476	C72 expression level domiance up			Zm00001d000479	Z58 expression level domiance up			Zm00001d050684	3564.17	33509	-3.23279	4.08046e-144		Zm00001d052958	3906.51	224.316	4.12331	1.31575e-39		GRMZM5G845024	11747.8	128.777	6.51103	1.2212e-83		Zm00001d050684	24769.7	3564.17	2.79682	3.29208e-107		Zm00001d045392	15685.5	2153.42	2.86476	5.76198e-35		GRMZM5G845024	11747.8	84.36	7.1277	8.69729e-100
Zm00001d000484	additivity C72>Z58			Zm00001d000484	additivity C72>Z58			Zm00001d043084	266.582	5171.6	-4.27494	1.02428e-71		Zm00001d043084	2168.46	266.582	3.02103	1.97383e-34		Zm00001d003190	13678.9	481.402	4.8287	1.8614e-35		Zm00001d043084	2011.04	266.582	2.91218	5.12323e-32		Zm00001d001031	294.529	4.81645	5.93065	1.24838e-21		Zm00001d003190	13678.9	261.876	5.70712	2.8902e-50
Zm00001d000506	C72 expression level domiance up			Zm00001d000506	additivity C72>Z58			Zm00001d035484	723.83	7544.4	-3.38278	1.37848e-41		Zm00001d039730	781.228	32.6134	4.57037	1.27219e-32		Zm00001d001031	345.208	4.81645	6.15942	8.04422e-24		GRMZM5G862955	1193.94	4.82997	7.87003	4.08208e-27		Zm00001d026524	1761.35	141.019	3.64184	2.67272e-19		Zm00001d031794	5441.47	136.044	5.32238	1.74083e-20
Zm00001d000532	transgressivity down			Zm00001d000565	Z58 expression level domiance up			Zm00001d039730	32.6134	1114.62	-5.08334	3.2356e-41		Plant_SRP	479803	142254	1.75398	4.39165e-32		Zm00001d026524	1649.74	141.019	3.54748	1.85209e-18		Zm00001d004425	647.201	18.0407	5.17058	1.96255e-23		Zm00001d009118	7375.03	2352.5	1.64855	1.67069e-18		Zm00001d052958	3906.51	735.326	2.40872	1.15337e-16
Zm00001d000545	transgressivity up			Zm00001d000588	C72 expression level domiance up			Zm00001d030914	128.675	1872.48	-3.86162	7.59849e-35		Zm00001d008841	7343.39	153.292	5.58219	3.41811e-23		Zm00001d038675	2159.39	192.374	3.48841	2.8146e-17		Zm00001d039730	430.703	32.6134	3.71177	6.62191e-21		Zm00001d045391	42600.1	9680.42	2.13773	5.96557e-18		Zm00001d033447	11762.3	1540.85	2.93245	1.0212e-15
Zm00001d000565	Z58 expression level domiance up			Zm00001d000610	Z58 expression level domiance up			Zm00001d004425	18.0407	1241.53	-6.11021	8.53949e-34		Zm00001d040613	7832.08	578.726	3.75843	1.97029e-20		Zm00001d026567	1348.38	65.178	4.37144	4.18423e-17		Zm00001d007127	72.6155	0	33.0264	3.79401e-19		Zm00001d038675	2164.87	192.374	3.49194	2.87525e-17		Zm00001d025753	8448.94	1793.73	2.23577	8.18044e-13
Zm00001d000588	additivity C72>Z58			Zm00001d000611	additivity C72>Z58			GRMZM5G862955	4.82997	1570.6	-8.26574	1.67938e-30		Zm00001d007127	49.9629	0	32.4869	1.91218e-18		Zm00001d012420	9528.09	634.355	3.90894	6.7512e-17		Zm00001d008014	77.8359	0	22.2784	1.74378e-17		Zm00001d021709	4522.35	1225.85	1.88347	6.43201e-17		Zm00001d048629	1278.49	86.1026	3.88985	2.19157e-12
Zm00001d000602	transgressivity down			Zm00001d000612	Z58 expression level domiance up			Zm00001d052958	224.316	2453.31	-3.45226	7.50282e-28		Zm00001d004425	433.156	18.0407	4.59053	4.02941e-18		Zm00001d033740	956.542	6.523	7.21061	3.03674e-16		Plant_SRP	355067	142254	1.31963	1.74378e-17		UGT708A6	55.3643	0	20.3571	2.50133e-15		Zm00001d024303	13371.7	2246.08	2.57388	2.19157e-12
Zm00001d000610	additivity Z58>C72			Zm00001d000636	additivity C72>Z58			Zm00001d045732	22.0657	1186.98	-5.74577	8.39851e-26		Zm00001d035484	3433.78	723.83	2.2472	2.34354e-17		Zm00001d042409	1256.14	40.0363	4.97261	7.82094e-16		Zm00001d020483	55.2727	0	21.7466	9.24458e-17		Zm00001d042409	1183.3	40.0363	4.88636	3.8052e-15		Zm00001d008841	7343.39	569.444	3.68919	2.83615e-12
Zm00001d000611	additivity C72>Z58			Zm00001d000649	Z58 expression level domiance up			Zm00001d041159	5.92609	1413.58	-7.86606	8.01654e-25		Zm00001d020483	64.7734	0	21.9772	3.69647e-17		Zm00001d020590	2247.91	363.506	2.62859	2.35261e-15		Zm00001d030914	810.228	128.675	2.65302	1.71121e-15		Zm00001d010588	9989.46	2862.75	1.80311	1.58393e-14		Zm00001d043121	1774.68	307.487	2.52865	9.67687e-12
Zm00001d000612	Z58 expression level domiance up			Zm00001d000655	transgressivity down			Zm00001d041389	104.097	1249.88	-3.58462	1.96332e-23		Zm00001d030914	839.456	128.675	2.70377	3.87367e-16		Zm00001d042842	2570.73	377.409	2.76782	6.0468e-15		Zm00001d035484	3063.77	723.83	2.08249	9.64323e-15		Zm00001d033740	704.726	6.523	6.76992	3.99984e-14		Zm00001d014598	107.743	0	24.7189	4.21721e-11
Zm00001d000626	Z58 expression level domiance up			Zm00001d000656	Z58 expression level domiance up			Zm00001d041099	52.0413	1559.07	-4.90451	2.60963e-22		Zm00001d008014	40.084	0	21.3237	6.0016e-16		Zm00001d048482	1074.77	61.6051	4.1272	1.51286e-14		Zm00001d017842	94.3262	0	22.6077	1.0897e-14		Zm00001d046992	321.986	3.79609	6.42202	1.2629e-13		Zm00001d039936	6975.31	546.243	3.67481	3.1467e-09
Zm00001d000634	C72 expression level domiance up			Zm00001d000661	Z58 expression level domiance up			Plant_SRP	142254	388700	-1.4502	8.10589e-22		Zm00001d041159	494.709	5.92609	6.35064	1.7239e-15		UGT708A6	34.2747	0	19.6678	2.13605e-14		Zm00001d002318	74.3434	0	22.2253	1.90533e-14		Zm00001d026717	387.234	0	10.8812	2.51799e-13		Zm00001d022459	4976.13	559.913	3.15225	1.13483e-08
Zm00001d000636	Z58 expression level domiance down			Zm00001d000788	additivity C72>Z58			Zm00001d020483	0	339.458	-24.3652	8.10589e-22		Zm00001d051089	87.1391	0	22.4841	1.89674e-14		Zm00001d026522	836.239	0.367717	11.0296	4.27235e-14		Zm00001d045732	438.243	22.0657	4.30872	9.50061e-14		Zm00001d008757	1425.55	364.491	1.96771	2.71284e-13		GRMZM5G884912	18074	9019	1.00295	3.09651e-08
Zm00001d000649	Z58 expression level domiance up			Zm00001d000809	additivity C72>Z58			Zm00001d006554	117.29	1382.8	-3.56421	1.41778e-21		Zm00001d002318	69.1304	0	22.1216	2.5637e-14		Zm00001d019056	1155	61.2276	4.23715	4.60325e-14		Zm00001d007685	73.264	0	22.2502	1.0337e-13		Zm00001d019056	1058.02	61.2276	4.1107	4.35716e-13		Zm00001d028198	17287.9	6652.62	1.37774	6.53579e-08
Zm00001d000656	Z58 expression level domiance up			Zm00001d000811	Z58 expression level domiance up			Zm00001d013577	346.54	2872.44	-3.05104	2.80343e-21		Zm00001d017399	3219.58	436.244	2.88366	2.73079e-14		Zm00001d026717	389.735	0	10.8908	1.75715e-13		Zm00001d051089	47.7408	0	21.6154	2.61652e-13		Zm00001d042550	64.4239	0	20.596	5.83454e-13		tRNA-Asp	76118.3	38017.7	1.00155	1.08654e-06
Zm00001d000661	transgressivity up			Zm00001d000816	additivity Z58>C72			Zm00001d008014	0	211.831	-23.7229	1.68784e-20		Zm00001d003938	3690.5	620.913	2.57121	3.80344e-14		Zm00001d050505	55.4786	0	20.3646	3.4604e-13		Zm00001d043757	2957.64	555.769	2.41222	6.92074e-13		Zm00001d017121	29036.4	9512.89	1.60994	6.46555e-13		Zm00001d003801	1483.02	262.25	2.49925	1.34984e-06
Zm00001d000671	Z58 expression level domiance up			Zm00001d000846	additivity Z58>C72			Zm00001d023488	258.115	2053.31	-2.99046	6.18182e-20		Zm00001d006554	872.166	117.29	2.89887	1.22783e-13		Zm00001d039073	338.679	1.46716	7.83579	8.02643e-13		Zm00001d041159	334.989	5.92609	5.78923	1.01031e-12		Zm00001d027731	5875.12	1309.6	2.16545	1.05783e-12		Zm00001d027258	1616.55	135.377	3.57781	2.27772e-06
Zm00001d000681	transgressivity down			Zm00001d000871	C72 expression level domiance up			Zm00001d045002	200.27	1951.29	-3.28382	9.65053e-20		Zm00001d003190	13678.9	1308.79	3.38563	2.46723e-13		Zm00001d054073	924.763	88.847	3.38053	1.41582e-12		Zm00001d006693	351.631	13.6276	4.69696	1.40225e-12		Zm00001d048482	898.161	61.6051	3.8683	1.09309e-12		Zm00001d048348	1829.95	243.468	2.91086	2.60229e-06
Zm00001d000757	transgressivity up			Zm00001d000885	Z58 expression level domiance up			Zm00001d039622	183.53	1738.22	-3.24455	1.28201e-19		Zm00001d017842	45.0219	0	21.5429	2.52868e-13		Zm00001d043121	1774.68	295.089	2.58853	2.01518e-12		Zm00001d021705	70.0217	0	22.1292	7.4513e-12		Zm00001d000885	42.2474	0	20.0062	2.31919e-12		Zm00001d024302	27996.1	11703.4	1.2583	3.88967e-06
Zm00001d000763	C72 expression level domiance up			Zm00001d000943	Z58 expression level domiance up			Zm00001d027698	25.3684	842.817	-5.05367	1.94518e-18		Zm00001d006693	360.612	13.6276	4.7332	8.71399e-13		Zm00001d010464	265.921	0	10.3389	3.60167e-12		PHYA1	4380.25	575.98	2.92693	2.77146e-11		Zm00001d050505	36.336	0	19.7524	2.31919e-12		Zm00001d006947	4507.57	468.372	3.26697	3.96807e-06
Zm00001d000788	C72 expression level domiance up			Zm00001d000982	Z58 expression level domiance up			Zm00001d049912	17.8753	800.585	-5.46921	8.2973e-18		Zm00001d024302	27996.1	7327.76	1.93391	1.16361e-12		Zm00001d042550	38.2745	0	19.8429	4.30465e-12		Zm00001d013577	1655.11	346.54	2.25547	6.01719e-11		Zm00001d015256	453.119	2.57402	7.45099	2.31919e-12		Zm00001d034413	3274.31	948.989	1.78732	8.72113e-06
Zm00001d000809	additivity C72>Z58			Zm00001d000995	additivity C72>Z58			Zm00001d006483	35.5533	750.179	-4.40842	1.20195e-17		Zm00001d007685	40.6649	0	21.4028	1.16361e-12		Zm00001d024302	27996.1	8721.84	1.68256	5.57211e-12		Zm00001d027698	401.196	25.3684	3.98269	8.29979e-11		Zm00001d044117	40.9796	0	19.9755	1.25141e-11		Zm00001d018298	3751.05	488.753	2.93993	8.72113e-06
Zm00001d000811	Z58 expression level domiance up			Zm00001d001031	additivity Z58>C72			Zm00001d015672	100.791	1896.97	-4.23666	1.34037e-17		Zm00001d039936	6975.31	270.56	4.68806	1.9879e-12		Zm00001d031794	5441.47	332.377	4.03335	1.14374e-11		Zm00001d039914	1204.35	144.822	3.05882	1.17394e-10		Zm00001d007832	38.4243	0	19.8668	1.38974e-11		TIP3-1	4972.51	890.615	2.48121	2.01304e-05
Zm00001d000816	Z58 expression level domiance up			Zm00001d001038	additivity C72>Z58			Zm00001d006693	13.6276	554.403	-5.3544	4.33463e-17		Zm00001d016469	8881.45	1274.62	2.80101	2.93552e-12		Zm00001d000885	26.7227	0	19.3478	1.38906e-11		Zm00001d040572	35.5226	0	21.1805	1.76966e-10		Zm00001d012518	7892.47	2199.94	1.84306	1.38974e-11		Zm00001d040613	7832.08	2219.08	1.81951	2.48845e-05
Zm00001d000862	Z58 expression level domiance up			Zm00001d001046	additivity Z58>C72			Zm00001d037641	9.61695	602.861	-5.9831	4.70451e-17		Zm00001d016288	581.431	14.3642	5.32231	6.22662e-12		Zm00001d038966	46.2242	0	20.1226	1.38906e-11		Zm00001d016469	7565.21	1274.62	2.5696	3.99644e-10		PHI1	4300.64	1274.91	1.7543	1.42252e-11		Zm00001d010855	6446.65	2149.72	1.58447	5.56011e-05
Zm00001d000871	C72 expression level domiance up			Zm00001d001061	Z58 expression level domiance up			Zm00001d003835	142.471	1434.89	-3.32987	7.49716e-17		Zm00001d021705	61.2879	0	21.9377	1.08342e-11		Zm00001d015256	378.8	2.57402	7.19229	1.47991e-11		Zm00001d017659	51.8665	0	21.8036	5.18657e-10		Zm00001d026522	413.795	0.367717	10.0151	1.5969e-11		Zm00001d034109	1249.52	208.611	2.58274	5.79663e-05
Zm00001d000872	Z58 expression level domiance up			Zm00001d001097	additivity Z58>C72			Zm00001d015070	1310.86	4568.97	-1.80155	8.77824e-17		Zm00001d034368	2536	319.867	2.98685	1.08342e-11		GRMZM5G884912	18074	8115.97	1.15514	1.60293e-11		Zm00001d029891	61.9297	0	22.0967	6.48181e-10		Zm00001d012103	13455.9	4182.91	1.68571	1.85729e-11		Zm00001d003554	14728.6	1638.87	3.16788	8.0512e-05
Zm00001d000885	additivity Z58>C72			Zm00001d001108	Z58 expression level domiance up			Zm00001d041321	2.4977	798.953	-8.41637	1.24883e-16		Zm00001d043757	2725.12	555.769	2.29381	1.18908e-11		Zm00001d016903	73.0694	0	20.7846	1.8759e-11		Zm00001d041321	230.448	2.4977	6.62288	1.21958e-09		Zm00001d051341	246.246	1.52183	7.36159	1.9777e-11		Zm00001d029091	1038.02	320.82	1.69404	0.000117419
Zm00001d000943	Z58 expression level domiance up			Zm00001d001119	additivity C72>Z58			Zm00001d035496	37.6517	1020.48	-4.75199	3.31131e-16		Zm00001d004940	84.2811	0	22.4076	2.22559e-11		Zm00001d036264	51.0326	0	20.2595	1.90824e-11		Zm00001d041389	542.215	104.097	2.37978	1.34676e-09		Zm00001d038966	42.9636	0	20.0168	1.9777e-11		Zm00001d003938	3690.5	1410.92	1.38721	0.000133972
Zm00001d000968	Z58 expression level domiance up			Zm00001d001134	C72 expression level domiance up			Zm00001d043564	48.0307	699.632	-3.86403	6.7528e-16		Zm00001d027698	408.005	25.3684	4.0081	5.01523e-11		Zm00001d044117	33.6351	0	19.6883	1.97509e-11		Zm00001d041099	520.919	52.0413	3.32334	1.47847e-09		Zm00001d027625	3846.41	969.187	1.98876	3.1044e-11		Zm00001d037894	41138	5333.47	2.94734	0.000194941
Zm00001d000969	Z58 expression level domiance down			Zm00001d001135	additivity C72>Z58			Zm00001d051089	0	132.536	-23.0881	7.83508e-16		Zm00001d041321	302.35	2.4977	7.01359	5.22651e-11		Zm00001d007832	32.2415	0	19.6151	2.03028e-11		Zm00001d033767	365.801	0	11.1142	1.59983e-09		Zm00001d047492	1813.61	227.85	2.9926	6.6701e-11		Zm00001d031773	2673.17	594.038	2.1697	0.000282074
Zm00001d000971	transgressivity down			Zm00001d001137	Z58 expression level domiance up			Zm00001d002318	0	109.979	-22.7903	8.68876e-16		Zm00001d040572	40.5941	0	21.3711	9.15839e-11		Zm00001d004725	65.3372	0	20.6038	4.66494e-11		Zm00001d004940	25.4817	0	20.6815	1.59983e-09		Zm00001d045431	26442.9	6425.51	2.04101	7.63041e-11		Zm00001d013507	2553.47	621.49	2.03884	0.000422378
Zm00001d000982	Z58 expression level domiance up			Zm00001d001139	transgressivity down			Zm00001d017842	0	120.898	-22.9663	9.07402e-16		Zm00001d017659	74.5561	0	22.3271	1.20778e-10		Zm00001d051341	208.133	1.52183	7.11985	1.04225e-10		Zm00001d049912	310.208	17.8753	4.10138	2.14959e-09		Zm00001d036264	35.0202	0	19.7176	9.43012e-11		Zm00001d016694	2827.95	887.998	1.67139	0.000501077
Zm00001d000994	Z58 expression level domiance up			Zm00001d001143	Z58 expression level domiance down			Zm00001d051701	36.8435	843.105	-4.52557	4.52288e-15		Zm00001d041099	568.302	52.0413	3.44873	1.98493e-10		Zm00001d037217	756.969	64.4213	3.55512	1.29221e-10		Zm00001d017399	2224.9	436.244	2.35054	2.95337e-09		Zm00001d049427	91.2512	0	21.118	1.06732e-10		Zm00001d042811	1021.17	164.344	2.63408	0.000555122
Zm00001d000995	C72 expression level domiance up			Zm00001d001170	transgressivity down			Zm00001d040499	58.2553	1066.02	-4.20182	4.61707e-15		Zm00001d028408	2902.5	187.132	3.95682	3.39577e-10		Zm00001d020199	299.782	10.4792	4.84114	1.47359e-10		Zm00001d006554	623.955	117.29	2.4162	2.95337e-09		Zm00001d039073	211.838	1.46716	7.15942	1.12766e-10		Zm00001d000912	1249.31	614.061	1.0248	0.000555122
Zm00001d001031	additivity Z58>C72			Zm00001d001195	transgressivity down			Zm00001d021940	292.864	1932.25	-2.72441	6.29485e-15		Zm00001d049912	343.411	17.8753	4.24873	3.39577e-10		Zm00001d016214	1012.83	239.532	2.07983	1.98686e-10		Zm00001d001913	5441.3	1350.55	2.01095	5.47163e-09		Zm00001d011087	4092.7	1070.63	1.93474	2.50724e-10		Zm00001d016902	2021.57	562.25	1.84595	0.0006528
Zm00001d001038	additivity C72>Z58			Zm00001d001196	additivity C72>Z58			Zm00001d016288	14.3642	820.673	-5.81922	6.32708e-15		Zm00001d022459	4976.13	367.567	3.75873	3.39577e-10		Zm00001d045392	6480	2153.42	1.58944	2.57391e-10		Zm00001d036825	250.07	0	10.5653	7.68901e-09		Zm00001d001785	2511.61	622.136	2.01332	2.76866e-10		Zm00001d000545	313.156	44.0922	2.82874	0.000701065
Zm00001d001046	additivity Z58>C72			Zm00001d001208	Z58 expression level domiance up			Zm00001d007685	0	95.5198	-22.6332	8.91007e-15		Zm00001d003554	14728.6	501.367	4.87668	4.12944e-10		Zm00001d026528	812.38	16.0748	5.66538	2.85037e-10		Zm00001d045002	950.011	200.27	2.2454	1.42459e-08		Zm00001d026528	817.367	16.0748	5.67424	3.05657e-10		Zm00001d021648	2028.42	668.212	1.60167	0.000722429
Zm00001d001048	Z58 expression level domiance up			Zm00001d001275	Z58 expression level domiance up			Zm00001d034789	174.287	1518.11	-3.12395	2.18136e-14		Zm00001d015001	552.177	44.4082	3.63688	5.0907e-10		Zm00001d049977	723.242	81.1822	3.15583	2.96071e-10		Zm00001d006483	317.003	35.5533	3.16561	1.86259e-08		Zm00001d010464	147.144	0	9.48584	3.45278e-10		Zm00001d044227	227.197	27.3009	3.05775	0.000722429
Zm00001d001051	C72 expression level domiance up			Zm00001d001285	transgressivity up			Zm00001d027577	1182.26	6009.28	-2.34593	2.18136e-14		Zm00001d037641	248.584	9.61695	4.70475	5.29938e-10		Zm00001d048884	71.7154	0	20.7642	6.75654e-10		Zm00001d029374	205.62	0	10.2837	2.16413e-08		Zm00001d004725	38.6961	0	19.8494	3.54146e-10		Zm00001d044022	1552.7	191.529	3.01962	0.000761063
Zm00001d001061	additivity Z58>C72			Zm00001d001305	C72 expression level domiance up			Zm00001d006696	57.0797	747.781	-3.70855	2.18136e-14		Zm00001d045732	283.885	22.0657	3.68214	6.48588e-10		Zm00001d016902	2021.57	301.987	2.74314	9.32189e-10		Zm00001d045313	92.8436	0	25.1232	3.0941e-08		Zm00001d036024	682.219	100.865	2.7577	4.61477e-10		Zm00001d044728	1592.11	415.018	1.93998	0.000850149
Zm00001d001070	Z58 expression level domiance up			Zm00001d001340	Z58 expression level domiance up			Zm00001d039794	1.30453	573.699	-8.75341	3.12739e-14		Zm00001d024478	428.704	0	11.3429	7.79066e-10		Zm00001d038631	183.474	0	9.80295	1.03836e-09		Zm00001d027065	19.1937	0	20.4496	3.22e-08		Zm00001d001913	5441.3	1485.94	1.87271	6.66066e-10		Zm00001d012420	9528.09	2412.91	1.98147	0.000881562
Zm00001d001097	Z58 expression level domiance up			Zm00001d001406	transgressivity down			Zm00001d021705	0	149.811	-23.226	1.1025e-13		Zm00001d034921	243.681	3.9136	5.94265	8.23773e-10		Zm00001d035070	425.314	34.9517	3.60457	1.10793e-09		Zm00001d005334	5014.77	1393.07	1.84847	3.45655e-08		Zm00001d054073	704.984	88.847	2.98891	8.91141e-10		Zm00001d034433	1781.99	459.142	1.95593	0.000926518
Zm00001d001104	C72 expression level domiance up			Zm00001d001438	additivity C72>Z58			Zm00001d043585	199.062	1422.76	-2.8369	1.3874e-13		Zm00001d048282	2247.22	323.658	2.79515	1.16509e-09		Zm00001d011991	177.388	0	9.75423	2.72e-09		Zm00001d019163	4892.59	1314.98	1.896	3.45655e-08		Zm00001d007127	72.6155	0	20.9913	9.90989e-10		Zm00001d004243	4424.6	857.719	2.36689	0.000926518
Zm00001d001108	transgressivity up			Zm00001d001443	Z58 expression level domiance up			Zm00001d039731	62.1148	1099.81	-4.14945	2.17011e-13		Zm00001d012420	9528.09	962.501	3.30727	1.61827e-09		Zm00001d007127	49.9629	0	20.4518	2.97199e-09		Zm00001d051701	397.541	36.8435	3.44052	4.09155e-08		Zm00001d008983	2485.05	602.508	2.0443	1.28756e-09		Zm00001d028408	2902.5	606.71	2.25838	0.00103672
Zm00001d001119	additivity C72>Z58			Zm00001d001460	Z58 expression level domiance up			Zm00001d002117	9.63128	567.247	-5.87274	2.7231e-13		Zm00001d032423	3272.99	309.99	3.40249	1.77945e-09		Zm00001d049427	32.6288	0	19.6344	3.15555e-09		Zm00001d043564	344.807	48.0307	2.84346	5.35702e-08		Zm00001d016903	22.6317	0	19.0943	1.52861e-09		Zm00001d039935	1379.2	116.025	3.57124	0.0010998
Zm00001d001134	C72 expression level domiance up			Zm00001d001470	additivity Z58>C72			Zm00001d040572	0	139.364	-23.1519	2.97029e-13		Zm00001d012293	4734.71	343.945	3.78287	1.78096e-09		Zm00001d048282	2247.22	418.956	2.42362	3.83664e-09		Zm00001d016122	229.584	0	10.4426	5.58324e-08		Zm00001d048884	49.2787	0	20.2234	2.69898e-09		Zm00001d039942	1327.53	181.774	2.86983	0.00110654
Zm00001d001135	additivity C72>Z58			Zm00001d001551	transgressivity down			Zm00001d041799	569.484	2983.27	-2.39018	3.75695e-13		Zm00001d029891	40.3745	0	21.4804	1.7965e-09		Zm00001d009118	5271.2	2352.5	1.16407	3.83664e-09		Zm00001d022513	8019.11	1565.59	2.35732	5.80205e-08		Zm00001d045228	681.476	83.4151	3.03086	3.94381e-09		Zm00001d028561	5362.03	448.096	3.58112	0.00129172
Zm00001d001137	Z58 expression level domiance up			Zm00001d001557	additivity Z58>C72			Zm00001d052570	1713.42	7612.42	-2.15173	4.86654e-13		Zm00001d027065	44.1505	0	21.6518	1.96984e-09		Zm00001d008820	1470.62	315.559	2.22063	4.60786e-09		Zm00001d044088	1301.09	256.153	2.34465	8.40072e-08		Zm00001d008820	1485.88	315.559	2.23555	3.94381e-09		Zm00001d047567	3448.74	898.305	1.94083	0.00141322
Zm00001d001189	Z58 expression level domiance down			Zm00001d001578	additivity C72>Z58			Zm00001d050704	19.5537	615.838	-4.97622	5.93739e-13		Zm00001d015672	904.87	100.791	3.1684	2.42479e-09		Zm00001d052791	226.295	0	10.1062	4.97577e-09		GRMZM5G800101	1629.75	3.99632	8.70326	9.29258e-08		Zm00001d036374	33.0427	0	19.6047	5.0851e-09		Zm00001d028630	2516.14	374.623	2.74731	0.00147352
Zm00001d001193	C72 expression level domiance up			Zm00001d001591	Z58 expression level domiance up			Zm00001d007536	29.6415	651.219	-4.46619	6.83106e-13		Zm00001d006483	345.699	35.5533	3.29161	2.54487e-09		Zm00001d009700	1673.3	202.924	3.04324	5.27685e-09		Zm00001d026407	203.574	0	10.2689	1.06851e-07		Zm00001d020199	233.016	10.4792	4.47721	6.68128e-09		Zm00001d027832	4574.59	1439.43	1.66812	0.00150187
Zm00001d001196	C72 expression level domiance up			Zm00001d001592	additivity Z58>C72			Zm00001d035285	875.811	3045.65	-1.79773	7.13487e-13		Zm00001d022376	3437.68	224.044	3.94094	2.72939e-09		Zm00001d045544	3110.16	413.618	2.91069	5.64329e-09		Zm00001d015300	5203.13	1733.95	1.58554	1.10471e-07		Zm00001d050770	137.173	0	9.38429	7.11386e-09		Zm00001d047187	1672.21	340.341	2.29662	0.00158057
Zm00001d001208	Z58 expression level domiance up			Zm00001d001623	C72 expression level domiance up			Zm00001d017097	432.341	1879.11	-2.1203	8.70494e-13		Zm00001d002117	300.446	9.63128	4.95593	5.567e-09		Zm00001d031547	187.827	0	9.83667	5.99186e-09		Zm00001d002276	22.6619	0	20.5983	1.19241e-07		Zm00001d040292	1993.15	359.841	2.46971	1.66682e-08		Zm00001d022278	13899.3	4388.96	1.66304	0.00164477
Zm00001d001230	transgressivity down			Zm00001d001627	additivity Z58>C72			Zm00001d004940	0	136.174	-23.0999	1.24593e-12		Zm00001d033767	275.787	0	10.7066	6.48133e-09		Zm00001d036374	28.2103	0	19.3761	6.99226e-09		Zm00001d037641	170.908	9.61695	4.16456	1.19523e-07		Zm00001d012373	2378.14	900.789	1.40032	1.77812e-08		Zm00001d029349	2099.61	537.403	1.96586	0.00165963
Zm00001d001232	transgressivity up			Zm00001d001645	Z58 expression level domiance down			Zm00001d030183	60.4221	834.445	-3.79053	1.88424e-12		Zm00001d003247	6862.07	1284.01	2.41807	7.54364e-09		Zm00001d012373	2416.65	900.789	1.42383	7.30171e-09		Zm00001d007448	21.2621	0	20.5501	1.88377e-07		Zm00001d002456	1092.39	170.064	2.68385	2.42798e-08		Zm00001d031740	3198.93	828.061	1.94984	0.00202315
Zm00001d001249	C72 expression level domiance up			Zm00001d001661	transgressivity down			Zm00001d022879	66.2369	1168.82	-4.14333	2.42345e-12		Zm00001d016122	313.888	0	10.8932	7.54364e-09		Zm00001d031740	3198.93	418.477	2.93428	8.97202e-09		Zm00001d031956	6684.75	2513.99	1.41123	1.91073e-07		Zm00001d038631	112.854	0	9.10206	3.13231e-08		Zm00001d006796	12909.5	2731.69	2.24059	0.00207367
Zm00001d001275	Z58 expression level domiance up			Zm00001d001712	transgressivity down			Zm00001d021770	79.2138	989.835	-3.64321	2.87314e-12		Zm00001d023488	1069.26	258.115	2.0493	7.90453e-09		Zm00001d015520	3421.85	470.145	2.8637	9.06048e-09		Zm00001d016288	280.353	14.3642	4.2702	1.91073e-07		Zm00001d046996	1746.35	246.075	2.82751	3.67854e-08		Zm00001d049381	221.347	8.43612	4.7005	0.00226945
Zm00001d001305	additivity C72>Z58			Zm00001d001735	C72 expression level domiance up			Zm00001d016930	78.1893	890.599	-3.50537	3.51419e-12		Zm00001d039794	176.536	1.30453	7.05306	9.50038e-09		Zm00001d035913	292.894	0.384705	9.51623	1.07405e-08		Zm00001d039001	1716.88	371.463	2.20866	1.91073e-07		Zm00001d031547	144.477	0	9.45893	3.77819e-08		Zm00001d017219	484.303	108.348	2.16139	0.00243917
Zm00001d001430	transgressivity up			Zm00001d001748	transgressivity up			Zm00001d015001	44.4082	663.279	-3.90189	4.22167e-12		Zm00001d017137	239.066	3.30269	6.21387	1.1418e-08		Zm00001d024303	13371.7	3042.17	2.13603	1.10916e-08		Zm00001d045952	178.051	0	10.0751	1.92506e-07		Zm00001d023859	1957.12	394.743	2.30985	4.82829e-08		Zm00001d044442	2334.1	473.264	2.302	0.00243917
Zm00001d001432	transgressivity down			Zm00001d001765	C72 expression level domiance up			Zm00001d013211	104.95	1638.91	-3.97022	5.84918e-12		Zm00001d043564	362.166	48.0307	2.91507	1.49759e-08		Zm00001d034368	2536	519.799	2.28669	1.31078e-08		Zm00001d015965	253.655	0	10.587	2.25312e-07		Zm00001d031956	6684.75	2710.16	1.30254	4.94897e-08		Zm00001d017813	699.812	75.9306	3.20345	0.00247885
Zm00001d001438	additivity C72>Z58			Zm00001d001785	transgressivity up			Zm00001d036825	0	624.637	-11.8867	6.4371e-12		Zm00001d002276	42.1406	0	21.4914	1.68214e-08		Zm00001d010653	234.822	0	10.1588	1.32841e-08		Zm00001d035496	377.108	37.6517	3.31574	2.58024e-07		Zm00001d014262	32.7153	0	19.6472	5.06916e-08		Zm00001d015777	2986.67	628.313	2.24903	0.00247885
Zm00001d001443	transgressivity up			Zm00001d001789	Z58 expression level domiance up			Zm00001d014270	143.075	1466.96	-3.3598	6.4371e-12		Zm00001d016070	5829.66	846.369	2.78411	2.16954e-08		Zm00001d016070	5829.66	1027.62	2.5041	1.44295e-08		Zm00001d039731	559.865	62.1148	3.1753	2.73363e-07		Zm00001d011991	112.618	0	9.09946	5.69527e-08		Zm00001d045988	4504.09	1093.15	2.0426	0.00254683
Zm00001d001460	Z58 expression level domiance up			Zm00001d001831	Z58 expression level domiance up			Zm00001d049293	28.617	539.243	-4.22537	6.9259e-12		Zm00001d045002	919.797	200.27	2.19839	2.55699e-08		Zm00001d033591	2031.68	330.251	2.62149	1.66095e-08		Zm00001d045391	42600.1	14555.4	1.54937	2.74319e-07		Zm00001d039001	1716.88	423.102	2.02054	6.82964e-08		Zm00001d033990	2003.4	316.321	2.66352	0.00266047
Zm00001d001463	Z58 expression level domiance up			Zm00001d001913	transgressivity up			Zm00001d009111	780.67	3730.02	-2.25602	8.00747e-12		PHYA1	3282.27	575.98	2.51046	2.74429e-08		Zm00001d050770	116.091	0	9.14301	1.69218e-08		Zm00001d007536	328.027	29.6415	3.47629	2.90468e-07		Zm00001d017412	27.4945	0	19.4055	7.58239e-08		Zm00001d005698	1997.65	270.851	2.88269	0.00277998
Zm00001d001466	Z58 expression level domiance up			Zm00001d001917	Z58 expression level domiance up			Zm00001d035282	93.6718	1054.2	-3.49513	1.0017e-11		Zm00001d028647	2074.67	88.2915	4.55327	3.60284e-08		Zm00001d046992	120.342	3.79609	5.00284	3.24881e-08		Zm00001d049167	390.699	10.4649	5.19251	3.02015e-07		Zm00001d040279	3496.89	1031.27	1.76179	8.44095e-08		Zm00001d025508	1410.16	208.706	2.75751	0.00281797
Zm00001d001470	Z58 expression level domiance up			Zm00001d001923	Z58 expression level domiance up			Zm00001d049167	10.4649	875.099	-6.35606	1.16849e-11		Zm00001d039935	1379.2	26.4789	5.70172	3.7327e-08		Zm00001d048578	967.183	190.455	2.34361	3.32977e-08		Zm00001d023488	946.493	258.115	1.8731	3.08857e-07		Zm00001d006611	61.1258	0	20.5158	9.00746e-08		Zm00001d035559	1548.59	130.406	3.56982	0.00294626
Zm00001d001471	C72 expression level domiance up			Zm00001d001926	additivity C72>Z58			Zm00001d026845	65.2697	795.063	-3.59991	1.18744e-11		Zm00001d036825	178.881	0	10.0839	3.98819e-08		Zm00001d046769	661.479	119.429	2.46931	3.44818e-08		Zm00001d009054	155.436	0	9.87901	3.93684e-07		Zm00001d028687	2517.05	447.5	2.49225	9.67058e-08		Zm00001d007411	12917.5	1743.25	2.88954	0.00323093
Zm00001d001510	transgressivity up			Zm00001d001928	Z58 expression level domiance up			Zm00001d014212	42.216	963.331	-4.51177	1.46162e-11		Zm00001d040816	34.8557	0	30.0061	3.98819e-08		Zm00001d034281	202.5	0	9.94565	3.66884e-08		Zm00001d040816	11.1853	0	28.3667	3.98976e-07		Zm00001d035070	331.415	34.9517	3.24497	1.0615e-07		Zm00001d010586	4022.63	1673.51	1.26529	0.00332293
Zm00001d001511	Z58 expression level domiance up			Zm00001d001935	transgressivity up			Zm00001d019430	315.479	1544.44	-2.29193	1.61701e-11		Zm00001d007536	368.164	29.6415	3.64257	3.99019e-08		Zm00001d039659	191.173	0	9.86196	3.67206e-08		Zm00001d045786	225.996	0	10.4199	3.98976e-07		Zm00001d001557	26.5262	0	19.3452	1.39996e-07		Zm00001d025434	5796.21	1391.27	2.05882	0.00377498
Zm00001d001516	transgressivity up			Zm00001d001945	transgressivity down			Zm00001d033767	0	594.014	-11.8142	1.97254e-11		Zm00001d007448	33.7458	0	21.216	3.99019e-08		Zm00001d036024	563.375	100.865	2.48079	4.10128e-08		Zm00001d035272	199.815	0	10.2424	4.27544e-07		Zm00001d031504	309.225	18.1075	4.09737	1.48361e-07		Zm00001d001139	15797	6564.7	1.26679	0.00468214
Zm00001d001557	Z58 expression level domiance up			Zm00001d001951	C72 expression level domiance up			Zm00001d020031	124.495	1509.27	-3.60028	2.62225e-11		Zm00001d045952	226.575	0	10.4244	3.99019e-08		ATPA	3805.24	1830.96	1.0554	4.88054e-08		Zm00001d000611	159.887	0	9.92127	4.50512e-07		Zm00001d010653	159.162	0	9.59877	1.50755e-07		Zm00001d005171	444.773	71.7625	2.63424	0.00472757
Zm00001d001578	additivity C72>Z58			Zm00001d001959	transgressivity up			Zm00001d020316	217.063	1283.72	-2.56311	3.86505e-11		Zm00001d026407	228.945	0	10.4398	3.99019e-08		Zm00001d017412	28.4655	0	19.4568	5.47785e-08		Zm00001d015672	694.63	100.791	2.78716	4.50512e-07		Zm00001d007215	3071.5	599.198	2.35816	1.89527e-07		Zm00001d053220	246.28	26.4173	3.21642	0.00517465
Zm00001d001591	additivity Z58>C72			Zm00001d001960	Z58 expression level domiance up			Zm00001d030994	34.8199	533.25	-3.93168	5.61738e-11		Zm00001d025507	979.804	119.812	3.02735	4.32981e-08		Zm00001d047698	143.029	0	9.44432	5.79146e-08		Zm00001d026386	431.433	33.2099	3.69561	4.60485e-07		Zm00001d014124	2705.44	839.663	1.68811	1.98266e-07		Zm00001d002240	523.111	194.352	1.42926	0.00574478
Zm00001d001592	Z58 expression level domiance up			Zm00001d001966	C72 expression level domiance up			Zm00001d021183	397.719	2055.48	-2.3698	5.75878e-11		Zm00001d045988	4504.09	444.2	3.34173	5.58631e-08		Zm00001d014262	28.7559	0	19.4614	5.79146e-08		Zm00001d045478	3243.81	512.742	2.66181	4.83574e-07		Zm00001d042948	828.891	195.249	2.08576	2.23402e-07		Zm00001d043913	1131.81	229.384	2.3017	0.00627393
Zm00001d001626	transgressivity up			Zm00001d001971	C72 expression level domiance up			Zm00001d011670	12.8656	480.218	-5.199	8.42546e-11		Zm00001d019496	208.684	5.00972	5.39196	5.59214e-08		Zm00001d001557	32.6288	0	19.6433	6.11869e-08		Zm00001d024478	136.432	0	9.69205	5.05273e-07		Zm00001d011837	173.589	0.364009	8.76173	2.38466e-07		Zm00001d026665	468.914	99.114	2.24378	0.0075033
Zm00001d001627	additivity Z58>C72			Zm00001d001978	transgressivity up			Zm00001d028499	24.1752	643.124	-4.73054	9.23386e-11		Zm00001d050704	315.662	19.5537	4.01108	5.59214e-08		Zm00001d044648	1619.26	428.534	1.91792	6.11869e-08		Zm00001d016930	528.169	78.1893	2.7513	5.343e-07		Zm00001d015678	132.616	1.87256	6.15224	2.39371e-07		Zm00001d010652	277.067	28.2159	3.29333	0.00926471
Zm00001d001634	transgressivity down			Zm00001d001979	transgressivity up			Zm00001d017659	0	56.9364	-21.9383	9.64132e-11		Zm00001d051701	381.581	36.8435	3.38209	5.64111e-08		Zm00001d006611	56.8318	0	20.4102	8.57021e-08		Zm00001d005617	131.26	0	9.63612	5.343e-07		Zm00001d050678	18643.2	6410.55	1.54014	3.29487e-07		Zm00001d013193	8276.18	2431.59	1.76706	0.0102524
Zm00001d001639	Z58 expression level domiance up			Zm00001d002007	additivity Z58>C72			Zm00001d048436	2.4977	437.528	-7.53204	9.64132e-11		Zm00001d048357	260.955	0	10.6267	5.79717e-08		Zm00001d028465	809.962	133.296	2.60383	9.44346e-08		Zm00001d022273	1511.38	351.608	2.10528	5.52376e-07		Zm00001d035710	638.93	96.6516	2.72428	3.32485e-07		Zm00001d002823	1679.28	351.64	2.25528	0.0106636
Zm00001d001666	Z58 expression level domiance down			Zm00001d002023	additivity Z58>C72			Zm00001d029374	0	393.92	-11.2216	1.0755e-10		Zm00001d029374	160.537	0	9.92581	5.83855e-08		Zm00001d045228	572.817	83.4151	2.78038	1.01824e-07		Zm00001d013211	919.877	104.95	3.13701	5.53456e-07		Zm00001d040766	3023.11	830.124	1.86488	3.44793e-07		Zm00001d033987	1446.3	246.918	2.54983	0.0109359
Zm00001d001679	Z58 expression level domiance up			Zm00001d002024	transgressivity up			Zm00001d034921	3.9136	262.921	-6.05323	1.13553e-10		Zm00001d009054	209.64	0	10.3109	6.0108e-08		Zm00001d020504	510.611	36.3059	3.81667	1.01824e-07		Zm00001d034921	132.789	3.9136	5.06765	5.5369e-07		Zm00001d023393	2091.64	490.237	2.09274	3.7078e-07		Zm00001d022469	2430.85	790.353	1.62075	0.0110579
Zm00001d001714	additivity C72>Z58			Zm00001d002036	Z58 expression level domiance up			Zm00001d045952	0	523.362	-11.6315	1.1706e-10		Zm00001d049167	430.017	10.4649	5.33116	8.55434e-08		Zm00001d053212	1922.2	222.503	3.11134	1.22588e-07		Zm00001d039794	107.936	1.30453	6.3444	5.88813e-07		Zm00001d039420	189.511	3.07764	5.9652	3.73912e-07		Zm00001d001406	72.7865	0	8.94463	0.0113563
Zm00001d001723	transgressivity down			Zm00001d002116	additivity C72>Z58			Zm00001d014408	0	425.335	-11.3323	1.66507e-10		Zm00001d022162	357.07	0.49954	9.63433	8.55434e-08		Zm00001d048263	485.122	11.7656	5.3702	1.33504e-07		Zm00001d007018	215.945	0	10.3546	6.19911e-07		Zm00001d039865	2406.22	745.325	1.69096	3.73912e-07		Zm00001d003760	237.024	45.4256	2.38143	0.0119937
Zm00001d001725	transgressivity up			Zm00001d002117	additivity C72>Z58			Zm00001d017137	3.30269	325.83	-6.66185	1.70522e-10		Zm00001d034043	260.166	0.804995	8.22307	9.16356e-08		Zm00001d052983	210.293	0	10.0006	1.4212e-07		Zm00001d039564	2626.53	978.616	1.42464	6.22845e-07		Zm00001d016214	794.049	239.532	1.72893	4.83533e-07		Zm00001d045869	619.687	221.53	1.48283	0.012078
Zm00001d001735	C72 expression level domiance up			Zm00001d002158	C72 expression level domiance up			Zm00001d003698	50.3454	628.818	-3.65157	2.05781e-10		Zm00001d011670	298.883	12.8656	4.51463	9.37486e-08		Zm00001d008053	342.501	31.1015	3.46207	1.6716e-07		Zm00001d014408	117.854	0	9.481	7.17602e-07		Zm00001d009115	102.418	0	8.96316	5.01212e-07		Zm00001d047841	8057.35	827.212	3.28407	0.0127185
Zm00001d001743	C72 expression level domiance up			Zm00001d002159	transgressivity up			Zm00001d019289	7.10492	390.474	-5.80613	2.306e-10		Zm00001d021150	224.659	0	10.4108	9.43003e-08		Zm00001d021352	163.888	0	9.64019	1.80832e-07		Zm00001d041105	4133.96	1021.05	2.01758	1.1355e-06		PHYA1	4380.25	1050.63	2.05997	6.21292e-07		Zm00001d038164	742.238	109.096	2.76647	0.0127948
Zm00001d001789	Z58 expression level domiance up			Zm00001d002160	transgressivity up			Zm00001d014455	651.826	2418.35	-1.89105	2.71178e-10		Zm00001d052194	3010.01	283.502	3.40866	9.63225e-08		Zm00001d021648	2028.42	478.096	2.0851	2.23009e-07		Zm00001d011670	245.225	12.8656	4.22907	1.14565e-06		Zm00001d014848	4828.76	1892.94	1.35113	6.42289e-07		Zm00001d024414	3445.65	1015.48	1.76285	0.0131746
Zm00001d001803	C72 expression level domiance down			Zm00001d002252	transgressivity up			Zm00001d008010	4.02497	562.024	-7.07505	3.03579e-10		Zm00001d006696	393.118	57.0797	2.78181	1.18394e-07		Zm00001d035710	641.984	96.6516	2.73147	2.38175e-07		Zm00001d002117	190.587	9.63128	4.30018	1.27167e-06		Zm00001d052791	100.441	0	8.93424	6.4357e-07		Zm00001d038449	3488.8	1058.37	1.72103	0.0133902
Zm00001d001809	Z58 expression level domiance down			Zm00001d002259	transgressivity up			Zm00001d050295	11.7265	485.79	-5.37605	3.07398e-10		Zm00001d007018	280.317	0	10.7298	1.44539e-07		Zm00001d023320	610.732	95.8321	2.67293	2.51524e-07		Zm00001d048357	143.81	0	9.76805	1.38448e-06		Zm00001d023783	391.118	47.4396	3.04251	6.8826e-07		Zm00001d009797	2670.63	887.876	1.58864	0.015098
Zm00001d001826	transgressivity up			Zm00001d002275	transgressivity up			Zm00001d026407	0	438.207	-11.3754	3.7909e-10		Zm00001d033447	11762.3	2420.22	2.28129	1.49661e-07		Zm00001d026045	40.2075	0	19.9892	2.75233e-07		Zm00001d034043	172.013	0.804995	7.62755	1.54916e-06		Zm00001d012821	4384.87	1014.09	2.11242	7.79781e-07		Zm00001d018871	562.992	138.16	2.02583	0.0153836
Zm00001d001831	Z58 expression level domiance up			Zm00001d002276	additivity C72>Z58			Zm00001d000611	0	458.025	-11.4391	4.39826e-10		Zm00001d014270	956.017	143.075	2.74163	1.50211e-07		Zm00001d028068	1026.16	208.539	2.29819	3.20915e-07		Zm00001d005517	226.882	5.70335	5.34089	1.54916e-06		Zm00001d045199	3128.58	702.662	2.15473	7.97689e-07		Zm00001d002762	1291.55	324.118	1.9948	0.0153836
Zm00001d001837	transgressivity up			Zm00001d002278	Z58 expression level domiance up			Zm00001d029891	0	44.0099	-21.6041	4.83015e-10		Zm00001d014408	150.437	0	9.83358	1.60154e-07		Zm00001d039936	6975.31	766.986	3.18507	3.80454e-07		Zm00001d007386	128.791	0	9.60804	1.59145e-06		Zm00001d042065	156.135	0.384705	8.60842	8.6749e-07		Zm00001d044426	1321.35	244.438	2.43398	0.0156667
Zm00001d001881	transgressivity up			Zm00001d002318	C72 expression level domiance up			Zm00001d034043	0.804995	484.277	-9.12067	4.83015e-10		Zm00001d008010	308.694	4.02497	6.20967	1.63749e-07		Zm00001d023783	400.166	47.4396	3.07645	3.90233e-07		Zm00001d003835	633.391	142.471	2.14964	1.61676e-06		Zm00001d011807	134.627	2.58359	5.69779	8.89628e-07		Zm00001d007466	117.621	2.62434	5.45427	0.0166386
Zm00001d001917	Z58 expression level domiance up			Zm00001d002322	Z58 expression level domiance down			Zm00001d005617	0	360.721	-11.0947	6.23277e-10		Zm00001d035315	71.0356	0	22.3765	1.8121e-07		Zm00001d014848	4862.55	1892.94	1.36127	3.99413e-07		Zm00001d035261	37.9913	0	21.4186	1.73853e-06		Zm00001d039350	2435.31	569.166	2.09742	9.10818e-07		Zm00001d031636	1638.3	622.707	1.39491	0.0166976
Zm00001d001926	additivity C72>Z58			Zm00001d002325	transgressivity up			Zm00001d003938	620.913	2696.31	-2.11859	6.35791e-10		Zm00001d007386	186.568	0	10.144	1.9724e-07		Zm00001d015678	121.06	1.87256	6.02002	4.09482e-07		Zm00001d035315	28.887	0	21.0789	1.73853e-06		Zm00001d048578	842.027	190.455	2.14351	9.32411e-07		Zm00001d023800	448.63	115.53	1.95602	0.0175396
Zm00001d001931	transgressivity down			Zm00001d002328	additivity Z58>C72			Zm00001d026420	30.4322	1074.43	-5.14817	8.58537e-10		Zm00001d016930	546.888	78.1893	2.80197	2.16849e-07		Zm00001d039420	182.36	3.07764	5.90894	4.15903e-07		Zm00001d050295	250.836	11.7265	4.42298	1.86526e-06		Zm00001d009514	724.111	80.2962	3.17382	1.05436e-06		Zm00001d042842	2570.73	1117.79	1.20147	0.0182577
Zm00001d001959	Z58 expression level domiance up			Zm00001d002390	Z58 expression level domiance up			Zm00001d009054	0	379.117	-11.1663	8.58537e-10		Zm00001d047841	8057.35	149.213	5.75477	2.51093e-07		Zm00001d052774	206.618	6.01567	5.10637	5.32804e-07		Zm00001d027731	5875.12	1755.65	1.7429	1.94632e-06		Zm00001d018409	1974.22	561.413	1.81437	1.17628e-06		Zm00001d051944	51.8261	0	8.45332	0.0198909
Zm00001d001960	additivity Z58>C72			Zm00001d002392	Z58 expression level domiance up			Zm00001d049453	44.2858	900.421	-4.3398	8.80462e-10		Zm00001d005617	143.358	0	9.76203	2.60279e-07		Zm00001d034438	321.112	9.131	5.14333	5.35116e-07		Zm00001d049293	267.277	28.617	3.21266	2.16639e-06		Zm00001d028465	711.117	133.296	2.41564	1.53461e-06		TIP2-2	153.837	25.4905	2.59361	0.0201056
Zm00001d001966	C72 expression level domiance up			Zm00001d002407	C72 expression level domiance up			Zm00001d021509	65.4638	942.31	-3.84289	1.01367e-09		Zm00001d050674	204.013	0	10.2725	3.09077e-07		Zm00001d013507	2553.47	449.267	2.50708	5.91954e-07		Zm00001d031389	126.586	0	9.58375	2.2436e-06		Zm00001d041785	1917.84	456.454	2.07097	1.62284e-06		Zm00001d002582	169.236	4.24617	5.32659	0.0208771
Zm00001d001971	Z58 expression level domiance down			Zm00001d002419	C72 expression level domiance up			Zm00001d019496	5.00972	273.531	-5.78267	1.15246e-09		Zm00001d013211	935.932	104.95	3.16198	3.31827e-07		Zm00001d038770	193.782	0.76941	8.01172	6.29457e-07		Zm00001d020493	149.969	2.81748	5.66495	2.25052e-06		Zm00001d011051	2088.11	403.173	2.3731	1.83171e-06		Zm00001d049977	723.242	236.362	1.61373	0.0208771
Zm00001d002007	Z58 expression level domiance up			Zm00001d002456	transgressivity up			Zm00001d029958	18.4719	514.392	-4.79067	1.30356e-09		TIP1-1	7086.74	350.574	4.33792	3.93579e-07		Zm00001d047187	1672.21	204.045	3.03525	6.42989e-07		Zm00001d022162	200.111	0.49954	8.79783	2.25912e-06		Zm00001d029392	1020.25	196.555	2.37626	1.83171e-06		Zm00001d039933	27513.2	6502.77	2.08101	0.0209764
Zm00001d002019	transgressivity down			Zm00001d002480	additivity Z58>C72			Zm00001d007537	125.455	1186.51	-3.24109	1.30356e-09		Zm00001d039731	533.681	62.1148	3.10663	4.15414e-07		Zm00001d020898	7617.62	1131.47	2.75121	7.14564e-07		Zm00001d044287	2675.89	812.86	1.71901	2.74149e-06		Zm00001d035913	125.938	0.384705	8.30003	1.83171e-06		TPS11	684.908	121.504	2.49499	0.0215488
Zm00001d002023	additivity Z58>C72			Zm00001d002481	C72 expression level domiance up			Zm00001d022162	0.49954	612.712	-10.4131	1.41973e-09		Zm00001d045478	3199.53	512.742	2.6418	4.727e-07		Zm00001d008841	7343.39	1110.03	2.7259	9.12699e-07		Zm00001d052958	735.326	224.316	1.71459	2.81446e-06		Zm00001d011610	3404.34	1029.51	1.72542	1.94043e-06		Zm00001d007271	1049.22	58.4889	4.16591	0.0235038
Zm00001d002051	transgressivity down			Zm00001d002519	transgressivity down			Zm00001d045034	635.705	1946.68	-1.61479	1.55589e-09		Zm00001d031773	2673.17	345.975	2.94935	5.01173e-07		Zm00001d048089	327.006	2.57402	6.98331	9.21521e-07		Zm00001d040175	181.362	0	10.1019	2.92632e-06		Zm00001d005822	242.721	0	10.2072	1.94043e-06		Zm00001d027740	2696.54	750.297	1.84573	0.0237088
Zm00001d002081	Z58 expression level domiance down			Zm00001d002547	Z58 expression level domiance down			Zm00001d021150	0	403.63	-11.2566	1.58803e-09		Zm00001d031740	3198.93	415.747	2.94449	5.15705e-07		Zm00001d023598	186.312	0	9.82487	9.21521e-07		Zm00001d031409	135.54	0	9.6827	3.05333e-06		Zm00001d030134	1134.14	188.68	2.58755	2.00102e-06		Zm00001d009594	1606.27	481.441	1.73814	0.0239157
Zm00001d002103	Z58 expression level domiance up			Zm00001d002564	Z58 expression level domiance up			Zm00001d019961	216.144	1107.51	-2.3575	1.62667e-09		Zm00001d031409	184.549	0	10.127	5.97177e-07		Zm00001d016469	8881.45	2433.22	1.86801	9.21521e-07		Zm00001d035909	125.547	0	9.5716	3.08128e-06		Zm00001d040920	4814.23	2142.57	1.16795	2.02707e-06		Zm00001d026567	1348.38	415.381	1.69816	0.0256944
Zm00001d002116	C72 expression level domiance up			Zm00001d002580	C72 expression level domiance up			Zm00001d016122	0	338.603	-11.0032	1.67185e-09		Zm00001d014598	107.743	0	22.0303	5.97177e-07		Zm00001d033447	11762.3	3089.66	1.92867	9.59405e-07		Zm00001d047122	127.808	0	9.59693	3.30007e-06		Zm00001d047534	1287.9	507.889	1.34256	2.19707e-06		Zm00001d044156	1681.5	370.29	2.183	0.0256944
Zm00001d002117	C72 expression level domiance up			Zm00001d002582	additivity C72>Z58			Zm00001d024478	0	301.724	-10.8369	2.07337e-09		Zm00001d029557	2521.71	566.195	2.15523	6.52486e-07		Zm00001d054082	216.294	0	10.0406	9.73754e-07		Zm00001d023361	126.27	0	9.57926	3.57128e-06		Zm00001d048089	291.206	2.57402	6.81572	2.37553e-06		Zm00001d039817	61.3101	0	8.69701	0.0258113
Zm00001d002158	C72 expression level domiance up			Zm00001d002583	C72 expression level domiance up			Zm00001d000809	37.7885	451.466	-3.58038	2.12367e-09		Zm00001d021940	1095.99	292.864	1.90635	6.64322e-07		Zm00001d004962	128.102	0	9.28485	9.73754e-07		Zm00001d041798	114.718	0	9.44179	4.20197e-06		Zm00001d028949	2484.09	327.201	2.92465	2.49649e-06		Zm00001d012304	2832.75	787.008	1.8477	0.0258113
Zm00001d002159	transgressivity up			Zm00001d002647	C72 expression level domiance up			Zm00001d023361	0	439.908	-11.3809	2.30588e-09		Zm00001d041389	420.608	104.097	2.01323	6.78629e-07		Zm00001d017855	131.229	1.13342	6.87097	1.27395e-06		Zm00001d039622	677.047	183.53	1.88381	4.28548e-06		Zm00001d011965	1829.94	393.586	2.21711	2.72519e-06		Zm00001d009700	1673.3	537.005	1.64008	0.0271103
Zm00001d002199	Z58 expression level domiance down			Zm00001d002661	transgressivity down			Zm00001d002276	0	58.5037	-21.9664	2.3514e-09		Zm00001d003698	413.774	50.3454	3.04797	7.13441e-07		Zm00001d023393	1956.54	490.237	1.99643	1.40703e-06		Zm00001d051093	110.921	0	9.394	4.44537e-06		GAPC3	6888.59	2522.59	1.44933	2.8547e-06		Zm00001d045129	121.116	13.4086	3.17966	0.0292741
Zm00001d002276	C72 expression level domiance up			Zm00001d002701	additivity Z58>C72			Zm00001d009041	58.4129	712.633	-3.60483	2.60424e-09		Zm00001d023223	713.493	31.8624	4.48733	7.13785e-07		Zm00001d042065	136.874	0.384705	8.41814	1.44279e-06		Zm00001d006485	110.8	0	9.39153	5.8096e-06		Zm00001d035367	4091.05	1244.77	1.71673	3.12665e-06		Zm00001d033612	1095.57	392.227	1.48253	0.029387
Zm00001d002278	Z58 expression level domiance up			Zm00001d002770	C72 expression level domiance up			Zm00001d045786	0	449.616	-11.4123	3.58449e-09		Zm00001d021119	4434.71	1464.74	1.5983	7.40819e-07		Zm00001d002328	227.285	1.09203	7.68278	1.68488e-06		Zm00001d048282	1511.78	323.658	2.22319	5.87669e-06		Zm00001d026567	415.381	65.178	2.67328	3.83415e-06		Zm00001d034027	6418.88	2665.41	1.26783	0.0312786
Zm00001d002318	C72 expression level domiance up			Zm00001d002788	additivity C72>Z58			Zm00001d030753	88.328	688.48	-2.96711	4.16767e-09		Zm00001d035272	160.077	0	9.92311	8.82026e-07		Zm00001d023840	590.812	46.0097	3.68288	1.86144e-06		Zm00001d030902	129.689	0	9.61826	6.93068e-06		Zm00001d047698	68.756	0	8.38671	3.90016e-06		Zm00001d039566	2408.86	354.511	2.7647	0.0318131
Zm00001d002328	Z58 expression level domiance up			Zm00001d002841	transgressivity down			Zm00001d025441	965.994	2534.17	-1.39154	4.16943e-09		Zm00001d013577	1187.81	346.54	1.77645	8.82026e-07		Zm00001d002987	273.065	7.58476	5.17691	1.86144e-06		Zm00001d037487	1276.98	183.272	2.80306	7.31374e-06		Zm00001d048100	3232.45	748.473	2.11067	4.12074e-06		Zm00001d052194	3010.01	898.527	1.74426	0.0323503
Zm00001d002358	transgressivity up			Zm00001d002987	additivity Z58>C72			Zm00001d051093	0	353.573	-11.0657	4.50245e-09		Zm00001d020493	163.518	2.81748	5.7886	8.87699e-07		Zm00001d027708	753.355	82.8633	3.18391	1.86144e-06		Zm00001d038999	2368.6	660.194	1.84354	7.93348e-06		Zm00001d052735	2885.98	1143.95	1.33515	4.57899e-06		Zm00001d007058	1012.75	196.225	2.3683	0.0324152
Zm00001d002360	transgressivity up			Zm00001d003074	additivity Z58>C72			Zm00001d041798	0	358.713	-11.0866	4.68411e-09		Zm00001d042076	756.759	152.131	2.31174	8.87699e-07		Zm00001d010050	2032.1	607.308	1.74221	1.88157e-06		Zm00001d006696	314.101	57.0797	2.45724	8.00768e-06		Zm00001d021847	2744.73	800.408	1.77809	4.58776e-06		Zm00001d012293	4734.71	1410.4	1.74725	0.0330404
Zm00001d002361	Z58 expression level domiance up			Zm00001d003090	Z58 expression level domiance up			Zm00001d015501	209.664	1161.64	-2.46999	4.73103e-09		Zm00001d047187	1672.21	162.777	3.36281	9.15838e-07		Zm00001d019397	2059.85	708.555	1.5399	1.88734e-06		Zm00001d041550	8975.83	3003.98	1.57953	1.07926e-05		Zm00001d021147	1859.31	435.355	2.09462	4.69143e-06		U6	829.569	362.784	1.19235	0.0337562
Zm00001d002390	Z58 expression level domiance up			Zm00001d003106	Z58 expression level domiance up			Zm00001d006485	0	365.481	-11.1136	5.29602e-09		Zm00001d047333	395.074	13.2394	4.89622	9.37596e-07		Zm00001d011807	118.949	2.58359	5.51802	2.03195e-06		Zm00001d022889	355.464	22.6336	3.97948	1.1178e-05		Zm00001d013228	230.538	0	10.1331	4.84985e-06		Zm00001d038764	3140.54	926.574	1.76108	0.0338043
Zm00001d002392	Z58 expression level domiance up			Zm00001d003132	additivity C72>Z58			Zm00001d040613	578.726	3201.06	-2.46757	5.70351e-09		Zm00001d030994	309.276	34.8199	3.14637	1.15253e-06		Zm00001d036866	149.862	0	9.51087	2.06024e-06		Zm00001d014212	407.871	42.216	3.27166	1.31958e-05		Zm00001d030373	2449.31	631.097	1.9565	4.96761e-06		Zm00001d020590	2247.91	1074.93	1.06407	0.0344713
Zm00001d002407	C72 expression level domiance up			Zm00001d003147	transgressivity up			Zm00001d019331	86.5734	1095.43	-3.65721	6.85647e-09		Zm00001d051093	140.564	0	9.73479	1.15984e-06		Zm00001d025753	8448.94	2840.4	1.57266	2.07148e-06		Zm00001d038279	16.391	0	20.1973	1.35058e-05		Zm00001d025496	388.877	0	23.0773	4.98422e-06		Zm00001d033872	3688.21	399.653	3.20628	0.0344794
Zm00001d002408	C72 expression level domiance up			Zm00001d003190	C72 expression level domiance down			Zm00001d020544	48.753	977.223	-4.32355	7.36973e-09		Zm00001d026386	391.118	33.2099	3.55476	1.20846e-06		Zm00001d029557	2521.71	699.017	1.85129	2.1504e-06		Zm00001d021150	83.3252	0	8.98076	1.36109e-05		Zm00001d012329	1674.47	339.994	2.30024	4.98422e-06		Zm00001d010529	1683.63	368.17	2.19294	0.034878
Zm00001d002447	Z58 expression level domiance down			Zm00001d003211	transgressivity up			Zm00001d025723	114.961	1049.16	-3.19091	7.60492e-09		Zm00001d018803	981.505	93.5064	3.39267	1.22411e-06		Zm00001d031956	6037.04	2710.16	1.15554	2.28867e-06		Zm00001d025507	702.445	119.812	2.54727	1.4523e-05		Zm00001d017855	109.077	1.13342	6.60389	4.98422e-06		Zm00001d000655	69.3823	0	8.87469	0.0356666
Zm00001d002456	Z58 expression level domiance up			Zm00001d003242	Z58 expression level domiance up			Zm00001d050674	0	348.416	-11.0445	8.32846e-09		Zm00001d034789	787.717	174.287	2.17776	1.29994e-06		Zm00001d033990	2003.4	179.058	3.48434	2.44988e-06		Zm00001d016436	202.527	1.49862	7.15952	1.47722e-05		Zm00001d013810	794.603	130.629	2.60507	5.03398e-06		Zm00001d043281	65.1766	0	8.78424	0.0381319
Zm00001d002477	transgressivity down			Zm00001d003247	C72 expression level domiance up			Zm00001d007386	0	287.088	-10.7651	8.51653e-09		Zm00001d003835	630.872	142.471	2.14448	1.33191e-06		Zm00001d014585	2572.8	591.291	2.12173	2.54772e-06		Zm00001d021770	464.654	79.2138	2.55184	1.47722e-05		Zm00001d039091	1953.73	539.575	1.85654	5.58026e-06		Zm00001d013289	713.465	114.32	2.64227	0.0397036
Zm00001d002480	additivity Z58>C72			Zm00001d003265	transgressivity up			Zm00001d048357	0	312.511	-10.8876	8.6631e-09		Zm00001d038279	43.517	0	21.6067	1.3402e-06		Zm00001d048784	112.418	0	9.09549	2.59405e-06		Zm00001d050678	18643.2	6489.18	1.52244	1.47722e-05		Zm00001d002564	875.047	113.316	2.94966	5.90041e-06		Zm00001d016128	2657.3	644.708	2.04391	0.0411837
Zm00001d002481	C72 expression level domiance up			Zm00001d003366	additivity Z58>C72			Zm00001d026386	33.2099	524.373	-3.97736	9.16154e-09		Zm00001d041798	138.105	0	9.7087	1.3535e-06		Zm00001d052419	162.67	0	9.63024	2.94771e-06		Zm00001d020031	760.94	124.495	2.61212	1.7063e-05		Zm00001d043052	1323.05	369.766	1.83915	8.45793e-06		Zm00001d001712	600.303	231.519	1.37328	0.0427718
Zm00001d002520	transgressivity up			Zm00001d003401	transgressivity up			Zm00001d007448	0	38.4705	-21.4054	1.04278e-08		Zm00001d033990	2003.4	128.104	3.96731	1.49284e-06		Zm00001d047492	1100.34	227.85	2.27123	3.1978e-06		Zm00001d008481	243.544	0	10.5278	1.88943e-05		Zm00001d022286	4296.4	1122.69	1.93632	9.34122e-06		Zm00001d036874	40.311	0	8.09224	0.0429369
Zm00001d002564	Z58 expression level domiance up			Zm00001d003435	C72 expression level domiance up			Zm00001d027065	0	17.8365	-20.3425	1.04484e-08		Zm00001d020031	873.741	124.495	2.81166	1.49284e-06		Zm00001d012304	2832.75	396.96	2.83528	3.23021e-06		Zm00001d017137	102.32	3.30269	4.99028	2.08188e-05		Zm00001d046769	510	119.429	2.09471	9.34122e-06		Zm00001d043104	4436.97	1233.21	1.84722	0.0440795
Zm00001d002580	C72 expression level domiance up			Zm00001d003530	Z58 expression level domiance down			Zm00001d049691	980.734	3551.2	-1.85681	1.08166e-08		Zm00001d045786	156.746	0	9.89322	1.49284e-06		Zm00001d031548	89.232	0	8.76242	3.58192e-06		Zm00001d050704	199.956	19.5537	3.35326	2.10144e-05		Zm00001d039659	68.4252	0	8.38142	9.57499e-06		Zm00001d028245	186.416	0	10.3008	0.0442675
Zm00001d002582	C72 expression level domiance up			Zm00001d003539	C72 expression level domiance up			GRMZM5G800101	3.99632	1799.39	-8.84611	1.3169e-08		Zm00001d031389	129.245	0	9.61213	1.51671e-06		Zm00001d004582	133.976	0	9.34949	4.14794e-06		Zm00001d005540	113.188	0	9.42318	2.20891e-05		Zm00001d023218	3267.95	1037.18	1.65571	1.1517e-05		Zm00001d021224	923.92	251.288	1.87915	0.0456642
Zm00001d002583	C72 expression level domiance up			Zm00001d003540	C72 expression level domiance up			Zm00001d020891	486.171	1802.94	-1.8898	1.3777e-08		Zm00001d021130	173.972	0	10.0426	1.68908e-06		Zm00001d030134	1066.64	188.68	2.49942	4.59451e-06		Zm00001d015671	88.3482	0	9.06561	2.27173e-05		Zm00001d034364	1190.87	431.725	1.46403	1.19084e-05		Zm00001d014121	658.544	199.004	1.72629	0.0467744
Zm00001d002625	C72 expression level domiance down			Zm00001d003571	Z58 expression level domiance up			Zm00001d031389	0	280.153	-10.7298	1.40046e-08		Zm00001d044124	1264.11	247.581	2.35133	1.72752e-06		Zm00001d011610	3256.97	1029.51	1.6615	4.79101e-06		Zm00001d048842	136.224	0	9.68959	2.49485e-05		Zm00001d028396	1341.34	384.166	1.80433	1.19084e-05		Zm00001d032539	647.43	230.33	1.49017	0.0471617
Zm00001d002647	C72 expression level domiance up			Zm00001d003602	transgressivity up			Zm00001d045313	0	71.7764	-24.7522	1.42021e-08		Zm00001d016098	3478.57	473.491	2.87756	1.73636e-06		Zm00001d022469	2430.85	499.847	2.28177	4.86045e-06		Zm00001d008010	165.503	4.02497	5.31105	2.58147e-05		Zm00001d006725	2898.96	693.164	2.06448	1.21962e-05		Zm00001d044967	1021.14	342.58	1.57535	0.0483362
Zm00001d002669	transgressivity down			Zm00001d003610	C72 expression level domiance up			Zm00001d022318	209.93	1265.83	-2.59145	2.14914e-08		Zm00001d023387	4098.45	71.2355	5.8457	1.73636e-06		Zm00001d016694	2827.95	743.849	1.92691	5.18815e-06		Zm00001d014640	1560.82	544.06	1.52064	2.63547e-05		Zm00001d048784	83.2114	0	8.66313	1.28399e-05		Zm00001d038870	5497.64	2015.61	1.44774	0.0488399
Zm00001d002670	transgressivity down			Zm00001d003627	Z58 expression level domiance up			Zm00001d039914	144.822	895.867	-2.63202	2.66548e-08		Zm00001d030183	420.878	60.4221	2.80351	1.81902e-06		Zm00001d052528	118.882	0	9.17643	5.18815e-06		Zm00001d019496	108.795	5.00972	4.45207	2.91185e-05		Zm00001d036904	3728.93	1157.78	1.68753	1.3164e-05		Zm00001d003939	1387.2	668.24	1.05393	0.0505038
Zm00001d002701	Z58 expression level domiance up			Zm00001d003698	C72 expression level domiance up			Zm00001d035272	0	271.84	-10.6864	2.81306e-08		Zm00001d050295	243.401	11.7265	4.37936	1.86768e-06		Zm00001d009734	141.712	0.76941	7.55978	5.19978e-06		Zm00001d041799	1693.32	569.484	1.57285	3.05669e-05		Zm00001d004195	101.683	0.384705	7.99011	1.34639e-05		Zm00001d033591	2031.68	789.686	1.36336	0.0514014
Zm00001d002710	Z58 expression level domiance up			Zm00001d003760	transgressivity down			Zm00001d047122	0	272.604	-10.6905	2.93226e-08		Zm00001d023361	134.249	0	9.66772	2.0203e-06		Zm00001d034413	3274.31	975.188	1.74748	5.3962e-06		Zm00001d012869	945.936	215.638	2.13514	3.17362e-05		Zm00001d014998	2693.36	503.478	2.41965	1.38754e-05		Zm00001d013834	989.566	253.402	1.96543	0.0528701
Zm00001d002753	Z58 expression level domiance down			Zm00001d003797	Z58 expression level domiance up			Zm00001d001135	0	310.436	-10.878	2.93642e-08		Zm00001d035261	28.4655	0	21.0026	2.34088e-06		Zm00001d047618	403.234	6.53999	5.95533	6.04294e-06		Zm00001d003698	323.531	50.3454	2.6926	3.33589e-05		Zm00001d043382	13850.1	4399.16	1.65463	1.3984e-05		Zm00001d051843	768.721	248.221	1.63043	0.0534245
Zm00001d002762	transgressivity up			Zm00001d003801	Z58 expression level domiance down			Zm00001d004948	384.349	2249.53	-2.54846	3.22087e-08		TIP3-1	4972.51	682.542	2.86548	2.46945e-06		Zm00001d020761	543.075	90.0204	2.59322	6.92245e-06		Zm00001d050674	76.1344	0	8.84948	3.37149e-05		Zm00001d017072	3165.22	1235.84	1.35701	1.60056e-05		Zm00001d004674	2122.36	967.242	1.13366	0.0546152
Zm00001d002768	C72 expression level domiance up			Zm00001d003809	additivity Z58>C72			Zm00001d013761	728.2	2303.8	-1.66092	3.22087e-08		Zm00001d030902	152.603	0	9.85363	2.47368e-06		Zm00001d006342	1376.71	261.375	2.39766	7.25661e-06		Zm00001d048436	101.438	2.4977	5.42284	4.20271e-05		Zm00001d033210	7375.53	2528.7	1.54447	1.60056e-05		Zm00001d003301	843.044	251.747	1.74292	0.0565416
Zm00001d002769	C72 expression level domiance up			Zm00001d003835	additivity C72>Z58			Zm00001d048114	245.195	1031.37	-2.07104	3.38373e-08		Zm00001d049293	259.227	28.617	3.16793	2.47368e-06		Zm00001d027901	312.964	29.3285	3.41529	7.47227e-06		Zm00001d040613	2219.08	578.726	1.93892	4.35847e-05		Zm00001d031208	90.4996	0	8.78466	1.60056e-05		Zm00001d014325	789.333	271.517	1.53985	0.0604184
Zm00001d002770	Z58 expression level domiance down			Zm00001d003857	Z58 expression level domiance up			Zm00001d031409	0	273.665	-10.6961	3.55503e-08		Zm00001d044648	1619.26	430.989	1.90907	2.84757e-06		Zm00001d028814	538.825	42.4871	3.66513	7.91976e-06		Zm00001d030353	182.426	0	10.1111	4.54749e-05		Zm00001d001061	161.314	0	9.61779	1.60056e-05		Zm00001d035753	357.383	113.704	1.65278	0.061718
Zm00001d002788	additivity C72>Z58			Zm00001d003894	C72 expression level domiance up			Zm00001d038495	463.402	1809.39	-1.96531	3.66876e-08		Zm00001d024303	13371.7	3269.59	2.03207	3.03011e-06		Zm00001d007411	12917.5	1017.69	3.66598	7.97275e-06		Zm00001d008983	2485.05	772.835	1.68598	4.54749e-05		Zm00001d048722	163.545	0	9.63776	1.60564e-05		Zm00001d031455	202.456	34.3378	2.56023	0.061718
Zm00001d002798	Z58 expression level domiance down			Zm00001d003911	C72 expression level domiance up			Zm00001d019451	13.6419	559.095	-5.35418	3.75512e-08		Zm00001d017097	1237.38	432.341	1.51787	3.27209e-06		Zm00001d045925	923.04	275.914	1.74292	8.18693e-06		Zm00001d019289	131.925	7.10492	4.2399	4.59351e-05		Zm00001d009734	118.421	0.76941	7.30006	1.64617e-05		Zm00001d045784	846.369	391.899	1.1109	0.0623876
Zm00001d002823	transgressivity up			Zm00001d003912	C72 expression level domiance up			Zm00001d042076	152.131	842.126	-2.46631	4.05825e-08		Zm00001d021770	500.513	79.2138	2.66017	3.35908e-06		Zm00001d013228	191.223	0	9.86313	8.26678e-06		Zm00001d035270	1271.33	301.762	2.07583	4.65749e-05		Zm00001d013007	2283.09	515.283	2.14754	1.82277e-05		Zm00001d016070	5829.66	2411.34	1.2737	0.0631918
Zm00001d002826	transgressivity down			Zm00001d003930	Z58 expression level domiance down			Zm00001d030362	294.395	1508.18	-2.35805	4.85237e-08		Zm00001d047567	3448.74	534.52	2.68894	3.38784e-06		Zm00001d011837	86.8203	0.364009	7.76102	8.2726e-06		Zm00001d026845	363.66	65.2697	2.47115	4.88462e-05		Zm00001d023320	481.505	95.8321	2.33002	1.92382e-05		Zm00001d020898	7617.62	2589.61	1.55663	0.0640456
Zm00001d002849	transgressivity down			Zm00001d003938	C72 expression level domiance up			Zm00001d016436	1.49862	438.671	-8.27495	4.90709e-08		Zm00001d040499	394.569	58.2553	2.76805	3.4913e-06		Zm00001d004195	107.127	0.384705	8.06634	8.36386e-06		Zm00001d019585	186.683	0	10.1441	5.05056e-05		Zm00001d052419	109.558	0	9.05992	1.94173e-05		Zm00001d002519	263.757	58.1948	2.18049	0.0640546
Zm00001d002857	transgressivity up			Zm00001d003981	Z58 expression level domiance up			Zm00001d019424	778.488	2974.58	-1.93366	5.26322e-08		Zm00001d026845	423.117	65.2697	2.69006	3.61747e-06		Zm00001d048660	354.954	16.5023	4.42855	8.41426e-06		Zm00001d029177	2107.71	719.743	1.55054	5.08868e-05		Zm00001d034281	61.2612	0	8.22112	1.94173e-05		Zm00001d026223	833.499	57.1749	3.86368	0.0648372
Zm00001d002906	transgressivity up			Zm00001d004055	transgressivity up			Zm00001d043147	553.001	2088.5	-1.91677	5.3448e-08		Zm00001d045544	3110.16	477.501	2.7034	3.61747e-06		Zm00001d023754	1446.06	254.578	2.50586	8.47746e-06		Zm00001d050687	6512.45	1496.51	2.12124	5.42642e-05		Zm00001d026045	6.90481	0	17.4502	2.1307e-05		Zm00001d033797	953.316	279.506	1.77027	0.0666091
Zm00001d002928	transgressivity up			Zm00001d004073	additivity C72>Z58			Zm00001d020493	2.81748	205.534	-6.11946	5.53589e-08		Zm00001d001135	131.116	0	9.63424	3.64366e-06		Zm00001d022459	4976.13	861.947	2.52946	8.86318e-06		Zm00001d002481	369.336	29.5334	3.63549	5.7618e-05		Zm00001d052983	76.2401	0	8.53798	2.22751e-05		Zm00001d013384	3007.83	1035.96	1.53811	0.0669212
Zm00001d002977	transgressivity down			Zm00001d004083	C72 expression level domiance up			Zm00001d039931	596.574	2160.33	-1.85735	5.53589e-08		Zm00001d015965	126.184	0	9.57808	3.65259e-06		Zm00001d001097	558.626	99.2988	2.49163	9.98336e-06		Zm00001d030183	338.72	60.4221	2.4895	6.42319e-05		Zm00001d050606	2233.99	650.153	1.78098	2.3691e-05		Zm00001d002360	790.706	234.17	1.75556	0.0696129
Zm00001d002987	Z58 expression level domiance up			Zm00001d004138	transgressivity up			Zm00001d007018	0	276.882	-10.713	6.15832e-08		Zm00001d025508	1410.16	88.5253	3.9938	3.97409e-06		Zm00001d027619	2224.2	769.454	1.53143	1.06672e-05		Zm00001d036904	3728.93	1087.38	1.77842	6.61443e-05		Zm00001d024855	2795.83	1035.45	1.43316	2.41548e-05		Zm00001d031653	980.016	306.122	1.67746	0.0720999
Zm00001d003066	transgressivity up			Zm00001d004168	C72 expression level domiance down			Zm00001d017399	436.244	1878.72	-2.1065	6.90034e-08		Zm00001d000611	93.3053	0	9.14385	4.01081e-06		Zm00001d023061	443.815	34.1558	3.70233	1.07316e-05		Zm00001d011162	967.846	331.59	1.54592	6.79319e-05		Zm00001d026317	1558.09	220.872	2.81848	2.43017e-05		Zm00001d018774	300.43	62.2385	2.26884	0.0747044
Zm00001d003074	Z58 expression level domiance up			Zm00001d004195	Z58 expression level domiance up			Zm00001d050687	1496.51	8772.19	-2.55101	7.42163e-08		Zm00001d031956	6037.04	2513.99	1.26423	4.12012e-06		Zm00001d046991	182.858	0	9.79834	1.1377e-05		Zm00001d012794	208.29	0	10.302	6.9875e-05		Zm00001d001923	1833.13	838.23	1.12918	2.47148e-05		Zm00001d034368	2536	1157.35	1.132	0.076866
Zm00001d003084	transgressivity up			Zm00001d004198	transgressivity up			Zm00001d015965	0	243.722	-10.529	7.74873e-08		Zm00001d033591	2031.68	363.761	2.48167	4.41699e-06		Zm00001d045145	1796.11	439.855	2.0298	1.29673e-05		Zm00001d030764	34.1578	0	21.2478	7.14244e-05		Zm00001d009494	4119.9	864.965	2.25211	2.56319e-05		Zm00001d024903	16309.9	3829.51	2.09055	0.0798657
Zm00001d003132	additivity C72>Z58			Zm00001d004292	C72 expression level domiance up			Zm00001d025507	119.812	899.85	-2.90471	7.74873e-08		Zm00001d039914	712.441	144.822	2.30183	4.79856e-06		Zm00001d033117	532.006	90.333	2.55753	1.34396e-05		Zm00001d041455	1071.64	132.176	3.02251	7.15703e-05		Zm00001d023379	6989.76	2146.58	1.70328	2.56457e-05		Zm00001d022277	1597.75	439.512	1.8624	0.0809955
Zm00001d003188	transgressivity up			Zm00001d004336	C72 expression level domiance up			Zm00001d005540	0	317.301	-10.9095	7.74873e-08		Zm00001d044169	189.173	0	10.1633	5.02551e-06		Zm00001d044608	3581.51	896.14	1.9987	1.38282e-05		Zm00001d034789	647.99	174.287	1.8957	7.67056e-05		Zm00001d048883	99.1405	0	8.91561	2.56457e-05		Zm00001d020976	1355.29	336.169	2.01107	0.0814536
Zm00001d003190	transgressivity up			Zm00001d004348	C72 expression level domiance up			Zm00001d021513	1740.97	4340	-1.31785	8.43658e-08		Zm00001d022879	518.457	66.2369	2.9702	5.03441e-06		Zm00001d002456	776.502	170.064	2.19192	1.38469e-05		Zm00001d028499	240.009	24.1752	3.30873	7.95257e-05		Zm00001d021352	61.0633	0	8.21698	2.72795e-05		Zm00001d030591	376.045	148.405	1.3413	0.0815894
Zm00001d003191	transgressivity up			Zm00001d004377	Z58 expression level domiance up			Zm00001d041801	57.1735	749.375	-3.71666	8.50643e-08		Zm00001d034402	163.882	0	9.95565	5.36631e-06		Zm00001d039865	2088.45	745.325	1.48647	1.40297e-05		Zm00001d034041	107.294	0	9.3451	8.08976e-05		Zm00001d011488	178.233	0	9.76157	2.86864e-05		Zm00001d048176	2516.59	976.166	1.36607	0.0847902
Zm00001d003216	Z58 expression level domiance up			Zm00001d004425	C72 expression level domiance up			Zm00001d046582	469.497	2096.57	-2.15875	8.83618e-08		Zm00001d048436	129.419	2.4977	5.77335	5.43443e-06		Zm00001d013111	1236.94	185.849	2.73465	1.40297e-05		Zm00001d040373	97.753	0	9.21037	8.09363e-05		Zm00001d014108	413.352	69.0055	2.58201	2.93303e-05		Zm00001d049653	507.796	122.776	2.04612	0.0860047
Zm00001d003232	Z58 expression level domiance down			Zm00001d004432	additivity C72>Z58			Zm00001d030198	493.729	1768.95	-1.84078	8.93108e-08		Zm00001d044728	1592.11	269.128	2.5668	5.57647e-06		Zm00001d030110	1688.01	254.785	2.7278	1.40991e-05		Zm00001d050248	1760.14	661.261	1.41292	8.85067e-05		Zm00001d013230	645.191	169.327	1.92981	2.97171e-05		Zm00001d030253	513.878	169.124	1.60267	0.0913462
Zm00001d003242	Z58 expression level domiance up			Zm00001d004516	additivity C72>Z58			Zm00001d043274	1671.99	4215.75	-1.33433	9.71068e-08		Zm00001d012557	547.085	55.0099	3.31616	6.50033e-06		Zm00001d032233	113.948	0	9.11563	1.43017e-05		Zm00001d050437	979.202	235.884	2.05193	9.08455e-05		Zm00001d020590	1074.93	363.506	1.56452	3.07508e-05		Zm00001d047549	6068.59	1247.58	2.28226	0.0916235
Zm00001d003247	transgressivity up			Zm00001d004528	C72 expression level domiance up			Zm00001d031395	75.2318	788.149	-3.38778	9.7538e-08		Zm00001d030753	481.77	88.328	2.45231	6.59683e-06		Zm00001d004243	4424.6	675.842	2.71094	1.4395e-05		Zm00001d040499	321.862	58.2553	2.47364	9.1135e-05		Zm00001d029608	1555.12	586.917	1.40609	3.07508e-05		Zm00001d016098	3478.57	1285.78	1.43586	0.0932957
Zm00001d003264	Z58 expression level domiance down			Zm00001d004577	additivity Z58>C72			Zm00001d006856	195.997	1149.08	-2.5507	9.83116e-08		Zm00001d002481	441.955	29.5334	3.89509	6.71277e-06		Zm00001d024197	208.805	1.90283	6.79101	1.4395e-05		Zm00001d052046	103.83	0	9.29889	0.000102993		Zm00001d014897	1421.78	517.042	1.45965	3.17564e-05		Zm00001d021324	550.914	183.966	1.58289	0.0932957
Zm00001d003282	transgressivity up			Zm00001d004578	additivity Z58>C72			Zm00001d005517	5.70335	271.55	-5.60053	9.96373e-08		Zm00001d015777	2986.67	338.006	3.14407	7.34544e-06		Zm00001d007014	649.455	132.743	2.29057	1.5331e-05		Zm00001d036480	2830.99	768.384	1.88241	0.000102993		Zm00001d032378	894.923	294.931	1.60181	3.19135e-05		Zm00001d033666	519.888	159.874	1.70008	0.0945292
Zm00001d003287	C72 expression level domiance up			Zm00001d004582	Z58 expression level domiance up			Zm00001d012464	781.441	2343.26	-1.58487	1.01499e-07		Zm00001d027832	4574.59	960.546	2.2516	7.53121e-06		Zm00001d034170	200.823	11.0321	4.18226	1.53711e-05		Zm00001d026056	2650.84	1045.48	1.34266	0.000107759		Zm00001d002480	50.1105	0	7.93064	3.25266e-05		Zm00001d045544	3110.16	1194.4	1.38071	0.0945292
Zm00001d003301	Z58 expression level domiance up			Zm00001d004619	C72 expression level domiance up			Zm00001d040175	0	296.954	-10.8139	1.02039e-07		Zm00001d045034	1562.52	635.705	1.29723	7.5656e-06		Zm00001d025496	170.961	0	21.8915	1.60154e-05		Zm00001d033176	259.622	9.65994	4.72209	0.000107944		Zm00001d048282	1511.78	418.956	1.85165	3.30304e-05		Zm00001d032923	543.347	163.827	1.72964	0.0945451
Zm00001d003315	C72 expression level domiance up			Zm00001d004640	Z58 expression level domiance up			Zm00001d035909	0	188.561	-10.1587	1.50577e-07		Zm00001d048842	167.772	0	9.98984	7.59181e-06		Zm00001d002007	131.986	0.364009	8.36731	1.63108e-05		Zm00001d048529	2443.68	683.782	1.83848	0.000107944		Zm00001d048529	2443.68	743.803	1.71624	3.3445e-05		Zm00001d001170	45.5383	0.26354	7.30583	0.0949438
Zm00001d003335	C72 expression level domiance down			Zm00001d004652	Z58 expression level domiance down			Zm00001d025440	18.6119	736.721	-5.29134	1.68619e-07		Zm00001d042842	2570.73	672.836	1.93352	8.36372e-06		Zm00001d033128	2653.62	1217.63	1.12367	1.69651e-05		Zm00001d042742	114.704	1.49862	6.34532	0.000118256		Zm00001d044088	1301.09	400.05	1.70138	3.38374e-05		Zm00001d042076	756.759	350.115	1.11214	0.095299
Zm00001d003336	C72 expression level domiance up			Zm00001d004677	transgressivity up			Zm00001d040698	1.80407	245.451	-7.09663	1.75944e-07		Zm00001d039043	2068.18	630.331	1.71518	9.01262e-06		Zm00001d004577	73.7714	1.13342	6.04132	1.98049e-05		Zm00001d036959	3963.51	1336.94	1.56838	0.000118373		Zm00001d013336	2336.64	495.98	2.23602	3.5365e-05		DER2.2	551.211	149.019	1.88624	0.095299
Zm00001d003353	Z58 expression level domiance down			Zm00001d004685	Z58 expression level domiance down			Zm00001d044507	13.8074	442.271	-5.01607	1.87268e-07		Zm00001d028998	10075.5	3367.49	1.58141	9.13116e-06		Zm00001d019237	150.416	5.65382	4.73903	2.1287e-05		Zm00001d015001	255.763	44.4082	2.52797	0.000120999		Zm00001d049230	2289.31	880.663	1.37834	3.5586e-05		Zm00001d002547	231.909	61.7077	1.90834	0.0953013
Zm00001d003364	transgressivity down			Zm00001d004721	C72 expression level domiance up			Zm00001d041818	116.057	691.242	-2.57583	1.87763e-07		Zm00001d004243	4424.6	522.567	3.08208	9.4065e-06		Zm00001d013810	712.129	130.629	2.44705	2.14942e-05		Zm00001d019275	76.8863	0	8.8633	0.000122657		Zm00001d016198	2403.1	591.698	2.02223	3.76549e-05		LBD6	603.599	250.433	1.26819	0.0985227
Zm00001d003366	additivity Z58>C72			Zm00001d004725	additivity Z58>C72			Zm00001d030902	0	225.063	-10.414	1.88257e-07		Zm00001d043104	4436.97	480.202	3.2077	9.4065e-06		Zm00001d027731	3487.88	1309.6	1.41327	2.24981e-05		Zm00001d025246	71.5178	0	8.75888	0.000126758		Zm00001d005795	923.51	254.259	1.86105	3.82813e-05		Zm00001d050684	5697.58	24769.7	-2.1199	4.62132e-77
Zm00001d003524	Z58 expression level domiance up			Zm00001d004772	Z58 expression level domiance up			Zm00001d012691	2.99724	313.095	-6.76595	1.91244e-07		Zm00001d006485	90.5762	0	9.10006	9.965e-06		Zm00001d048722	140.313	0	9.41708	2.27854e-05		Zm00001d019451	252.933	13.6419	4.21002	0.0001271		Zm00001d028481	2495.73	685.15	1.86497	3.83538e-05		GRMZM5G862955	0	1193.94	-12.6496	1.68755e-19
Zm00001d003540	C72 expression level domiance up			Zm00001d004778	Z58 expression level domiance down			Zm00001d033176	9.65994	506.022	-5.68505	1.9728e-07		Zm00001d015671	96.5101	0	9.19188	1.09047e-05		Zm00001d009514	567.559	80.2962	2.82284	2.28099e-05		Zm00001d042796	762.601	148.491	2.36082	0.000127747		Zm00001d026056	2650.84	1119.34	1.24395	3.93286e-05		Zm00001d032448	0	54.4071	-22.3007	3.30868e-13
Zm00001d003554	transgressivity up			Zm00001d004798	additivity Z58>C72			Zm00001d048842	0	325.827	-10.9477	2.13958e-07		Zm00001d015070	2749.23	1310.86	1.06867	1.39866e-05		Zm00001d008983	1735.55	602.508	1.52627	2.45263e-05		Zm00001d025620	430.245	61.2271	2.81459	0.000135421		Zm00001d045145	1705.18	439.855	1.95509	3.95498e-05		Zm00001d004829	0	75.2418	-22.7977	8.22168e-12
Zm00001d003571	Z58 expression level domiance up			Zm00001d004811	Z58 expression level domiance up			Zm00001d028647	88.2915	1634.5	-4.20938	2.2032e-07		Zm00001d025081	2818.25	658.008	2.09959	1.41058e-05		Zm00001d035906	124.689	3.32118	5.22607	2.53474e-05		Zm00001d053283	170.355	0	10.0123	0.000136569		Zm00001d016469	7565.21	2433.22	1.6366	4.20247e-05		Zm00001d034850	633.097	1945.89	-1.61964	9.31245e-12
Zm00001d003610	Z58 expression level domiance down			Zm00001d004828	Z58 expression level domiance up			Zm00001d029605	47.7109	614.247	-3.68759	2.23084e-07		Zm00001d015520	3421.85	580.483	2.55922	1.43815e-05		Zm00001d023325	1517.93	534.478	1.50616	2.73984e-05		Zm00001d046472	862.418	177.895	2.27809	0.000137502		Zm00001d053212	1321.21	222.503	2.57031	4.20496e-05		Zm00001d032217	0	38.9567	-21.7801	3.41734e-11
Zm00001d003615	Z58 expression level domiance up			Zm00001d004880	additivity C72>Z58			Zm00001d050248	661.261	2116.69	-1.67914	2.28021e-07		Zm00001d029062	2364.82	175.969	3.74821	1.43815e-05		Zm00001d053604	117.842	0.384705	8.20283	2.79363e-05		Zm00001d051258	91.8234	0	9.12195	0.000153314		Zm00001d044701	126.406	0	9.26594	4.22905e-05		GRMZM5G800101	2.32371	1629.75	-9.38973	1.29375e-10
Zm00001d003627	Z58 expression level domiance up			Zm00001d004905	Z58 expression level domiance down			Zm00001d035270	301.762	1583.86	-2.39304	2.5554e-07		Zm00001d035909	82.542	0	8.96521	1.43815e-05		Zm00001d023075	769.314	205.159	1.90639	2.79363e-05		Zm00001d023161	162.619	0	9.94515	0.000156544		Zm00001d046991	134.989	0	9.36059	4.22905e-05		Zm00001d035367	870.419	4091.05	-2.23303	1.66958e-10
Zm00001d003628	Z58 expression level domiance up			Zm00001d004912	Z58 expression level domiance up			Zm00001d050271	359.351	1285.54	-1.83836	2.5554e-07		Zm00001d037988	14943.5	4363.95	1.77571	1.4576e-05		Zm00001d052194	3010.01	527.35	2.51293	2.79363e-05		Zm00001d027021	1664.91	612.889	1.44182	0.000160813		Zm00001d035906	118.567	3.32118	5.15253	4.25134e-05		Zm00001d013015	0	111.337	-23.274	2.61517e-10
Zm00001d003631	transgressivity up			Zm00001d004939	C72 expression level domiance up			Zm00001d050296	127.19	823.912	-2.69434	2.60114e-07		Zm00001d035000	4396.12	807.118	2.44546	1.4576e-05		Zm00001d007309	213.965	16.0901	3.73365	2.81124e-05		Zm00001d051764	21.7104	0	20.5791	0.000170831		Zm00001d054082	91.9212	0	8.8054	4.26844e-05		Zm00001d045431	6633.92	26442.9	-1.99489	4.29818e-10
Zm00001d003648	transgressivity up			Zm00001d004940	additivity C72>Z58			Zm00001d026508	467.548	1820.73	-1.96046	2.67275e-07		Zm00001d014210	277.024	9.90808	4.81966	1.5413e-05		Zm00001d021709	2555.04	1225.85	1.05961	2.93448e-05		Zm00001d030681	236.424	19.1512	3.62622	0.000170831		Zm00001d005334	5014.77	2036.06	1.30039	4.30308e-05		Zm00001d010588	3497.02	9989.46	-1.51424	5.31339e-10
Zm00001d003698	C72 expression level domiance up			Zm00001d004948	additivity C72>Z58			Zm00001d021694	124.984	1425.48	-3.51098	3.16841e-07		Zm00001d024903	16309.9	1173.4	3.79705	1.55841e-05		Zm00001d001061	128.85	0	9.29421	2.94413e-05		Zm00001d043158	1254.49	408.64	1.61828	0.000179976		Zm00001d034590	1240.23	399.069	1.63606	4.71697e-05		Zm00001d050688	1429.1	3489.2	-1.28832	5.95401e-10
Zm00001d003745	Z58 expression level domiance up			Zm00001d004962	additivity Z58>C72			Zm00001d011577	6.1345	458.31	-6.19585	3.40975e-07		Zm00001d022513	6030.69	1565.59	1.94617	1.58606e-05		Zm00001d015302	176.634	2.64197	6.06979	2.95287e-05		Zm00001d019960	77.0399	0	8.86648	0.000186217		Zm00001d040311	1256.27	387.194	1.69843	4.7209e-05		Zm00001d031270	0	22.1347	-21.0004	6.47994e-09
Zm00001d003759	transgressivity down			Zm00001d004968	C72 expression level domiance up			Zm00001d033699	35.916	443.117	-3.62197	3.49938e-07		Zm00001d020600	272.068	0.804995	8.31244	1.58683e-05		Zm00001d018980	293.087	36.4528	3.00707	3.15912e-05		Zm00001d043569	202.994	2.60907	6.27064	0.000197096		Zm00001d040153	233.781	5.38587	5.45116	4.90786e-05		Zm00001d027038	0	24.4511	-20.9997	9.61321e-09
Zm00001d003797	Z58 expression level domiance up			Zm00001d004976	C72 expression level domiance up			Zm00001d041817	12.9626	416.492	-4.99078	3.6714e-07		Zm00001d027619	2224.2	691.782	1.68464	1.58683e-05		Zm00001d009115	42.3555	0	7.6882	3.23414e-05		Zm00001d025359	1196.4	242.322	2.30546	0.000209937		Zm00001d039364	1576.25	219.2	2.84597	4.942e-05		Zm00001d053934	0	21.921	-20.9908	5.95147e-08
Zm00001d003801	transgressivity up			Zm00001d004982	transgressivity up			Zm00001d019960	0	281.203	-10.7353	3.75121e-07		Zm00001d018298	3751.05	443.59	3.08023	1.6255e-05		Zm00001d034653	106.13	0.384705	8.05179	3.23414e-05		Zm00001d044169	75.2837	0	8.83314	0.000229547		Zm00001d042106	78.2533	0	8.57377	5.01846e-05		Zm00001d018610	0	172.917	-9.86271	6.87738e-08
Zm00001d003806	Z58 expression level domiance down			Zm00001d004990	additivity C72>Z58			Zm00001d025246	0	220.566	-10.3849	4.18564e-07		Zm00001d039933	27513.2	2808.72	3.29213	1.63542e-05		Zm00001d004912	1279.46	392.079	1.7066	3.38065e-05		Zm00001d017487	104.608	0	9.30889	0.000243409		Zm00001d023598	75.6207	0	8.52499	5.18696e-05		Zm00001d045313	0	92.8436	-21.7034	1.21212e-07
Zm00001d003809	Z58 expression level domiance up			Zm00001d005004	transgressivity up			Zm00001d017487	0	431.923	-11.3544	4.32282e-07		Zm00001d013507	2553.47	455.316	2.4874	1.77099e-05		Zm00001d033210	7043.97	2528.7	1.47808	3.62574e-05		Zm00001d001196	70.2201	0	8.73347	0.000250817		Zm00001d004577	63.9676	1.13342	5.83409	5.4276e-05		Zm00001d047933	0	29.4779	-21.4018	4.25187e-07
Zm00001d003835	additivity C72>Z58			Zm00001d005013	Z58 expression level domiance up			Zm00001d030787	119.772	1287.84	-3.42298	4.55206e-07		Zm00001d035496	271.599	37.6517	2.84363	1.77099e-05		Zm00001d026029	647.624	88.3352	2.87427	3.62574e-05		Zm00001d012557	405.905	55.0099	2.88605	0.000269123		Zm00001d026278	933.495	196.6	2.24742	5.44044e-05		Zm00001d047966	0	308.542	-10.6975	1.14578e-06
Zm00001d003864	Z58 expression level domiance down			Zm00001d005057	transgressivity up			Zm00001d030353	0	455.769	-11.4319	4.55206e-07		Zm00001d001196	129.34	0	9.61437	1.81542e-05		Zm00001d005159	2108.26	773.335	1.4468	3.99523e-05		Zm00001d034368	1157.35	319.867	1.85485	0.000272933		Zm00001d014519	1742.71	756.552	1.20376	5.63055e-05		Zm00001d039840	0	89.5745	-8.91271	1.25957e-06
Zm00001d003911	C72 expression level domiance up			Zm00001d005059	C72 expression level domiance up			Zm00001d042113	19.6651	373.193	-4.24203	4.7065e-07		Zm00001d013439	1659.35	350.505	2.24462	1.9464e-05		Zm00001d009346	29.6273	0	19.5485	3.99523e-05		Zm00001d003610	108.212	0	9.35765	0.00027407		Zm00001d041105	4133.96	1409.51	1.55242	5.66005e-05		Zm00001d013500	0	88.2253	-8.89177	1.25957e-06
Zm00001d003912	C72 expression level domiance up			Zm00001d005062	transgressivity up			Zm00001d014598	0	79.1679	-21.5855	4.79626e-07		Zm00001d036996	192.525	1.20749	7.23713	1.96278e-05		Zm00001d026830	106.679	0	9.02065	4.14058e-05		Zm00001d035557	224.645	2.30361	6.62261	0.000278075		Zm00001d031511	169.168	0	9.68607	6.12607e-05		Zm00001d034072	596.609	3656.58	-2.61543	3.62787e-06
Zm00001d003913	Z58 expression level domiance up			Zm00001d005085	transgressivity up			Zm00001d023486	1.40158	177.709	-7.02739	4.90371e-07		Zm00001d021046	8173.25	1433.98	2.51115	1.9734e-05		Zm00001d047582	1613.15	283.083	2.51111	4.14058e-05		Zm00001d025440	341.675	18.6119	4.18288	0.00028444		Zm00001d021299	3342.94	1113.17	1.58659	6.61351e-05		Zm00001d045392	6480	15685.5	-1.27532	3.96084e-06
Zm00001d003938	C72 expression level domiance up			Zm00001d005095	Z58 expression level domiance up			Zm00001d020041	136.775	784.74	-2.52217	4.97648e-07		Zm00001d034041	138.291	0	9.71073	2.18519e-05		Zm00001d030988	155.384	1.10315	7.12863	4.16232e-05		Zm00001d035282	431.933	93.6718	2.20791	0.000288051		Zm00001d004582	71.1102	0	8.43485	6.66908e-05		Zm00001d045391	17368.2	42600.1	-1.29441	5.28131e-06
Zm00001d003939	C72 expression level domiance up			Zm00001d005147	additivity Z58>C72			Zm00001d046079	871.125	5104.59	-2.55025	4.97648e-07		Zm00001d023490	260.303	24.7575	3.39565	2.31058e-05		Zm00001d013568	3276.9	1407.77	1.21884	4.17076e-05		Zm00001d020604	275.004	19.9992	3.76937	0.000291607		Zm00001d049961	165.942	0.384705	8.69703	6.6839e-05		Zm00001d011475	0	98.6594	-9.05281	8.73362e-06
Zm00001d003981	Z58 expression level domiance up			Zm00001d005170	C72 expression level domiance up			Zm00001d035261	0	40.0093	-21.4926	5.07647e-07		Zm00001d035274	174.568	3.30269	5.75294	2.31058e-05		Zm00001d044124	1264.11	349.784	1.85376	4.43479e-05		Zm00001d018360	1533.46	236.978	2.69534	0.000294456		Zm00001d023061	372.454	34.1558	3.44921	7.16637e-05		Zm00001d034077	0	94.4105	-8.98946	9.7479e-06
Zm00001d004014	additivity Z58>C72			Zm00001d005171	C72 expression level domiance down			Zm00001d021130	0	188.312	-10.1569	5.22768e-07		Zm00001d040175	100.625	0	9.25473	2.35915e-05		Zm00001d014897	1387.66	517.042	1.42422	4.48338e-05		Zm00001d021509	414.558	65.4638	2.65804	0.000303771		Zm00001d049360	1445.15	339.425	2.09022	7.67312e-05		Zm00001d039175	0	66.5733	-8.48454	1.98571e-05
Zm00001d004067	Z58 expression level domiance down			Zm00001d005185	transgressivity up			Zm00001d002481	29.5334	521.304	-4.13324	5.30054e-07		Zm00001d038870	5497.64	1004.93	2.45155	2.35915e-05		Zm00001d014108	392.93	69.0055	2.50914	4.54072e-05		Zm00001d002407	473.451	38.9419	3.60066	0.000305156		Zm00001d037217	347.623	64.4213	2.433	7.97475e-05		Zm00001d003610	0	108.212	-9.18606	2.13643e-05
Zm00001d004073	C72 expression level domiance up			Zm00001d005191	C72 expression level domiance up			Zm00001d018831	453.333	1610.92	-1.83016	5.36087e-07		Zm00001d041455	1134.51	132.176	3.10465	2.58082e-05		Zm00001d042680	190.627	0	9.85862	4.54234e-05		Zm00001d037684	849.366	153.141	2.47119	0.000318552		Zm00001d034438	179.389	9.131	4.30323	8.40745e-05		Zm00001d003364	0.580928	106.255	-7.36112	3.34449e-05
Zm00001d004083	C72 expression level domiance up			Zm00001d005231	C72 expression level domiance up			Zm00001d015961	326.666	1839.76	-2.49365	5.71261e-07		Zm00001d052570	4544.7	1713.42	1.40776	2.69073e-05		Zm00001d026619	2702.28	812.377	1.73418	4.61008e-05		Zm00001d043418	1736.13	438.746	1.98498	0.000323917		Zm00001d008500	1931.02	519.02	1.89533	8.54919e-05		Zm00001d043591	0	103.566	-9.12281	3.34449e-05
Zm00001d004195	Z58 expression level domiance up			Zm00001d005238	transgressivity up			Zm00001d032150	228.538	1197.24	-2.38899	5.82505e-07		Zm00001d034189	397.911	70.4019	2.49787	2.74336e-05		Zm00001d039001	1289.02	423.102	1.60725	4.79001e-05		Zm00001d034327	123.51	0	9.5488	0.000326291		Zm00001d028814	432.141	42.4871	3.34672	8.6324e-05		Zm00001d044382	1.01965	122.745	-6.92087	4.00047e-05
Zm00001d004243	transgressivity up			Zm00001d005249	additivity C72>Z58			Zm00001d035557	2.30361	606.719	-8.05591	5.83091e-07		Zm00001d048629	1278.49	183.168	2.80403	2.88117e-05		Zm00001d026963	191.111	0.384705	8.90031	4.86135e-05		Zm00001d011577	193.194	6.1345	4.94871	0.000350129		Zm00001d031548	45.0231	0	7.77784	8.85894e-05		Zm00001d012407	1229.08	3500.29	-1.50962	4.43049e-05
Zm00001d004292	C72 expression level domiance up			Zm00001d005264	transgressivity up			Zm00001d030046	311.971	1316.72	-2.0771	6.22047e-07		Zm00001d022278	13899.3	3147.1	2.1429	2.88117e-05		Zm00001d031677	3004.45	667.67	2.1699	5.28243e-05		Zm00001d030994	203.73	34.8199	2.54302	0.000350129		Zm00001d036866	63.1127	0	8.26305	9.37857e-05		Zm00001d002051	183.204	1201.72	-2.71171	4.46323e-05
Zm00001d004413	transgressivity down			Zm00001d005276	transgressivity up			Zm00001d045731	10.8388	289.215	-4.72978	6.49385e-07		Zm00001d021183	1271.67	397.719	1.67683	3.32541e-05		Zm00001d042489	214.537	7.21704	4.89979	5.3254e-05		Zm00001d034744	158.549	0	9.90834	0.000350426		Zm00001d013738	244.603	4.23176	5.86499	9.38028e-05		Zm00001d022474	0	58.3828	-8.29591	4.74527e-05
Zm00001d004419	Z58 expression level domiance up			Zm00001d005304	additivity Z58>C72			Zm00001d005608	345.455	1714.49	-2.31148	6.72307e-07		Zm00001d052614	129.033	0	9.61098	3.40955e-05		Zm00001d009103	2566.87	939.704	1.44973	5.52588e-05		Zm00001d037343	810.998	210.86	1.9423	0.000359653		Zm00001d040446	3617.77	1103.05	1.71375	9.51251e-05		Zm00001d009660	350.574	1221.11	-1.79948	4.74527e-05
Zm00001d004423	transgressivity down			Zm00001d005334	transgressivity up			Zm00001d011137	1.90112	405.646	-7.77341	7.00358e-07		Zm00001d020316	755.113	217.063	1.79749	3.43738e-05		Zm00001d014393	352.034	70.0114	2.32989	5.55214e-05		Zm00001d006856	762.546	195.997	1.95951	0.000365181		Zm00001d027794	440.707	23.8554	4.20775	0.00010358		Zm00001d018459	0	24.009	-22.003	4.74527e-05
Zm00001d004425	additivity C72>Z58			Zm00001d005502	transgressivity up			Zm00001d005738	12.6969	398.932	-4.9939	7.00717e-07		Zm00001d014119	210.404	16.251	3.69045	3.43738e-05		Zm00001d010855	6446.65	2271.35	1.50495	5.58313e-05		Zm00001d043591	103.566	0	9.2944	0.000365181		Zm00001d004962	46.8951	0	7.83641	0.00010651		Zm00001d023218	1074.82	3267.95	-1.60359	6.49921e-05
Zm00001d004437	transgressivity down			Zm00001d005517	C72 expression level domiance up			Zm00001d040373	0	241.726	-10.5171	7.19038e-07		Zm00001d033612	1095.57	214.534	2.35253	3.64255e-05		Zm00001d048479	604.987	60.321	3.32704	5.74806e-05		Zm00001d023486	68.8261	1.40158	5.65822	0.000377806		Zm00001d006602	1628.59	330.295	2.30199	0.000112437		Zm00001d033174	1380.67	6046.12	-2.13052	7.73897e-05
Zm00001d004472	transgressivity up			Zm00001d005540	additivity C72>Z58			Zm00001d015671	0	149.798	-9.82657	7.22131e-07		Zm00001d027740	2696.54	371.183	2.86099	3.74873e-05		Zm00001d001208	111.3	0	9.08193	5.79339e-05		Zm00001d036151	1788.26	634.424	1.49613	0.000379865		Zm00001d029910	2224.52	602.376	1.88504	0.000115508		Zm00001d022139	737.257	3854.49	-2.3858	8.0512e-05
Zm00001d004516	additivity C72>Z58			Zm00001d005543	Z58 expression level domiance up			Zm00001d045004	64.8639	836.504	-3.68923	7.23586e-07		Zm00001d018250	124.348	0	9.55807	3.87447e-05		Zm00001d047366	1307.83	324.663	2.00977	6.15775e-05		Zm00001d041801	405.63	57.1735	2.83155	0.000397227		Zm00001d027021	1664.91	677.359	1.29728	0.000117117		Zm00001d042344	312.155	2051.04	-2.71435	0.000102529
Zm00001d004554	Z58 expression level domiance down			Zm00001d005561	Z58 expression level domiance up			Zm00001d052046	0	277.468	-10.716	7.45416e-07		Zm00001d038999	2161.81	660.194	1.71169	3.88272e-05		Zm00001d015679	142.233	1.15412	6.97051	6.43592e-05		RS2	198.551	6.4113	4.9603	0.00042642		Zm00001d022139	3854.49	811.056	2.24852	0.000117117		Zm00001d026841	0.580928	100.717	-7.29083	0.000110375
Zm00001d004556	Z58 expression level domiance up			Zm00001d005590	Z58 expression level domiance up			Zm00001d035316	770.429	2501.58	-1.69928	7.46136e-07		Zm00001d025246	86.7379	0	9.03792	4.373e-05		Zm00001d005822	93.1357	0	8.82492	6.70425e-05		Zm00001d011137	144.376	1.90112	6.28305	0.000436879		CPN60II	1237	313.043	1.98257	0.000117836		Zm00001d001723	0.290464	77.176	-7.73774	0.000172658
Zm00001d004577	additivity Z58>C72			Zm00001d005608	additivity C72>Z58			Zm00001d017217	0.804995	296.371	-8.42801	7.78925e-07		Zm00001d019163	3670.06	1314.98	1.48112	4.56718e-05		Zm00001d008460	576.536	108.399	2.41136	7.00429e-05		Zm00001d018001	1716.6	651.342	1.39853	0.000437829		Zm00001d011604	619.694	89.0993	2.7977	0.000123264		Zm00001d044845	415.427	1559.08	-1.90794	0.0001914
Zm00001d004578	additivity Z58>C72			Zm00001d005609	Z58 expression level domiance down			Zm00001d047333	13.2394	367.705	-4.79322	7.80569e-07		Zm00001d017487	153.579	0	9.86326	4.62408e-05		Zm00001d002480	39.2694	0	7.57877	7.44834e-05		Zm00001d007215	3071.5	781.621	1.97467	0.000452307		Zm00001d045925	817.321	275.914	1.56677	0.000125019		Zm00001d037934	301.251	1100.05	-1.86865	0.000205065
Zm00001d004582	transgressivity up			Zm00001d005617	additivity C72>Z58			Zm00001d023490	24.7575	327.183	-3.72611	7.84599e-07		Zm00001d028561	5362.03	242.958	4.46456	4.62408e-05		Zm00001d013842	2436.89	890.421	1.45242	7.71054e-05		THI1-1	1838.5	493.338	1.89773	0.000452916		Zm00001d040846	1769.01	539.008	1.71488	0.000125611		Zm00001d012103	6240.03	13455.9	-1.10868	0.000207712
Zm00001d004614	transgressivity down			Zm00001d005621	additivity C72>Z58			Zm00001d002788	139.019	1218.53	-3.13479	8.31024e-07		Zm00001d003912	1126.77	248.8	2.17885	4.71896e-05		Zm00001d011046	167.205	5.2447	4.99715	7.87954e-05		Zm00001d051427	811.872	234.889	1.79065	0.000452916		Zm00001d042842	1117.79	377.409	1.56635	0.000127453		Zm00001d014250	0	54.6519	-8.2001	0.00021943
Zm00001d004619	C72 expression level domiance up			Zm00001d005636	transgressivity up			Zm00001d029853	343.528	2076.05	-2.59527	8.50292e-07		Zm00001d042742	127.625	1.49862	6.50023	4.7384e-05		Zm00001d042869	2371.11	578.266	2.03541	8.12726e-05		Zm00001d022879	371.407	66.2369	2.48949	0.000463377		Zm00001d032808	344.403	16.938	4.3479	0.000128724		Zm00001d028653	144.341	820.162	-2.50499	0.000278598
Zm00001d004682	transgressivity down			Zm00001d005649	Z58 expression level domiance up			Zm00001d001196	0	225.601	-10.4174	8.78876e-07		Zm00001d020898	7617.62	1223.4	2.63876	4.77667e-05		Zm00001d014486	4231.5	1750.09	1.27374	8.36331e-05		Zm00001d020600	131.129	0.804995	7.25952	0.000478103		Zm00001d042767	1485.96	379.199	1.97078	0.000134598		Zm00001d013275	0	52.8171	-8.15012	0.000278598
Zm00001d004721	additivity C72>Z58			Zm00001d005706	additivity C72>Z58			Zm00001d008481	0	399.174	-11.2406	9.20312e-07		Zm00001d018774	300.43	18.2492	4.03992	4.84756e-05		Zm00001d011051	1639.39	403.173	2.02401	8.5162e-05		Zm00001d010920	7420.35	1711.68	2.11563	0.000482077		Zm00001d006702	1175.33	264.387	2.1521	0.000137543		Zm00001d001785	970.406	2511.61	-1.37154	0.000283156
Zm00001d004725	additivity Z58>C72			Zm00001d005709	C72 expression level domiance up			Zm00001d019275	0	195.935	-10.2141	9.52857e-07		Zm00001d013193	8276.18	1442.41	2.52042	4.9484e-05		Zm00001d008214	1725.49	166.707	3.37188	8.6223e-05		Zm00001d025081	2320.29	658.008	1.81924	0.000495605		Zm00001d010709	865.948	215.521	2.00644	0.000140448		Zm00001d014721	0	136.805	-9.52436	0.000330224
Zm00001d004728	transgressivity down			Zm00001d005712	additivity C72>Z58			Zm00001d032925	64.3279	905.806	-3.80988	9.96796e-07		Zm00001d014212	351.049	42.216	3.05562	5.15086e-05		Zm00001d001443	94.4227	0	8.84427	8.6411e-05		Zm00001d025723	546.414	114.961	2.24961	0.000518296		Zm00001d038770	71.8844	0.76941	6.58034	0.000140448		Zm00001d038021	393.384	1660.11	-2.07649	0.000396285
Zm00001d004772	Z58 expression level domiance up			Zm00001d005738	additivity C72>Z58			Zm00001d043022	514.16	2378.14	-2.2092	1.03144e-06		Zm00001d046210	694.959	83.9292	3.05188	5.23299e-05		Zm00001d013777	2839.97	1101.34	1.36682	8.69212e-05		Zm00001d014270	588.178	143.075	2.0408	0.000518296		Zm00001d028068	749.019	208.539	1.84419	0.000147242		Zm00001d050850	0	103.427	-9.12108	0.000414792
Zm00001d004794	C72 expression level domiance down			Zm00001d005753	Z58 expression level domiance down			Zm00001d030681	19.1512	359.57	-4.23069	1.0464e-06		Zm00001d039001	1289.02	371.463	1.79537	5.24303e-05		Zm00001d046532	419.702	106.683	1.97564	8.86224e-05		Zm00001d032423	1482.35	309.99	2.2597	0.000518296		Zm00001d009346	15.6045	0	18.6235	0.000147242		Zm00001d021814	0	6.22511	-19.9407	0.000498349
Zm00001d004811	Z58 expression level domiance up			Zm00001d005795	Z58 expression level domiance up			Zm00001d026953	47.8112	678.05	-3.82047	1.12899e-06		Zm00001d029958	218.142	18.4719	3.55318	5.29024e-05		Zm00001d010583	550.741	73.8688	2.89819	9.75309e-05		Zm00001d038327	816.83	213.283	1.93778	0.000612694		Zm00001d048095	1656.88	705.071	1.23285	0.000147242		Zm00001d013909	5.90812	161.228	-4.73086	0.000581594
Zm00001d004828	Z58 expression level domiance up			Zm00001d005822	Z58 expression level domiance up			Zm00001d000788	115.187	880.434	-2.93266	1.13385e-06		Zm00001d050248	1768.97	661.261	1.41985	5.46661e-05		Zm00001d031127	3802.13	702.421	2.43659	0.000100868		Zm00001d043485	205.507	18.2348	3.49878	0.000612694		Zm00001d006899	1827.78	524.696	1.80092	0.000153085		Zm00001d034851	238.07	1204.63	-2.33862	0.000621965
Zm00001d004829	transgressivity down			Zm00001d005839	additivity C72>Z58			Zm00001d008652	7.92425	236.565	-4.8953	1.19595e-06		Zm00001d039921	278.372	39.2474	2.82052	5.67642e-05		Zm00001d029992	2044.28	795.988	1.3606	0.000105304		Zm00001d010588	9989.46	4749.67	1.07282	0.000612694		Zm00001d001208	89.253	0	8.76295	0.000162263		Zm00001d026056	1200	2650.84	-1.14319	0.000669158
Zm00001d004880	additivity C72>Z58			Zm00001d005890	transgressivity down			Zm00001d038279	0	30.007	-21.0703	1.25884e-06		Zm00001d020308	417.257	79.8931	2.3854	6.0468e-05		Zm00001d049653	507.796	58.619	3.11397	0.000106852		Zm00001d038558	1208.78	203.063	2.57491	0.000630558		Zm00001d000943	433.17	75.2734	2.52462	0.000162263		Zm00001d012821	1367.48	4384.87	-1.68084	0.000695034
Zm00001d004912	Z58 expression level domiance up			Zm00001d005963	Z58 expression level domiance up			Zm00001d008445	97.7684	756.836	-2.95229	1.29407e-06		Zm00001d015300	4154.87	1733.95	1.26074	6.0468e-05		Zm00001d018298	3751.05	649.878	2.5291	0.000113583		Zm00001d028647	816.845	88.2915	3.20854	0.000662879		Zm00001d028201	2252.04	573.494	1.97333	0.000162715		Zm00001d014468	0	93.6932	-8.97858	0.000695034
Zm00001d004936	Z58 expression level domiance up			Zm00001d005973	Z58 expression level domiance down			Zm00001d035660	17.3471	424.387	-4.61217	1.31939e-06		Zm00001d030725	11616.8	730.158	3.99193	6.06667e-05		Zm00001d040816	34.8557	0	20.0837	0.000118458		Zm00001d016276	587.36	127.769	2.20164	0.000663211		Zm00001d000610	112.817	0	9.10187	0.000164088		Zm00001d012518	3600.65	7892.47	-1.13224	0.000722429
Zm00001d004939	C72 expression level domiance up			Zm00001d005989	Z58 expression level domiance up			Zm00001d018313	375.437	1427.41	-1.92617	1.3839e-06		Zm00001d034388	1834.18	406.744	2.17171	6.18938e-05		Zm00001d007162	536.794	176.351	1.60588	0.000119714		Zm00001d018250	59.0625	0	8.48433	0.000688498		Zm00001d041513	105.073	0	8.99947	0.000164088		Zm00001d052339	70.1453	448.522	-2.67331	0.000853954
Zm00001d004940	C72 expression level domiance up			Zm00001d006008	C72 expression level domiance up			Zm00001d034041	0	225.859	-10.419	1.45615e-06		Zm00001d051764	32.8324	0	21.1748	6.27042e-05		Zm00001d003981	481.545	54.8646	3.13288	0.000122079		Zm00001d001135	37.3376	0	7.82583	0.000688952		Zm00001d010609	63.0692	0	8.26215	0.000164088		Zm00001d014019	273.012	1351.08	-2.30616	0.000926518
Zm00001d004941	C72 expression level domiance up			Zm00001d006036	Z58 expression level domiance up			Zm00001d026196	1086.42	3565.87	-1.71461	1.54432e-06		Zm00001d019289	121.472	7.10492	4.12104	6.27391e-05		Zm00001d026529	78.523	0	8.57941	0.00012278		Zm00001d051644	2096.33	718.032	1.54632	0.000691692		Zm00001d008387	3123.66	923.541	1.758	0.000170875		Zm00001d007285	0	85.5308	-8.8467	0.000980784
Zm00001d004948	additivity C72>Z58			Zm00001d006049	C72 expression level domiance up			Zm00001d027690	134.91	1086.98	-3.00828	1.55681e-06		Zm00001d005738	254.256	12.6969	4.34327	6.40789e-05		Zm00001d042106	58.7855	0	8.162	0.000124464		Zm00001d037377	2278.69	977.727	1.22148	0.000696317		Zm00001d044608	3122.86	896.14	1.80112	0.000183991		Zm00001d052415	0	89.4912	-8.91144	0.00103672
Zm00001d004962	Z58 expression level domiance up			Zm00001d006057	Z58 expression level domiance up			Zm00001d051539	443.118	1626	-1.8751	1.65308e-06		Zm00001d033699	302.665	35.916	3.07264	6.824e-05		Zm00001d017072	2895.33	1235.84	1.22851	0.00012592		Zm00001d047333	183.087	13.2394	3.78774	0.00071178		Zm00001d053595	1023.19	190.549	2.42454	0.000185028		Zm00001d019195	332.647	1111.69	-1.73993	0.0010998
Zm00001d004968	additivity C72>Z58			Zm00001d006096	C72 expression level domiance up			Zm00001d008585	7.49309	434.308	-5.88567	1.72904e-06		Zm00001d032810	745.014	123.582	2.59071	6.824e-05		Zm00001d047484	74.0953	0	8.49441	0.000126363		Zm00001d033847	1476.57	495.132	1.57708	0.00071178		Zm00001d038345	611.046	109.161	2.48513	0.000185028		Zm00001d026651	3.77603	160.236	-5.35797	0.00116655
Zm00001d004976	C72 expression level domiance up			Zm00001d006100	Z58 expression level domiance up			Zm00001d035274	3.30269	229.113	-6.14453	1.77705e-06		Zm00001d029349	2099.61	386.349	2.44238	7.26203e-05		Zm00001d000656	84.1415	1.09203	6.24774	0.000126873		Zm00001d022286	4296.4	1242.87	1.78986	0.000740067		Zm00001d028656	1581.76	601.126	1.39589	0.000194024		Zm00001d031573	0	42.0669	-7.82366	0.00118968
Zm00001d004990	C72 expression level domiance up			Zm00001d006147	Z58 expression level domiance up			Zm00001d007383	713.731	2664.73	-1.89988	1.77718e-06		Zm00001d012691	141.972	2.99724	5.62405	7.26203e-05		Zm00001d028396	1173.75	384.166	1.61139	0.000129688		Zm00001d001966	1038.43	361.709	1.52109	0.000809395		Zm00001d038704	832.107	214.044	1.95855	0.000194024		Zm00001d046661	193.177	748.037	-1.95374	0.00124269
Zm00001d005013	C72 expression level domiance down			Zm00001d006152	C72 expression level domiance up			Zm00001d042974	2646.2	5587.33	-1.07807	1.77718e-06		Zm00001d015238	231.529	11.9349	4.27508	7.26203e-05		Zm00001d052735	2541.18	1143.95	1.15138	0.000130417		Zm00001d011173	66.7467	0	8.65982	0.000812566		Zm00001d017883	1407.83	410.134	1.7792	0.000196826		Zm00001d035032	120.807	586.309	-2.27945	0.00125578
Zm00001d005045	Z58 expression level domiance down			Zm00001d006160	transgressivity up			Zm00001d041887	442.905	1845.34	-2.05772	1.89682e-06		Zm00001d051258	102.101	0	9.27365	7.37196e-05		Zm00001d044748	914.174	156.672	2.54503	0.00013067		Zm00001d002580	661.751	172.106	1.94467	0.000812566		Zm00001d045390	11816.2	3361.67	1.81355	0.000197548		Zm00001d021421	1163.87	3639.42	-1.64486	0.00141322
Zm00001d005057	transgressivity up			Zm00001d006190	C72 expression level domiance up			Zm00001d007903	836.152	1970.95	-1.23739	1.94446e-06		Zm00001d050675	147.111	1.20749	6.8499	7.51832e-05		Zm00001d000943	432.652	75.2734	2.52287	0.00013067		Zm00001d020316	645.781	217.063	1.57154	0.000814893		Zm00001d042632	347.301	4.46357	6.2818	0.000200998		Zm00001d019091	568.04	1359.95	-1.25988	0.00153611
Zm00001d005062	transgressivity up			Zm00001d006214	C72 expression level domiance up			Zm00001d009085	56.4942	688.752	-3.61063	1.95211e-06		Zm00001d013321	140.776	3.39973	5.41523	7.545e-05		Zm00001d015588	119.116	0	9.17953	0.00013067		Zm00001d026420	312.342	30.4322	3.36558	0.000820357		Zm00001d047481	991.139	322.995	1.61771	0.000200998		Zm00001d021188	391.389	1062.32	-1.44007	0.00154972
Zm00001d005083	Z58 expression level domiance down			Zm00001d006222	additivity Z58>C72			Zm00001d018691	93.5858	801.706	-3.10286	1.9535e-06		Zm00001d037894	41138	4324.13	3.24997	8.02368e-05		Zm00001d034197	1459.16	455.497	1.67959	0.000136477		PHI1	4300.64	1943.15	1.14638	0.000863497		Zm00001d034653	71.3827	0.384705	7.47905	0.000204054		Zm00001d025822	0.871391	86.9451	-6.53015	0.00158057
Zm00001d005106	Z58 expression level domiance up			Zm00001d006227	transgressivity up			Zm00001d035315	0	16.0557	-20.2301	1.95955e-06		Zm00001d030764	24.6894	0	20.7802	8.13399e-05		Zm00001d024193	173.443	4.19778	5.37817	0.000142328		Zm00001d030753	352.527	88.328	2.00096	0.000917896		Zm00001d028021	132.796	1.53882	6.45232	0.00020558		Zm00001d002395	358.268	848.658	-1.24422	0.00158057
Zm00001d005147	additivity Z58>C72			Zm00001d006235	Z58 expression level domiance up			Zm00001d040405	1186.66	3089.62	-1.38107	1.98473e-06		Zm00001d027577	3103.91	1182.26	1.39282	8.4995e-05		Zm00001d030874	100.224	0	8.93049	0.000144697		Zm00001d028998	8321.4	3367.49	1.30548	0.000917896		Zm00001d021802	2120.92	570.431	1.89461	0.000206663		Zm00001d029580	48.8974	279.762	-2.51628	0.00164477
Zm00001d005159	transgressivity up			Zm00001d006252	C72 expression level domiance up			Zm00001d042194	0.49954	332.084	-9.51728	2.01608e-06		Zm00001d028718	640.001	67.0673	3.25791	8.7731e-05		Zm00001d034986	730.6	149.439	2.29012	0.000145895		Zm00001d017217	81.8106	0.804995	6.57099	0.000917896		Zm00001d006500	70.5702	0	8.42424	0.000206663		Zm00001d045092	131.305	519.009	-1.98506	0.00175949
Zm00001d005171	Z58 expression level domiance up			Zm00001d006270	C72 expression level domiance up			Zm00001d019585	0	328.576	-10.9599	2.03148e-06		Zm00001d039622	577.617	183.53	1.65481	8.82824e-05		Zm00001d000661	29.9097	0	19.6037	0.000146518		Zm00001d013842	2204.07	799.139	1.46476	0.000923831		Zm00001d001928	1403.21	383.474	1.87161	0.000208073		Zm00001d035875	277.18	892.281	-1.68676	0.00176425
Zm00001d005191	C72 expression level domiance up			Zm00001d006274	transgressivity down			Zm00001d014119	16.251	256.902	-3.9788	2.11456e-06		Zm00001d038327	907.738	213.283	2.0902	9.11287e-05		Zm00001d018297	919.367	227.33	2.01617	0.00014801		Zm00001d042965	1468.69	485.009	1.59952	0.000983175		Zm00001d031891	2202.9	624.667	1.81854	0.000215172		Zm00001d001913	2402.8	5441.3	-1.17942	0.0017991
Zm00001d005215	C72 expression level domiance up			Zm00001d006440	transgressivity up			Zm00001d041412	153.03	776.118	-2.34189	2.22297e-06		Zm00001d047122	53.3682	0	8.3364	9.33775e-05		Zm00001d022943	136.505	0	9.37657	0.000149574		Zm00001d023490	183.194	24.7575	2.88828	0.00103206		Zm00001d049558	1588.36	596.015	1.41423	0.000217382		Zm00001d000602	0	45.579	-7.93906	0.00189926
Zm00001d005222	Z58 expression level domiance down			Zm00001d006463	Z58 expression level domiance down			Zm00001d035927	309.343	1615.78	-2.38372	2.39066e-06		Zm00001d040029	5125.19	1883.42	1.4448	9.36197e-05		Zm00001d018713	592.223	68.9464	3.10274	0.000150083		Zm00001d034402	42.4501	0	8.00919	0.0010634		Zm00001d043757	2957.64	1228.64	1.26755	0.000217382		Zm00001d042382	0	107.175	-9.17234	0.00196323
Zm00001d005249	additivity C72>Z58			Zm00001d006479	transgressivity up			Zm00001d042742	1.49862	187.932	-7.05704	2.54472e-06		Zm00001d052046	95.2327	0	9.1748	9.54459e-05		Zm00001d038345	609.896	109.161	2.48177	0.000150083		Zm00001d051251	16.5727	0	20.2231	0.00106672		Zm00001d046472	862.418	220.263	1.96968	0.000217382		Zm00001d027717	2.0393	86.3493	-5.40789	0.00204525
Zm00001d005250	Z58 expression level domiance down			Zm00001d006480	Z58 expression level domiance up			Zm00001d015238	11.9349	316.623	-4.72755	2.58748e-06		Zm00001d030353	128.899	0	9.61059	9.96054e-05		Zm00001d029316	354.281	44.6955	2.98686	0.000151006		Zm00001d032472	861.647	191.034	2.17461	0.00111061		Zm00001d000656	76.8193	1.09203	6.11748	0.000239511		Zm00001d045390	3699.16	11816.2	-1.67541	0.00212888
Zm00001d005276	C72 expression level domiance up			Zm00001d006483	additivity C72>Z58			Zm00001d044169	0	182.157	-10.109	2.63337e-06		Zm00001d013842	2436.89	799.139	1.60952	9.96054e-05		Zm00001d053839	2065.64	464.289	2.15354	0.000155784		Zm00001d050675	87.4043	1.20749	6.09938	0.00111061		Zm00001d007485	719.075	0	11.774	0.000239985		Zm00001d050687	2102.87	6512.45	-1.63095	0.00227226
Zm00001d005304	Z58 expression level domiance up			Zm00001d006485	additivity C72>Z58			Zm00001d015505	682.911	2706.87	-1.98616	2.72871e-06		Zm00001d033128	2653.62	1186.73	1.16142	0.000109444		Zm00001d012629	447.743	94.4486	2.24583	0.000157482		Zm00001d029579	119.718	0	9.50386	0.00111366		Zm00001d013568	3087.41	1407.77	1.13311	0.000245215		Zm00001d011096	534.294	1421.44	-1.41095	0.00230379
Zm00001d005376	Z58 expression level domiance up			Zm00001d006500	additivity Z58>C72			Zm00001d035278	10.0338	269.009	-4.73853	2.83131e-06		Zm00001d044426	1321.35	119.256	3.4723	0.000117336		Zm00001d028062	795.543	222.255	1.83988	0.000160714		Zm00001d028515	2159.49	596.547	1.85689	0.00116519		Zm00001d027927	109.043	0	9.05252	0.000248884		Zm00001d044390	224.912	735.601	-1.71155	0.0023889
Zm00001d005432	Z58 expression level domiance down			Zm00001d006522	additivity C72>Z58			Zm00001d040146	391.33	1729.48	-2.14452	2.85872e-06		Zm00001d019960	79.5562	0	8.91168	0.000117336		Zm00001d040153	184.511	5.38587	5.10976	0.000161368		Zm00001d019430	807.376	315.479	1.35602	0.00116519		Zm00001d034170	146.455	11.0321	3.7272	0.000250942		Zm00001d009049	0	47.1765	-7.98842	0.00245957
Zm00001d005446	transgressivity down			Zm00001d006554	additivity C72>Z58			Zm00001d004721	79.8534	701.375	-3.13346	2.97505e-06		Zm00001d039889	128.335	1.99816	6.07468	0.000128084		Zm00001d013669	2975.76	1052.98	1.49863	0.000162559		Zm00001d045028	4501.18	1459.76	1.62504	0.00120511		Zm00001d020234	440.007	145.951	1.59206	0.000261901		Zm00001d037214	569.16	2767.33	-2.28087	0.00254683
Zm00001d005451	Z58 expression level domiance down			Zm00001d006573	Z58 expression level domiance up			Zm00001d050437	235.884	1115.58	-2.24042	3.10736e-06		Zm00001d005540	64.8297	0	8.61589	0.000129393		Zm00001d010586	4022.63	1514.25	1.40946	0.000163108		Zm00001d000809	190.536	37.7885	2.33665	0.00126192		Zm00001d013840	1359.66	269.001	2.33798	0.000261901		Zm00001d050678	8694.76	18643.2	-1.10037	0.00266047
Zm00001d005476	additivity Z58>C72			Zm00001d006575	additivity Z58>C72			Zm00001d049030	421.956	1601.23	-1.92481	3.15924e-06		Zm00001d048201	1341.17	230.476	2.54125	0.000138516		PHYA1	3282.27	1050.63	1.6435	0.000166179		Zm00001d048291	1937.09	517.351	1.90444	0.00126192		Zm00001d030557	2253.7	622.466	1.85641	0.000261901		Zm00001d001432	0	45.846	-7.94757	0.00266731
Zm00001d005494	Z58 expression level domiance up			Zm00001d006585	additivity C72>Z58			Zm00001d005249	0	191.274	-10.1793	3.20945e-06		Zm00001d050437	930.619	235.884	1.97908	0.000142485		Zm00001d052536	91.6977	0	8.80152	0.000166179		Zm00001d021940	777.353	292.864	1.41093	0.0012678		Zm00001d019237	108.473	5.65382	4.26632	0.000261901		Zm00001d001634	1.15983	78.8372	-6.1898	0.00277998
Zm00001d005502	transgressivity up			Zm00001d006602	transgressivity up			Zm00001d043485	18.2348	329.881	-4.18163	3.27032e-06		Zm00001d020590	2247.91	737.871	1.6077	0.000144801		Zm00001d013193	8276.18	1905.24	2.11904	0.000171894		Zm00001d024855	2795.83	1112.65	1.33005	0.00135093		Zm00001d035156	2499.9	1042.51	1.26193	0.000262322		Zm00001d013245	2759.82	8231.58	-1.5765	0.00291365
Zm00001d005517	additivity C72>Z58			Zm00001d006611	Z58 expression level domiance up			Zm00001d052323	720.526	1938.52	-1.42798	3.42591e-06		Zm00001d019961	688.904	216.144	1.67211	0.000162301		Zm00001d026559	2177.11	736.563	1.5633	0.000173064		Zm00001d052614	47.4038	0	8.16767	0.00138108		Zm00001d053649	1258	398.916	1.65694	0.000264353		Zm00001d008757	699.782	1425.55	-1.02686	0.00294626
Zm00001d005540	additivity C72>Z58			Zm00001d006612	transgressivity up			Zm00001d039921	39.2474	326.899	-3.0523	3.49992e-06		Zm00001d031395	477.219	75.2318	2.66403	0.000163282		Zm00001d004811	164.088	5.54231	4.8856	0.000173064		Zm00001d015238	160.488	11.9349	3.74814	0.00141588		Zm00001d008053	194.322	31.1015	2.64559	0.000270709		Zm00001d006702	313.368	1175.33	-1.90613	0.00294626
Zm00001d005543	transgressivity up			Zm00001d006680	transgressivity up			Zm00001d008841	153.292	1110.03	-2.85629	3.62968e-06		Zm00001d005249	81.3187	0	8.94606	0.000164481		Zm00001d022179	772.951	164.827	2.23032	0.00018362		Zm00001d003247	3816.95	1284.01	1.57194	0.00141592		Zm00001d038897	106.367	0	9.01692	0.000277714		Zm00001d027855	0	32.2438	-7.44073	0.00294626
Zm00001d005552	Z58 expression level domiance up			Zm00001d006693	C72 expression level domiance up			Zm00001d019548	350.956	1482.53	-2.07821	3.67398e-06		Zm00001d019275	64.0612	0	8.60054	0.000168711		Zm00001d009423	266.066	33.3986	2.99553	0.000199387		Zm00001d022376	1267.16	224.044	2.50102	0.00146757		Zm00001d025060	726.722	203.772	1.83481	0.000286802		Zm00001d048802	474.533	1437.59	-1.59894	0.00304842
Zm00001d005561	Z58 expression level domiance up			Zm00001d006696	additivity C72>Z58			Zm00001d001119	0	356.279	-11.0767	3.76669e-06		Zm00001d031228	6856.76	373.157	4.19993	0.000171747		Zm00001d013728	66.4134	0	8.33614	0.000201115		Zm00001d021421	3639.42	1077.01	1.75743	0.00157414		Zm00001d018107	1065.39	250.524	2.08869	0.000286933		Zm00001d020669	214.56	987.342	-2.20157	0.00305307
Zm00001d005566	transgressivity down			Zm00001d006702	transgressivity up			Zm00001d038138	45.2738	997.108	-4.45338	3.7799e-06		Zm00001d025434	5796.21	964.046	2.58783	0.000180343		Zm00001d028255	1619.34	715.571	1.17795	0.000201299		MNB1B	2578.15	936.674	1.46098	0.0015742		Zm00001d045310	1038.3	255.525	2.02256	0.000295045		Zm00001d012259	39.2929	319.205	-3.01883	0.0031977
Zm00001d005573	transgressivity down			Zm00001d006725	transgressivity up			Zm00001d001134	139.405	955.616	-2.77533	3.82764e-06		Zm00001d042075	306.236	36.9835	3.05078	0.000182211		Zm00001d008213	94.9584	0	8.85258	0.00020374		Zm00001d040433	90.3292	0	9.09715	0.00159752		Zm00001d008244	1564.01	555.666	1.49295	0.000302073		Zm00001d052637	0	36.8793	-7.63335	0.0032592
Zm00001d005608	C72 expression level domiance up			Zm00001d006753	transgressivity up			Zm00001d020308	79.8931	477.138	-2.57918	3.84214e-06		Zm00001d012956	735.605	54.9559	3.74195	0.000182353		Zm00001d009462	142.298	0	9.43667	0.000219484		Zm00001d025837	1255.64	392.777	1.67675	0.00162772		Zm00001d021592	1417.11	378.554	1.90492	0.000302847		Zm00001d040003	0	35.3288	-7.57146	0.00344152
Zm00001d005617	additivity C72>Z58			Zm00001d006762	transgressivity up			Zm00001d007384	122.055	772.388	-2.66118	3.84233e-06		Zm00001d028557	6880.75	293.043	4.5533	0.000182353		Zm00001d015091	1426.67	248.224	2.52311	0.000225921		Zm00001d021130	31.4717	0	7.57328	0.00164811		Zm00001d001831	965.965	316.964	1.60778	0.000304216		Zm00001d044587	0	104.477	-9.13532	0.00344152
Zm00001d005656	transgressivity down			Zm00001d006774	Z58 expression level domiance up			Zm00001d051151	123.123	853.083	-2.79267	4.38646e-06		Zm00001d026567	1348.38	242.914	2.47251	0.000183339		Zm00001d006500	64.4111	0	8.29413	0.000228476		Zm00001d001305	61.3922	0	8.53803	0.0016741		Zm00001d020761	416.404	90.0204	2.21017	0.000311667		Zm00001d013028	0	65.0472	-8.45119	0.00350486
Zm00001d005670	transgressivity down			Zm00001d006856	C72 expression level domiance up			Zm00001d040029	1883.42	5638.77	-1.58254	4.719e-06		Zm00001d043141	126.706	0	9.58424	0.000184905		Zm00001d006725	2400.93	693.164	1.7926	0.000229473		Zm00001d052825	85.695	0	9.02084	0.0016741		Zm00001d003147	2329.89	730.078	1.67433	0.000327635		Zm00001d049641	740.183	1760.72	-1.25052	0.00350552
Zm00001d005698	transgressivity up			Zm00001d006857	C72 expression level domiance down			Zm00001d024840	298.264	1304.25	-2.12766	5.02016e-06		Zm00001d012254	2286.38	403.904	2.50134	0.000186773		Zm00001d021324	550.914	109.371	2.33295	0.000230547		Zm00001d042308	1345.26	340.849	1.98193	0.0016866		Zm00001d002007	65.9673	0.364009	7.36653	0.000329715		Zm00001d043639	0	37.3112	-7.64944	0.00377498
Zm00001d005709	C72 expression level domiance up			Zm00001d006899	transgressivity up			Zm00001d031873	450.514	1504.83	-1.73952	5.12606e-06		Zm00001d011173	94.8946	0	9.16749	0.00018974		Zm00001d051974	1201.7	183.935	2.70851	0.000232534		Zm00001d050083	108.009	3.62248	4.85204	0.00169002		Zm00001d010909	479.041	125.683	1.92935	0.000341717		Zm00001d007818	1.06369	60.1585	-5.86913	0.00377498
Zm00001d005712	additivity C72>Z58			Zm00001d006900	Z58 expression level domiance up			Zm00001d011868	1117.85	3625.31	-1.69764	5.17802e-06		Zm00001d045436	879.674	200.421	2.1341	0.000191957		Zm00001d032052	246.287	22.9399	3.42307	0.000232534		Zm00001d027577	2745.14	1182.26	1.21558	0.00169793		Zm00001d023075	671.138	205.159	1.7093	0.000342174		Zm00001d027005	0	40.0637	-7.75283	0.00385439
Zm00001d005738	C72 expression level domiance up			Zm00001d006942	transgressivity up			Zm00001d026507	1341.78	5714	-2.09009	5.40525e-06		Zm00001d034667	1197.82	238.116	2.3304	0.000209775		Zm00001d035014	724.397	239.684	1.59541	0.000232534		Zm00001d008652	105.924	7.92425	3.73466	0.0017315		Zm00001d047699	771.638	207.221	1.89664	0.000345319		Zm00001d027986	0	70.4674	-8.56715	0.00386854
Zm00001d005739	C72 expression level domiance up			Zm00001d007014	additivity Z58>C72			Zm00001d013439	350.505	1710.19	-2.28823	5.49127e-06		Zm00001d006270	701.825	187.264	1.90679	0.000209908		Zm00001d020234	437.821	145.951	1.58503	0.000233712		Zm00001d018459	24.009	0	20.0896	0.00173175		Zm00001d031490	992.331	271.487	1.86954	0.000355203		Zm00001d018360	348.09	1533.46	-2.13832	0.00432837
Zm00001d005767	Z58 expression level domiance down			Zm00001d007018	C72 expression level domiance up			Zm00001d023484	1.40158	187.584	-7.09973	5.54718e-06		Zm00001d041136	731.7	96.7153	2.9183	0.000212942		Zm00001d048286	800.426	251.032	1.6733	0.000233712		Zm00001d045731	126.257	10.8388	3.53326	0.0017491		Zm00001d019855	94.9028	0	8.85218	0.000356996		Zm00001d021275	0.339883	71.0196	-7.61571	0.00456751
Zm00001d005795	Z58 expression level domiance up			Zm00001d007023	additivity C72>Z58			Zm00001d039828	84.2887	579.168	-2.78535	5.69031e-06		Zm00001d047799	9095.21	916.106	3.31135	0.00022192		Zm00001d038782	99.0442	0	8.9146	0.000253258		Zm00001d021847	2744.73	953.58	1.5257	0.00175103		Zm00001d039653	595.698	165.386	1.84907	0.000356996		Zm00001d005334	2399.48	5014.77	-1.06374	0.00468645
Zm00001d005822	additivity Z58>C72			Zm00001d007025	Z58 expression level domiance down			Zm00001d004516	1.40158	367.084	-8.06138	5.78964e-06		Zm00001d012920	771.947	16.4848	5.55991	0.00023251		Zm00001d032997	337.655	51.4349	2.71445	0.00025337		Zm00001d024842	88.2239	0	9.06301	0.00176007		Zm00001d049641	1760.72	687.832	1.35613	0.000366673		Zm00001d013367	274.262	1369.19	-2.31877	0.00501196
Zm00001d005839	additivity C72>Z58			Zm00001d007054	C72 expression level domiance up			Zm00001d041136	96.7153	948.95	-3.29339	5.81136e-06		Zm00001d002582	169.236	0	10.002	0.000232849		Zm00001d014609	1173.72	250.977	2.2255	0.000254845		Zm00001d012691	83.7942	2.99724	4.86434	0.00176007		Zm00001d003627	215.239	6.8833	4.97351	0.000370976		Zm00001d037893	0.339883	49.8542	-7.10772	0.00502394
Zm00001d005846	transgressivity down			Zm00001d007063	Z58 expression level domiance up			Zm00001d035463	233.254	1012.88	-2.11891	6.2994e-06		Zm00001d028499	207.749	24.1752	3.09884	0.000234138		Zm00001d042245	2682	839.659	1.67552	0.000264657		Zm00001d052570	3844.77	1713.42	1.16624	0.00176007		Zm00001d032233	49.7356	0	7.91915	0.000379661		Zm00001d052091	0	48.0554	-8.01489	0.00502394
Zm00001d005977	transgressivity down			Zm00001d007065	C72 expression level domiance up			Zm00001d037487	183.272	1192.4	-2.70427	6.33248e-06		Zm00001d032572	1152.9	234.313	2.29814	0.000241016		Zm00001d050013	196.946	12.3104	4.00032	0.000271224		Zm00001d014812	1088.75	233.204	2.22463	0.00176007		Zm00001d047663	4793.92	1706.84	1.49002	0.00038252		Zm00001d040846	642.748	1769.01	-1.46061	0.00505171
Zm00001d005989	Z58 expression level domiance up			Zm00001d007113	Z58 expression level domiance up			Zm00001d034744	0	394.565	-11.2239	6.37843e-06		Zm00001d018164	58.2037	0	21.9154	0.000249891		Zm00001d022864	296.736	11.2014	4.72847	0.000279576		Zm00001d025652	11.7578	0	19.6417	0.00176849		Zm00001d038619	108.338	0	9.04316	0.000383811		Zm00001d010550	0.386611	49.0328	-7.0837	0.00537141
Zm00001d006008	C72 expression level domiance up			Zm00001d007127	transgressivity up			Zm00001d022870	0.402497	400.112	-9.82184	6.37856e-06		Zm00001d010855	6446.65	2162.92	1.57543	0.000249891		Zm00001d002701	112.348	0	9.09562	0.000281076		Zm00001d016935	901.655	232.56	1.95552	0.00180958		Zm00001d028759	8365.57	2998.72	1.48018	0.000388064		Zm00001d022722	4.94394	96.1248	-4.25248	0.00538447
Zm00001d006045	Z58 expression level domiance down			Zm00001d007162	C72 expression level domiance down			Zm00001d005191	7.50742	222.891	-4.90856	6.67398e-06		Zm00001d019424	2144.75	778.488	1.46141	0.000251209		Zm00001d010609	50.6738	0	7.94933	0.000282122		Zm00001d034324	57.6525	0	8.44795	0.00180958		Zm00001d032231	1451.54	475.442	1.61042	0.000395201		Zm00001d052333	247.026	1168.19	-2.24168	0.00539063
Zm00001d006049	C72 expression level domiance up			Zm00001d007182	C72 expression level domiance up			Zm00001d007023	143.647	1071.81	-2.89988	6.8602e-06		Zm00001d011207	270.523	10.2962	4.73467	0.000253207		Zm00001d031545	1510.38	435.085	1.7956	0.00030421		FDX3	8003.69	3161.44	1.34047	0.00181039		Zm00001d046532	383.778	106.683	1.84726	0.000409441		Zm00001d022113	153.2	520.999	-1.76812	0.00545515
Zm00001d006056	Z58 expression level domiance up			Zm00001d007192	transgressivity up			Zm00001d025620	61.2271	502.349	-3.03844	7.0499e-06		Zm00001d016694	2827.95	797.728	1.82617	0.000257497		Zm00001d035156	2457.12	1042.51	1.23681	0.000317723		Zm00001d035274	86.0063	3.30269	4.73109	0.0018145		Zm00001d017468	872.929	130.568	2.74122	0.000421416		Zm00001d048903	234.411	802.841	-1.77508	0.00593766
Zm00001d006150	additivity C72>Z58			Zm00001d007205	Z58 expression level domiance down			Zm00001d042075	36.9835	382.918	-3.37394	8.07343e-06		Zm00001d004990	74.2676	0	8.81502	0.00029347		Zm00001d005304	455.7	94.8883	2.26397	0.000318066		Zm00001d018893	357.516	52.972	2.75254	0.0018145		Zm00001d036480	2830.99	968.167	1.54814	0.00043552		Zm00001d053649	460.361	1258	-1.44978	0.00593766
Zm00001d006153	transgressivity up			Zm00001d007214	Z58 expression level domiance up			Zm00001d034402	0	121.597	-9.52571	8.20066e-06		Zm00001d052522	101.583	0	9.26543	0.00029347		Zm00001d034364	1026.55	431.725	1.24993	0.000318198		Zm00001d017072	3165.22	1363.18	1.21541	0.0018145		Zm00001d047479	598.117	153.591	1.96123	0.000456101		Zm00001d000636	0	32.6487	-7.45728	0.00604428
Zm00001d006173	C72 expression level domiance up			Zm00001d007215	transgressivity up			Zm00001d000603	1456.62	3574.21	-1.29496	8.35424e-06		Zm00001d021509	403.126	65.4638	2.61834	0.000294161		Zm00001d023636	129.686	0.735434	7.45183	0.000330038		Zm00001d005191	115.594	7.50742	3.96094	0.00181689		Zm00001d046230	478.913	82.4079	2.53981	0.000462954		Zm00001d012415	5.22835	155.621	-4.8588	0.00608088
Zm00001d006190	C72 expression level domiance up			Zm00001d007242	Z58 expression level domiance down			Zm00001d019435	0	320.046	-10.9219	8.59103e-06		Zm00001d043021	98.9732	0	9.22792	0.000294161		Zm00001d003627	210.788	6.8833	4.9436	0.000347778		Zm00001d008437	96.6021	0	9.19345	0.00183631		Zm00001d034442	107.874	0.728017	7.19241	0.000470274		Zm00001d033512	0	68.3563	-8.52298	0.00608088
Zm00001d006214	C72 expression level domiance up			Zm00001d007243	Z58 expression level domiance down			Zm00001d043432	418.275	1390.25	-1.73261	8.59421e-06		Zm00001d034497	457.601	36.527	3.64466	0.000319304		Zm00001d010709	798.414	215.521	1.88977	0.000367775		RPS4	2688.12	755.539	1.83172	0.00185924		Zm00001d020662	66.5987	0	8.34071	0.000474288		Zm00001d053609	624.026	1643.54	-1.39701	0.0064493
Zm00001d006222	Z58 expression level domiance up			Zm00001d007309	additivity Z58>C72			Zm00001d003132	9.50558	318.067	-5.07982	8.76697e-06		Zm00001d004472	2290.88	482.76	2.24694	0.000326037		Zm00001d046704	445.763	86.3776	2.36702	0.000392275		Zm00001d005249	41.8956	0	7.98534	0.00186097		Zm00001d053604	59.9357	0.384705	7.22672	0.000479198		Zm00001d012363	0	34.7198	-7.54463	0.00651729
Zm00001d006227	transgressivity up			Zm00001d007355	additivity C72>Z58			Zm00001d042467	14.2672	375.4	-4.70586	8.95988e-06		Zm00001d021006	2245.63	623.319	1.84951	0.000326037		Zm00001d031208	37.3702	0	7.50575	0.000402739		Zm00001d005738	164.361	12.6969	3.71485	0.00187175		Zm00001d032755	60.5178	0	8.20427	0.000487894		Zm00001d012538	0	77.0141	-8.69475	0.00671573
Zm00001d006233	Z58 expression level domiance down			Zm00001d007370	additivity Z58>C72			Zm00001d025328	201.402	1445.33	-2.844	9.00751e-06		Zm00001d025440	318.412	18.6119	4.08121	0.000330691		Zm00001d009494	3353.13	864.965	1.95493	0.000407208		Zm00001d005276	4115.66	1522.78	1.43503	0.00195173		Zm00001d036143	198.31	12.3991	4.0011	0.000491439		Zm00001d001971	0	94.6552	-8.99253	0.00685278
Zm00001d006235	Z58 expression level domiance up			Zm00001d007375	additivity Z58>C72			Zm00001d051258	0	147.222	-9.80151	9.06541e-06		Zm00001d052825	132.38	0	9.64905	0.000356464		Zm00001d024671	124.12	0	9.23979	0.000411878		Zm00001d019435	75.8335	0	8.84422	0.00198806		Zm00001d013777	2645.42	1101.34	1.26423	0.000493375		Zm00001d026633	0	61.5941	-8.3738	0.00711031
Zm00001d006252	C72 expression level domiance up			Zm00001d007384	additivity C72>Z58			Zm00001d035302	88.8021	636.677	-2.84297	9.06681e-06		Zm00001d008481	91.013	0	9.10969	0.000357231		Zm00001d047534	1063.56	507.889	1.06655	0.000417446		Zm00001d016661	7628.7	2319.63	1.71782	0.00209371		Zm00001d026029	519.046	88.3352	2.55523	0.00049675		Zm00001d050245	698.086	1969.54	-1.49602	0.00738622
Zm00001d006270	C72 expression level domiance up			Zm00001d007386	additivity C72>Z58			Zm00001d040158	534.129	2483.14	-2.21608	9.12103e-06		Zm00001d009111	2029.41	780.67	1.3775	0.000366142		Zm00001d022686	129.584	0	9.3016	0.000421031		Zm00001d004880	71.9234	0	8.76785	0.00210313		Zm00001d008429	2128.23	821.898	1.37266	0.000510542		Zm00001d039632	154.501	755.694	-2.28883	0.00785333
Zm00001d006307	C72 expression level domiance down			Zm00001d007440	transgressivity down			Zm00001d034189	70.4019	405.915	-2.52675	9.54387e-06		Zm00001d043585	611.565	199.062	1.61896	0.000366142		Zm00001d027407	154.646	1.87256	6.37114	0.000456001		Zm00001d042505	1372.37	423.953	1.69457	0.00210313		Zm00001d052528	38.367	0	7.54707	0.000511812		Zm00001d001803	143.065	509.922	-1.83079	0.00799878
Zm00001d006308	Z58 expression level domiance up			Zm00001d007448	C72 expression level domiance up			Zm00001d045478	512.742	2537.78	-2.30763	1.01374e-05		Zm00001d041550	7580.16	3003.98	1.33569	0.000368156		Zm00001d038224	2550.35	556.503	2.19635	0.00046547		Zm00001d036996	73.6657	1.20749	5.85049	0.00213547		Zm00001d012407	3500.29	1438.36	1.28314	0.000512232		Zm00001d010528	406.617	1332.65	-1.71186	0.00800507
Zm00001d006342	transgressivity up			Zm00001d007466	transgressivity down			Zm00001d043381	291.638	1288.69	-2.14382	1.04678e-05		Zm00001d042796	685.659	148.491	2.20728	0.000374146		Zm00001d028042	347.768	76.1009	2.19183	0.000470648		Zm00001d030787	671.477	119.772	2.4835	0.00221459		Zm00001d038782	82.4074	0	8.64862	0.000543983		Zm00001d041570	2.91069	92.9766	-4.98181	0.00800507
Zm00001d006398	transgressivity down			Zm00001d007485	Z58 expression level domiance up			Zm00001d005712	23.6184	712.54	-4.92108	1.0701e-05		Zm00001d020041	545.267	136.775	1.99662	0.000377623		Zm00001d038862	710.932	47.5385	3.90343	0.000472899		Zm00001d018164	12.9135	0	19.743	0.0022388		Zm00001d027756	1834.87	614.93	1.57734	0.000546793		Zm00001d014087	0	38.7806	-7.70578	0.00805738
Zm00001d006462	Z58 expression level domiance up			Zm00001d007527	Z58 expression level domiance up			Zm00001d037511	872.704	2727.99	-1.64449	1.08596e-05		Zm00001d022870	157.866	0.402497	8.48095	0.000388594		Zm00001d049961	90.1074	0.384705	7.81636	0.00047627		Zm00001d042194	68.2209	0.49954	7.23394	0.00239654		Zm00001d052536	67.0823	0	8.35219	0.000554471		Zm00001d040503	711.497	1826.51	-1.35994	0.00805738
Zm00001d006483	additivity C72>Z58			Zm00001d007536	C72 expression level domiance up			Zm00001d038502	1080.86	3056	-1.49879	1.25825e-05		Zm00001d030045	317.222	43.9484	2.85776	0.000417731		Zm00001d012308	240.075	8.83123	4.77152	0.000478448		Zm00001d023223	291.15	31.8624	3.19434	0.00249497		Zm00001d001959	2580.84	579.773	2.15437	0.000554471		Zm00001d010565	0.386611	102.956	-8.15217	0.00854668
Zm00001d006485	additivity C72>Z58			Zm00001d007537	additivity C72>Z58			Zm00001d011914	263.161	1058.84	-2.00873	1.41085e-05		Zm00001d037487	917.144	183.272	2.32517	0.000420076		Zm00001d009766	111.298	0	9.08216	0.00049573		Zm00001d002024	2039.32	759.341	1.425	0.00250333		Zm00001d012420	2412.91	634.355	1.92747	0.000554546		Zm00001d037722	0	42.0504	-7.82297	0.00881073
Zm00001d006500	additivity Z58>C72			Zm00001d007595	Z58 expression level domiance down			Zm00001d001438	0	281.732	-10.7379	1.41085e-05		Zm00001d048421	2619.17	490.291	2.41756	0.000427614		Zm00001d009335	50.9501	0	7.95405	0.000501573		Zm00001d004968	91.805	0	9.11991	0.00250576		Zm00001d014585	1907.83	591.291	1.69019	0.000566014		Zm00001d045636	0	68.9306	-8.53533	0.00888172
Zm00001d006522	C72 expression level domiance up			Zm00001d007624	Z58 expression level domiance up			Zm00001d032329	10.0624	430.646	-5.39845	1.43262e-05		Zm00001d012869	783.509	215.638	1.86346	0.000449552		Zm00001d010652	277.067	20.4814	3.7581	0.000501573		Zm00001d018766	76.7001	0	8.86082	0.00250698		Zm00001d053088	98.4229	0.364009	7.94302	0.000578874		Zm00001d027291	0	21.8061	-6.8738	0.00913768
Zm00001d006523	C72 expression level domiance up			Zm00001d007633	Z58 expression level domiance up			Zm00001d025349	342.22	1121.23	-1.71257	1.5065e-05		Zm00001d047549	6068.59	495.174	3.61525	0.000470221		Zm00001d038625	2012.86	599.375	1.74795	0.000503454		Zm00001d018257	84.4877	0	9.00057	0.00263323		Zm00001d022707	99.8842	1.15412	6.45938	0.000578931		Zm00001d007958	0	28.2381	-7.24813	0.00926471
Zm00001d006554	C72 expression level domiance up			Zm00001d007644	additivity Z58>C72			Zm00001d025642	671.146	1579.46	-1.234	1.53041e-05		Zm00001d030681	200.914	19.1512	3.39162	0.000486523		Zm00001d033228	1331.08	402.035	1.72735	0.000506099		Zm00001d014210	137.535	9.90808	3.80989	0.00263323		Zm00001d053308	2257.09	885.171	1.35064	0.00059198		Zm00001d021445	405.214	1171.88	-1.53138	0.00996022
Zm00001d006575	additivity Z58>C72			Zm00001d007650	Z58 expression level domiance up			Zm00001d023362	54.5501	483.535	-3.15379	1.59896e-05		Zm00001d003801	1483.02	341.897	2.11741	0.000500476		Zm00001d031123	113.332	0	9.10895	0.000512293		Zm00001d012795	138.059	0.402497	8.29014	0.00264551		Zm00001d042344	2051.04	398.665	2.36317	0.000616578		Zm00001d007706	63.9383	292.639	-2.19066	0.0100081
Zm00001d006585	Z58 expression level domiance down			Zm00001d007656	Z58 expression level domiance up			Zm00001d002407	38.9419	581.373	-3.89697	1.75116e-05		Zm00001d041817	189.665	12.9626	3.85458	0.000513056		Zm00001d021977	130.403	0	9.31099	0.000523243		Zm00001d013465	750.488	271.75	1.46564	0.00279395		Zm00001d021421	3639.42	1176.43	1.62927	0.000616578		Zm00001d021633	383.466	967.703	-1.33451	0.0100081
Zm00001d006602	Z58 expression level domiance up			Zm00001d007682	Z58 expression level domiance up			Zm00001d035265	106.616	849.144	-2.98938	1.7923e-05		Zm00001d001134	692.787	139.405	2.31081	0.000555055		Zm00001d024267	94.7965	0	8.85082	0.000523856		Zm00001d020544	328.631	48.753	2.75146	0.00300365		Zm00001d011369	832.1	223.669	1.89498	0.000641035		Zm00001d032950	475.494	2008.04	-2.07806	0.0100834
Zm00001d006611	Z58 expression level domiance up			Zm00001d007685	C72 expression level domiance up			Zm00001d014922	205.639	969.301	-2.23692	1.79478e-05		Zm00001d041818	445.693	116.057	1.94265	0.000556306		Zm00001d027794	338.962	23.8554	3.82885	0.000528593		Zm00001d019881	6478.19	1973.44	1.71491	0.00300365		Zm00001d034914	1648.62	578.106	1.51195	0.000651293		Zm00001d043932	0	26.5996	-7.16192	0.0102524
Zm00001d006638	Z58 expression level domiance down			Zm00001d007698	transgressivity up			Zm00001d050635	85.2878	703.825	-3.04843	1.80046e-05		Zm00001d041412	575.927	153.03	1.91147	0.000561107		Zm00001d003809	121.434	0	9.20761	0.000533039		Zm00001d008757	1425.55	663.266	1.1042	0.00301838		Zm00001d023682	1171.82	390.417	1.58587	0.000651293		Zm00001d042948	329.919	828.891	-1.32977	0.0106636
Zm00001d006649	C72 expression level domiance down			Zm00001d007713	Z58 expression level domiance down			Zm00001d047956	5.00972	200.589	-5.33149	1.91918e-05		Zm00001d000809	199.689	37.7885	2.40376	0.000571576		Zm00001d010913	406.306	84.9467	2.25864	0.000536237		Zm00001d013621	78.7558	0	8.89798	0.00303908		Zm00001d044271	1741.03	579.676	1.58677	0.000680795		Zm00001d044088	531.132	1301.09	-1.2917	0.0110579
Zm00001d006677	transgressivity down			Zm00001d007750	additivity Z58>C72			Zm00001d018463	4.70427	217.251	-5.54925	1.93892e-05		Zm00001d038558	1185.59	203.063	2.54722	0.000572886		Zm00001d031337	500.274	133.679	1.90452	0.000564034		Zm00001d043021	49.1921	0	8.21912	0.00309703		Zm00001d034886	1310.21	524.878	1.3198	0.00069536		Zm00001d007947	114.637	354.08	-1.62635	0.0110587
Zm00001d006693	C72 expression level domiance up			Zm00001d007758	Z58 expression level domiance up			Zm00001d006522	206.422	1283.3	-2.63508	2.00009e-05		Zm00001d034324	77.1872	0	8.86889	0.000578221		Zm00001d053088	93.9474	0.364009	7.87652	0.000566624		Zm00001d038138	481.596	45.2738	3.40337	0.00309703		Zm00001d023795	3292.8	1144.54	1.52463	0.00069536		Zm00001d023455	0.290464	71.3305	-7.62254	0.0118873
Zm00001d006696	C72 expression level domiance up			Zm00001d007808	additivity C72>Z58			Zm00001d043569	2.60907	254.583	-6.59696	2.08497e-05		Zm00001d034433	1781.99	409.089	2.12258	0.000579512		Zm00001d046225	603.549	172.906	1.80281	0.000567609		Zm00001d018633	2465.58	888.598	1.47303	0.00309703		Zm00001d013842	2204.07	890.421	1.30766	0.000722611		Zm00001d032819	321.358	1019.26	-1.66397	0.0118873
Zm00001d006725	transgressivity up			Zm00001d007818	additivity C72>Z58			Zm00001d029856	148.66	872.347	-2.55208	2.15992e-05		Zm00001d050043	1413.06	262.374	2.42907	0.000581724		Zm00001d009594	1606.27	373.514	2.1048	0.00056761		Zm00001d018691	463.325	93.5858	2.31172	0.00319917		Zm00001d040816	11.1853	0	18.4443	0.000729227		Zm00001d018674	1.35953	64.2648	-5.5669	0.012078
Zm00001d006753	transgressivity up			Zm00001d007832	Z58 expression level domiance up			Zm00001d040088	36.1388	427.362	-3.55924	2.16361e-05		Zm00001d017813	699.812	53.594	3.70833	0.000581724		Zm00001d017425	856.141	151.141	2.50149	0.000575352		Zm00001d029543	2023.34	304.104	2.7355	0.00319917		Zm00001d037279	1404.35	355.626	1.98182	0.000743994		Zm00001d047156	0	24.3947	-7.03594	0.012078
Zm00001d006757	transgressivity down			Zm00001d007839	Z58 expression level domiance up			Zm00001d023161	0	213.074	-10.335	2.17324e-05		Zm00001d040698	72.2806	1.80407	5.33163	0.000581724		Zm00001d018370	780.752	192.507	2.02038	0.000575352		Zm00001d009041	274.349	58.4129	2.22696	0.00324216		Zm00001d034270	716.943	148.347	2.2727	0.000746002		Zm00001d041785	730.84	1917.84	-1.3923	0.0124404
Zm00001d006767	additivity C72>Z58			Zm00001d007897	transgressivity up			Zm00001d052614	0	117.952	-9.48179	2.20799e-05		Zm00001d019435	106.453	0	9.33424	0.000587462		Zm00001d012561	1224.28	534.061	1.19678	0.00059009		Zm00001d033846	2989.42	1151.57	1.37686	0.00324466		Zm00001d008846	1582.69	407.75	1.95679	0.000752512		Zm00001d005004	486.947	1499.18	-1.62182	0.0129601
Zm00001d006774	C72 expression level domiance down			Zm00001d007922	additivity C72>Z58			Zm00001d042552	4.62156	178.789	-5.2491	2.32161e-05		Zm00001d035278	148.706	10.0338	3.88293	0.000610607		Zm00001d029832	1166.35	574.472	1.0214	0.000597851		Zm00001d001578	39.4519	0	7.90318	0.00326231		Zm00001d000661	10.9078	0	18.1488	0.000773197		Zm00001d006677	6.79767	153.431	-4.49762	0.0130271
Zm00001d006777	transgressivity down			Zm00001d007956	Z58 expression level domiance up			Zm00001d033588	271.774	1173.9	-2.10948	2.33486e-05		Zm00001d021999	1363.71	351.112	1.95791	0.000614141		Zm00001d042199	105.701	0	9.00782	0.000618033		Zm00001d026732	99.9449	0	9.24231	0.00326231		Zm00001d030011	2140.36	715.586	1.58089	0.000797762		Zm00001d043574	555.613	1505.31	-1.43886	0.0130271
Zm00001d006796	C72 expression level domiance up			Zm00001d007960	transgressivity up			Zm00001d032330	42.1443	390.942	-3.22001	2.52135e-05		Zm00001d019585	75.9507	0	8.84733	0.000650543		Zm00001d017050	935.24	411.813	1.18376	0.000630781		Zm00001d000588	90.3397	0	9.09669	0.00326231		Zm00001d029376	1089.47	401.23	1.44103	0.000813509		Zm00001d025080	53.766	270.256	-2.33034	0.0137389
Zm00001d006821	Z58 expression level domiance up			Zm00001d008010	additivity C72>Z58			Zm00001d004880	0	222.383	-10.3967	2.62591e-05		Zm00001d026037	2626.85	458.176	2.51908	0.000656944		Zm00001d045205	119.917	0	9.19023	0.000630781		Zm00001d029170	1376.03	383.167	1.84415	0.00331658		Zm00001d038625	1971.16	599.375	1.71778	0.000819036		Zm00001d022135	0	63.9409	-8.42645	0.0138108
Zm00001d006850	Z58 expression level domiance up			Zm00001d008014	additivity C72>Z58			Zm00001d030764	0	31.5458	-21.1326	2.67421e-05		Zm00001d004619	144.948	0	9.77873	0.000657756		Zm00001d026879	163.945	0	9.64091	0.000630781		Zm00001d029066	1409.92	652.442	1.11161	0.00331658		Zm00001d048479	460.642	60.321	2.93407	0.000840812		Zm00001d041837	0	38.5209	-7.69516	0.0139505
Zm00001d006856	C72 expression level domiance up			Zm00001d008017	Z58 expression level domiance up			Zm00001d018766	0	256.962	-10.6051	2.69348e-05		Zm00001d017217	81.7433	0.804995	6.56868	0.00068555		Zm00001d038764	3140.54	691.669	2.18295	0.000641191		Zm00001d042569	1550.1	621.125	1.31916	0.00342617		Zm00001d043296	1668.55	395.194	2.07807	0.000850287		Zm00001d014998	807.461	2693.36	-1.73857	0.014041
Zm00001d006866	transgressivity down			Zm00001d008053	Z58 expression level domiance up			Zm00001d022376	224.044	1659.81	-2.8906	2.7297e-05		Zm00001d030745	120.234	0	9.50884	0.00068555		Zm00001d051054	112.04	0	9.09183	0.000664672		Zm00001d004619	84.6095	0	9.00257	0.00342617		Zm00001d047400	69.7144	0	8.40726	0.00085185		Zm00001d022101	0	66.0903	-8.47379	0.0145274
Zm00001d006893	Z58 expression level domiance down			Zm00001d008152	Z58 expression level domiance up			Zm00001d006054	1616.71	3307.86	-1.03276	2.7297e-05		Zm00001d031794	5441.47	887.925	2.61511	0.00070125		Zm00001d034442	92.9955	0.728017	6.97749	0.000677113		Zm00001d045352	1279.86	351.708	1.86434	0.00345254		Zm00001d006227	605.947	147.83	2.03525	0.000877857		Zm00001d048100	1185.17	3232.45	-1.44727	0.0145274
Zm00001d006902	C72 expression level domiance up			Zm00001d008181	transgressivity up			Zm00001d051764	0	34.6235	-21.2514	2.74458e-05		Zm00001d048073	3945.79	131.271	4.91094	0.000740606		Zm00001d034109	1249.52	278.769	2.16428	0.00069147		Zm00001d001038	95.87	0	9.18241	0.00345879		Zm00001d024511	3040.18	880.655	1.78769	0.000879818		Zm00001d021392	490.871	1340.68	-1.4507	0.014924
Zm00001d006942	C72 expression level domiance up			Zm00001d008186	C72 expression level domiance up			Zm00001d040178	265.156	1241.93	-2.22842	2.75451e-05		Zm00001d015013	80.2238	0	8.92435	0.000760573		Zm00001d005057	118.762	0	9.17582	0.000700337		Zm00001d052522	47.5588	0	8.17005	0.00349907		Zm00001d027981	56.1892	0	8.09509	0.000884929		Zm00001d008066	0	36.1608	-7.60369	0.0153836
Zm00001d006947	transgressivity up			Zm00001d008189	Z58 expression level domiance up			Zm00001d053283	0	197.329	-10.2243	2.84836e-05		Zm00001d040433	105.807	0	9.32389	0.000760573		Zm00001d016198	1959.85	591.698	1.72785	0.000727311		Zm00001d013439	1181.98	350.505	1.75524	0.00349907		Zm00001d002987	119.252	7.58476	3.98019	0.00089264		Zm00001d036642	57.8362	374.723	-2.69247	0.0156358
Zm00001d007014	Z58 expression level domiance up			Zm00001d008213	Z58 expression level domiance up			Zm00001d001578	0	126.001	-9.57728	2.9204e-05		Zm00001d029902	238.821	21.4405	3.48196	0.000766461		Zm00001d047841	8057.35	616.13	3.70906	0.000727311		Zm00001d003911	2017.19	748.592	1.43011	0.00351972		Zm00001d009945	63.1821	0	8.26501	0.000952187		Zm00001d026016	0	50.5423	-8.08782	0.0158188
Zm00001d007018	C72 expression level domiance up			Zm00001d008218	Z58 expression level domiance up			Zm00001d005061	785.353	1833.91	-1.22342	2.9259e-05		Zm00001d051154	151.987	0	9.84795	0.000766461		Zm00001d021006	2245.63	756.314	1.57028	0.000735668		Zm00001d044315	2114.4	865.141	1.28919	0.00351988		Zm00001d008893	907.989	231.581	1.97128	0.000977377		Zm00001d009202	0	56.0326	-8.23588	0.0160322
Zm00001d007023	additivity C72>Z58			Zm00001d008233	transgressivity up			Zm00001d002769	310.236	1401.45	-2.17543	2.93782e-05		Zm00001d029997	145.861	9.82536	3.8917	0.000781479		Zm00001d023859	1184.14	394.743	1.58483	0.000749615		Zm00001d001438	61.1477	0	8.53478	0.00355146		Zm00001d011741	2115.26	508.996	2.05531	0.000981556		Zm00001d021815	401.969	1050.61	-1.38517	0.0163574
Zm00001d007042	transgressivity up			Zm00001d008244	Z58 expression level domiance up			Zm00001d032026	16.9049	485.979	-4.83034	2.96716e-05		Zm00001d033925	944.426	167.118	2.50091	0.000787314		Zm00001d029983	550.894	205.339	1.42362	0.000810043		Zm00001d040311	1256.27	437.06	1.52359	0.00356632		Zm00001d038745	2240.87	883.586	1.34258	0.000989798		Zm00001d031431	0	62.937	-8.40398	0.0164159
Zm00001d007054	C72 expression level domiance up			Zm00001d008253	C72 expression level domiance up			Zm00001d016006	380.85	1660.39	-2.12495	3.01649e-05		Zm00001d040373	45.6003	0	8.10705	0.000802213		Zm00001d020662	53.0961	0	8.01521	0.000817942		Zm00001d046079	3025.25	871.125	1.79546	0.0036471		Zm00001d002328	64.0071	1.09203	5.85356	0.000991693		Zm00001d003759	0	68.7079	-8.53019	0.0164579
Zm00001d007063	additivity Z58>C72			Zm00001d008288	Z58 expression level domiance up			Zm00001d051896	596.075	2214.58	-1.89277	3.02806e-05		Zm00001d007271	1049.22	21.3324	5.61297	0.000809135		Zm00001d017820	748.809	174.712	2.09981	0.000818036		Zm00001d049442	1394.4	551.595	1.33708	0.00366395		Zm00001d048660	194.975	16.5023	3.56389	0.00102291		Zm00001d050346	0.580928	93.6139	-7.23228	0.016684
Zm00001d007127	transgressivity up			Zm00001d008369	transgressivity up			Zm00001d029579	0	283.317	-10.746	3.12007e-05		Zm00001d021694	773.983	124.984	2.62991	0.000815825		Zm00001d032446	66.3045	0	8.33638	0.000828712		Zm00001d035302	412.053	88.8021	2.21526	0.00367935		Zm00001d019195	1111.69	354.093	1.65058	0.00103458		Zm00001d018326	0	50.242	-8.07947	0.0168822
Zm00001d007143	transgressivity up			Zm00001d008387	transgressivity up			Zm00001d050083	3.62248	183.514	-5.61697	3.14047e-05		Zm00001d023487	174.371	6.70243	4.72001	0.000852939		Zm00001d044553	998.416	335.852	1.57182	0.000838512		Zm00001d035273	73.8074	0	8.80587	0.00372054		Zm00001d009103	2247.89	939.704	1.2584	0.00105868		Zm00001d012770	1707.01	5124.06	-1.58565	0.0171498
Zm00001d007160	Z58 expression level domiance up			Zm00001d008429	transgressivity up			Zm00001d036996	1.20749	150.59	-6.88333	3.16657e-05		Zm00001d045435	1851.32	294.527	2.65188	0.000862744		Zm00001d032378	749.792	294.931	1.34601	0.000890064		ACK2	1139.73	394.217	1.53073	0.00372054		Zm00001d023325	1285.34	534.478	1.26619	0.00106035		Zm00001d011883	0	38.3356	-7.6898	0.017525
Zm00001d007162	Z58 expression level domiance up			Zm00001d008437	C72 expression level domiance up			Zm00001d006190	122.623	726.798	-2.56732	3.365e-05		Zm00001d033701	263.43	18.7487	3.81166	0.000870055		Zm00001d041428	1067.35	392.376	1.44328	0.000890599		Zm00001d021196	2192.47	666.259	1.71942	0.00372054		Zm00001d027901	193.923	29.3285	2.72486	0.00108566		Zm00001d011741	615.924	2115.26	-1.78061	0.0175396
Zm00001d007164	Z58 expression level domiance up			Zm00001d008445	C72 expression level domiance up			Zm00001d006270	187.264	751.226	-2.00453	3.365e-05		Zm00001d025652	15.851	0	20.072	0.000918675		Zm00001d039484	61.4236	0.364009	7.26264	0.000916061		Zm00001d016471	477.665	128.344	1.89424	0.0037724		Zm00001d041650	274.583	8.57641	5.00116	0.00109399		Zm00001d050682	3526.9	20347	-2.52846	0.0175502
Zm00001d007182	C72 expression level domiance up			Zm00001d008460	additivity Z58>C72			Zm00001d017972	0	267.485	-10.6631	3.365e-05		Zm00001d043730	4839.54	455.408	3.4094	0.000980912		Zm00001d042811	1021.17	193.469	2.39954	0.000919701		Zm00001d021183	999.877	397.719	1.33036	0.00378698		Zm00001d010692	125.613	3.84705	5.04248	0.00110235		Zm00001d041514	88.319	314.479	-1.82986	0.0175581
Zm00001d007209	transgressivity down			Zm00001d008481	C72 expression level domiance up			Zm00001d012795	0.402497	404.651	-9.84154	3.47558e-05		Zm00001d039942	1327.53	159.43	3.05721	0.000989293		Zm00001d046827	377.316	67.9076	2.47395	0.000923693		Zm00001d053222	69.6649	0	8.72083	0.00397133		Zm00001d028960	1145.84	286.691	1.99917	0.00110915		Zm00001d026799	0	63.8893	-8.42531	0.0178611
Zm00001d007214	Z58 expression level domiance up			Zm00001d008500	transgressivity up			Zm00001d039835	0	246.077	-10.5428	3.49679e-05		Zm00001d005191	121.754	7.50742	4.03816	0.00101551		Zm00001d028408	2902.5	664.296	2.12745	0.00092975		Zm00001d025063	1126.95	421.503	1.41904	0.00397163		Zm00001d039886	64.1983	0	8.28902	0.00113831		Zm00001d039037	490.234	1396.54	-1.50981	0.0178611
Zm00001d007215	transgressivity up			Zm00001d008537	C72 expression level domiance down			Zm00001d023485	1.40158	169.284	-6.94856	3.67404e-05		Zm00001d006796	12909.5	2335.12	2.46686	0.00105095		Zm00001d045042	3462.59	1139.01	1.60421	0.000946827		Zm00001d012821	4384.87	1429.19	1.61774	0.00402283		Zm00001d034505	1590.16	395.26	2.00856	0.0011464		Zm00001d020350	0	84.8278	-8.83456	0.0178611
Zm00001d007242	Z58 expression level domiance down			Zm00001d008546	C72 expression level domiance up			Zm00001d018250	0	101.214	-9.26106	3.80555e-05		Zm00001d053363	107.586	0	9.35	0.00106401		Zm00001d010493	447.18	79.2234	2.49726	0.000946827		Zm00001d043141	47.4305	0	8.167	0.00417013		Zm00001d032283	1240.76	353.483	1.8116	0.00116276		Zm00001d022655	0	49.729	-8.06436	0.0192425
Zm00001d007271	transgressivity up			Zm00001d008585	additivity C72>Z58			Zm00001d045760	118.663	734.838	-2.63314	3.96754e-05		Zm00001d043485	184.068	18.2348	3.3397	0.00107152		Zm00001d012429	138.365	6.09319	4.51297	0.000953075		Zm00001d013321	70.8882	3.39973	4.42384	0.00430697		Zm00001d009850	2232.28	1010.57	1.14353	0.00116276		Zm00001d009772	4.99336	93.978	-4.21247	0.0192425
Zm00001d007283	Z58 expression level domiance down			Zm00001d008606	Z58 expression level domiance up			Zm00001d018164	0	126.568	-23.0354	4.07087e-05		Zm00001d040852	371.369	22.2741	4.05766	0.00108089		Zm00001d045988	4504.09	1102.28	2.0308	0.000964211		Zm00001d039043	1533.04	630.331	1.2835	0.00430697		FDX3	8003.69	3467.67	1.20675	0.00124601		Zm00001d007209	0	54.7526	-8.20338	0.0201708
Zm00001d007285	transgressivity down			Zm00001d008652	additivity C72>Z58			Zm00001d013045	48.3505	454.481	-3.23113	4.20671e-05		Zm00001d041799	1407.8	569.484	1.30648	0.00108089		Zm00001d024384	169.54	5.38587	4.98622	0.000970149		Zm00001d034322	73.0915	0	8.79136	0.00436832		Zm00001d008017	745.426	168.677	2.14342	0.00126197		Zm00001d048427	0	47.8636	-8.00888	0.0203586
Zm00001d007309	Z58 expression level domiance up			Zm00001d008746	Z58 expression level domiance down			Zm00001d040500	124.632	1535.84	-3.62405	4.23221e-05		Zm00001d047259	712.043	135.952	2.38645	0.00108089		Zm00001d010420	485.015	138.39	1.80959	0.000970149		Zm00001d015013	46.3417	0	8.13257	0.00441674		Zm00001d047508	220.116	14.1115	3.96821	0.00129497		Zm00001d021847	1207.43	2744.73	-1.18477	0.0209764
Zm00001d007355	C72 expression level domiance up			Zm00001d008757	transgressivity up			Zm00001d005706	94.5452	646.132	-2.77536	4.23221e-05		Zm00001d005159	2108.26	812.643	1.37595	0.00112532		Zm00001d042225	1542.46	277.068	2.47724	0.00097477		Zm00001d041817	141.849	12.9626	3.43642	0.00444869		Zm00001d026963	77.1808	0.384705	7.59289	0.00130754		Zm00001d035722	639.245	2021.11	-1.65996	0.0215398
Zm00001d007370	Z58 expression level domiance up			Zm00001d008766	Z58 expression level domiance up			Zm00001d038507	6.49401	380.858	-5.89971	4.40493e-05		Zm00001d048348	1829.95	347.233	2.39789	0.00115668		Zm00001d026774	106.579	0	9.01966	0.00097477		Zm00001d032937	127.59	0	9.59518	0.00447586		Zm00001d014673	3392.16	945.699	1.84266	0.00132679		Zm00001d024938	97.4603	454.722	-2.2208	0.0217252
Zm00001d007383	C72 expression level domiance up			Zm00001d008780	additivity Z58>C72			Zm00001d020229	83.9865	450.86	-2.42577	4.52781e-05		Zm00001d038807	15487.3	1944.66	2.99352	0.00115668		Zm00001d047400	62.6888	0	8.25532	0.000978657		Zm00001d009085	347.376	56.4942	2.6233	0.00451835		Zm00001d043942	1464.06	394.651	1.89157	0.00135656		Zm00001d048007	166.716	513.818	-1.62187	0.0220332
Zm00001d007384	additivity C72>Z58			Zm00001d008820	Z58 expression level domiance up			Zm00001d050675	1.20749	140.275	-6.78119	4.5585e-05		Zm00001d032472	836.511	191.034	2.13163	0.00115668		Zm00001d007485	357.621	0	10.7665	0.00099013		Zm00001d043312	1794.92	750.988	1.25784	0.00452191		Zm00001d012429	133.606	6.09319	4.46217	0.00136144		Zm00001d045352	452.574	1279.86	-1.49939	0.0236154
Zm00001d007386	C72 expression level domiance up			Zm00001d008841	C72 expression level domiance up			Zm00001d040217	716.484	2215.83	-1.62801	4.58172e-05		Zm00001d052372	406.962	38.996	3.38381	0.00115668		Zm00001d037121	2164.45	909.108	1.2519	0.00104321		Zm00001d044507	142.283	13.8074	3.38084	0.00452408		Zm00001d038204	663.174	156.882	2.0797	0.00136144		Zm00001d012468	0	53.2393	-8.1624	0.0237675
Zm00001d007398	transgressivity down			Zm00001d008846	Z58 expression level domiance up			Zm00001d043591	0	140.847	-9.73787	4.5878e-05		Zm00001d039681	389.765	41.2136	3.24817	0.00123803		Zm00001d009909	104.645	1.11272	6.55288	0.00105465		Zm00001d029378	816.508	232.158	1.81497	0.00465784		Zm00001d004138	1685.38	499.249	1.75522	0.00136144		Zm00001d026537	0.580928	43.6213	-6.10952	0.0238632
Zm00001d007401	transgressivity down			Zm00001d008893	transgressivity up			Zm00001d046205	242.892	963.226	-1.98644	4.61186e-05		Zm00001d026420	284.767	30.4322	3.23355	0.00124807		Zm00001d038786	589.501	97.2446	2.59944	0.00106431		Zm00001d008429	2128.23	829.468	1.35982	0.00466018		Zm00001d010413	2571.25	903.648	1.50859	0.00138596		Zm00001d026265	522.409	1711.56	-1.71148	0.0241238
Zm00001d007411	transgressivity up			Zm00001d008900	transgressivity up			Zm00001d022840	58.1726	581.967	-3.32615	4.62044e-05		Zm00001d030198	1213.75	493.729	1.29746	0.00124807		Zm00001d043757	2725.12	1228.64	1.14913	0.00106431		Zm00001d004982	1327.61	390.526	1.76683	0.00466914		Zm00001d053881	2297.65	581.208	1.98313	0.00140278		Zm00001d046079	1109.71	3025.25	-1.44729	0.0241238
Zm00001d007426	C72 expression level domiance up			Zm00001d008983	transgressivity up			Zm00001d038184	0.804995	353.703	-8.70609	4.90475e-05		Zm00001d018257	101.065	0	9.25907	0.00125703		Zm00001d031504	129.912	18.1075	2.84746	0.00106431		Zm00001d049163	665.933	166.535	1.99862	0.00467626		MIR397	73.3939	0	8.48224	0.00142264		Zm00001d052494	2849.85	6188.79	-1.11869	0.0241238
Zm00001d007448	C72 expression level domiance up			Zm00001d009014	Z58 expression level domiance up			Zm00001d012794	0	163.959	-9.957	4.97009e-05		Zm00001d015501	640.408	209.664	1.61037	0.00130434		Zm00001d009945	57.3374	0	8.12373	0.00106431		Zm00001d018180	1551.3	439.138	1.8212	0.00467806		Zm00001d037105	1691.95	515.489	1.71471	0.00143285		Zm00001d008652	15.9802	105.924	-2.72634	0.0258175
Zm00001d007452	Z58 expression level domiance up			Zm00001d009041	additivity C72>Z58			Zm00001d048839	127.03	803.346	-2.66388	5.05655e-05		Zm00001d048114	655.222	245.195	1.41681	0.00132025		Zm00001d013489	612.685	107.723	2.50772	0.00107443		Zm00001d048848	68.0395	0	8.6871	0.0046931		Zm00001d027680	906.474	122.836	2.8837	0.00143778		Zm00001d034517	171.497	625.959	-1.86574	0.026149
Zm00001d007453	Z58 expression level domiance up			Zm00001d009051	Z58 expression level domiance down			Zm00001d052826	0	257.936	-10.6107	5.11882e-05		Zm00001d035596	141.787	3.21998	5.41844	0.00134745		Zm00001d032653	811.505	243.146	1.73808	0.00107443		Zm00001d030745	62.3872	0	8.56385	0.00478345		Zm00001d018370	732.877	192.507	1.92942	0.00152751		Zm00001d043312	885.978	1794.92	-1.01838	0.0273634
Zm00001d007460	Z58 expression level domiance up			Zm00001d009054	additivity C72>Z58			Zm00001d025152	294.99	1261.54	-2.09551	5.35392e-05		Zm00001d045731	125.485	10.8388	3.52478	0.00136949		Zm00001d019034	3164.9	756.581	2.06453	0.00107987		Zm00001d001134	578.355	139.405	2.05057	0.00496533		Zm00001d009751	1285	633.221	1.02118	0.00153894		Zm00001d038252	933.709	1871.44	-1.00338	0.027595
Zm00001d007484	Z58 expression level domiance up			Zm00001d009085	C72 expression level domiance up			Zm00001d035273	0	238.366	-10.4968	5.42848e-05		Zm00001d049453	291.501	44.2858	2.71271	0.00137793		Zm00001d021046	8173.25	2283.25	1.83986	0.00108307		Zm00001d001119	47.7518	0	8.17625	0.00504093		Zm00001d040038	1314.96	581.856	1.17609	0.00157158		Zm00001d012446	434.886	1058.95	-1.28477	0.0282852
Zm00001d007485	additivity Z58>C72			Zm00001d009086	additivity C72>Z58			Zm00001d030745	0	219.575	-10.3783	5.57503e-05		Zm00001d000506	141.44	0	9.74346	0.00139581		Zm00001d036904	2944.76	1157.78	1.34669	0.00110416		Zm00001d006942	789.168	240.021	1.71868	0.00517199		Zm00001d039518	2265.7	811.871	1.48072	0.00165958		Zm00001d053731	0.871391	85.4674	-6.53574	0.0290692
Zm00001d007519	Z58 expression level domiance up			Zm00001d009103	transgressivity up			Zm00001d017500	148.265	682.07	-2.2037	5.94278e-05		Zm00001d020544	347.496	48.753	2.83221	0.00142985		Zm00001d024208	678.73	156.356	2.11704	0.00110416		Zm00001d052826	67.5246	0	8.6773	0.0051765		Zm00001d024197	81.1456	1.90283	5.42818	0.00165958		Zm00001d020598	1.06638	85.3755	-6.35244	0.0298058
Zm00001d007527	Z58 expression level domiance up			Zm00001d009105	additivity C72>Z58			Zm00001d033703	0.804995	372.418	-8.78247	6.12299e-05		Zm00001d019451	171.235	13.6419	3.64873	0.0014924		Zm00001d038897	62.8542	0	8.25831	0.00110786		Zm00001d028603	3294.93	683.142	2.27083	0.00523991		Zm00001d023987	1746.61	638.073	1.45288	0.00165958		Zm00001d021245	0	42.955	-7.85334	0.0298058
Zm00001d007536	C72 expression level domiance up			Zm00001d009111	additivity C72>Z58			Zm00001d008894	281.331	1184.96	-2.07412	6.12729e-05		Zm00001d043453	2044.07	32.4701	5.98006	0.0014983		Zm00001d014124	1895.5	839.663	1.175	0.0011164		Zm00001d020041	453.042	136.775	1.72943	0.00532869		Zm00001d016365	1257.21	324.716	1.9534	0.00165958		Zm00001d031850	0	50.4481	-8.08494	0.0298371
Zm00001d007537	additivity C72>Z58			Zm00001d009115	additivity Z58>C72			Zm00001d013575	43.7543	457.735	-3.39142	6.15242e-05		Zm00001d012764	1192.89	215.509	2.47012	0.00150853		Zm00001d044701	44.6992	0	7.76813	0.00112308		Zm00001d017972	61.4874	0	8.54238	0.00532869		Zm00001d015520	1668.93	470.145	1.82782	0.00165958		Zm00001d005573	201.556	517.751	-1.35962	0.0303462
Zm00001d007565	C72 expression level domiance down			Zm00001d009118	Z58 expression level domiance up			Zm00001d035596	3.21998	228.781	-6.10923	6.31538e-05		Zm00001d013903	1960.96	249.244	2.97676	0.00150853		Zm00001d027924	2027.79	824.451	1.29838	0.00113509		Zm00001d023484	53.7018	1.40158	5.29465	0.00534497		Zm00001d010407	95.0208	0	8.85389	0.00170876		Zm00001d002252	358.105	1164.03	-1.70062	0.0312411
Zm00001d007595	Z58 expression level domiance down			Zm00001d009119	Z58 expression level domiance up			Zm00001d042311	343.934	1083.47	-1.65484	6.45681e-05		Zm00001d034834	1016.73	257.986	1.97859	0.00153523		Zm00001d039350	1637.52	569.166	1.52497	0.00115388		Zm00001d043942	1464.06	376.342	1.96131	0.00534652		Zm00001d021526	1137.03	291.616	1.96364	0.00172738		Zm00001d048954	261.327	866.943	-1.72922	0.0321872
Zm00001d007620	C72 expression level domiance down			Zm00001d009125	transgressivity up			Zm00001d028998	3367.49	8964.32	-1.41284	6.61729e-05		Zm00001d053222	91.7973	0	9.12016	0.00153523		Zm00001d036845	106.863	0	9.02418	0.00116606		Zm00001d033699	197.154	35.916	2.45389	0.00542252		Zm00001d028603	3294.93	741.95	2.15096	0.00174803		Zm00001d042331	327.661	1079.93	-1.72015	0.0323503
Zm00001d007624	Z58 expression level domiance up			Zm00001d009127	Z58 expression level domiance up			Zm00001d047567	534.52	2661.74	-2.31527	6.71035e-05		Zm00001d015327	8093.89	1157.41	2.80591	0.00159385		Zm00001d005147	228.761	7.72205	4.88574	0.00116757		Zm00001d049453	254.274	44.2858	2.51526	0.00549888		Zm00001d007214	1093.15	427.855	1.3533	0.00174803		Zm00001d049790	597.647	1525.23	-1.35094	0.0325897
Zm00001d007633	Z58 expression level domiance up			Zm00001d009275	Z58 expression level domiance up			Zm00001d013017	45.6874	444.646	-3.27816	7.07306e-05		Zm00001d001119	67.2001	0	8.67148	0.00161026		Zm00001d024217	107.684	0	9.03523	0.00118855		Zm00001d045635	2698.01	1168.91	1.2069	0.00549888		Zm00001d033746	930.774	199.878	2.21967	0.00174803		Zm00001d032155	302.969	1020.36	-1.75173	0.0331171
Zm00001d007644	additivity Z58>C72			Zm00001d009335	additivity Z58>C72			Zm00001d016942	222.663	954.674	-2.10101	7.19697e-05		Zm00001d010920	6578.75	1711.68	1.94195	0.00163971		Zm00001d036749	910.149	246.542	1.88437	0.00123362		Zm00001d045248	552.982	98.3683	2.48862	0.0055266		Zm00001d030874	48.0107	0	7.86807	0.00174803		Zm00001d018133	901.3	2053.95	-1.18809	0.0344794
Zm00001d007656	Z58 expression level domiance up			Zm00001d009346	Z58 expression level domiance up			Zm00001d013321	3.39973	125.734	-5.25118	7.29644e-05		Zm00001d007355	190.703	4.49586	5.43793	0.00170235		Zm00001d024903	16309.9	2456.17	2.73128	0.0012511		Zm00001d030045	243.946	43.9484	2.47895	0.00554405		Zm00001d025776	677.675	171.604	1.98189	0.00177121		Zm00001d013098	553.339	1296.87	-1.22798	0.0344948
Zm00001d007685	additivity C72>Z58			Zm00001d009352	C72 expression level domiance up			Zm00001d053222	0	206.904	-10.2926	7.43809e-05		Zm00001d011577	137.251	6.1345	4.45681	0.00172028		Zm00001d014202	84.4736	0.364009	7.72396	0.00126286		Zm00001d041136	528.686	96.7153	2.4491	0.00554405		Zm00001d046225	562.848	172.906	1.70227	0.00177798		Zm00001d028635	0	25.6708	-7.11098	0.034878
Zm00001d007706	transgressivity down			Zm00001d009370	transgressivity down			Zm00001d036822	1035.09	2874.39	-1.47298	7.47858e-05		Zm00001d000995	107.288	0.49954	7.87803	0.00178865		Zm00001d016570	641.969	87.8142	2.87035	0.00126314		Zm00001d038021	1660.11	446.056	1.89672	0.00555448		Zm00001d031747	1596.6	434.269	1.87837	0.00179091		Zm00001d035680	0	41.9991	-7.82034	0.034878
Zm00001d007713	C72 expression level domiance up			Zm00001d009423	Z58 expression level domiance up			Zm00001d043596	186.319	942.426	-2.33929	7.47858e-05		Zm00001d013621	86.6769	0	9.03657	0.0018049		Zm00001d011604	482.027	89.0993	2.43604	0.00128212		Zm00001d003894	1446.88	620.571	1.22126	0.00555915		Zm00001d032446	53.4361	0	8.02403	0.00185093		Zm00001d047220	130.198	516.521	-1.9869	0.0350491
Zm00001d007750	additivity Z58>C72			Zm00001d009435	Z58 expression level domiance down			Zm00001d050085	3.71952	435.802	-6.85064	7.60416e-05		Zm00001d048890	1080.24	225.053	2.26352	0.0018049		Zm00001d046996	895.687	246.075	1.86397	0.00129383		Zm00001d009111	1775.68	780.67	1.18529	0.00561854		Zm00001d012770	5124.06	1517.94	1.75522	0.00185651		Zm00001d039711	116.279	406.181	-1.80274	0.0350491
Zm00001d007783	C72 expression level domiance up			Zm00001d009452	transgressivity up			Zm00001d005948	1375.92	4812.57	-1.80638	7.66856e-05		Zm00001d031362	84.1787	0	8.99383	0.00187118		Zm00001d038704	715.147	214.044	1.74076	0.00131899		Zm00001d039681	324.995	41.2136	2.98622	0.00561886		Zm00001d024671	76.8503	0	8.5487	0.00185651		Zm00001d024632	92.5086	261.661	-1.49905	0.0356666
Zm00001d007814	Z58 expression level domiance down			Zm00001d009462	additivity Z58>C72			Zm00001d015939	43.643	907.916	-4.38189	7.75886e-05		Zm00001d002407	358.463	38.9419	3.19918	0.00191834		Zm00001d033829	113.92	0.364009	8.15322	0.00132072		Zm00001d013018	64.314	0	8.60637	0.00582436		Zm00001d033931	4263.09	1710.5	1.31758	0.00186682		Zm00001d010422	0.871391	160.375	-7.46076	0.0356666
Zm00001d007816	additivity C72>Z58			Zm00001d009463	additivity Z58>C72			Zm00001d001038	0	273.36	-10.6945	7.98053e-05		Zm00001d029091	1038.02	354.342	1.55014	0.00199648		Zm00001d031315	4527.48	1729.52	1.38833	0.00132101		Zm00001d045004	377.73	64.8639	2.54151	0.00585625		Zm00001d019920	2901.03	1154.71	1.32901	0.00188934		Zm00001d009352	425.529	868.364	-1.02966	0.0356666
Zm00001d007818	Z58 expression level domiance down			Zm00001d009476	Z58 expression level domiance up			Zm00001d004990	0	87.7235	-9.0546	8.00137e-05		Zm00001d032925	452.992	64.3279	2.81079	0.00199648		Zm00001d022707	77.4704	1.15412	6.09317	0.00132968		Zm00001d034005	2147.76	697.556	1.62295	0.00588812		Zm00001d034775	64.8634	0	8.30415	0.00192008		Zm00001d029910	864.006	2224.52	-1.36416	0.0356666
Zm00001d007830	transgressivity down			Zm00001d009483	additivity Z58>C72			Zm00001d014210	9.90808	200.713	-4.35525	8.00137e-05		Zm00001d035660	187.758	17.3471	3.43643	0.00199934		Zm00001d001470	159.839	8.13918	4.29438	0.00133854		Zm00001d017097	905.111	432.341	1.06665	0.00609802		Zm00001d042309	1941.31	856.782	1.18034	0.00192856		Zm00001d048149	233.724	854.086	-1.86933	0.0358707
Zm00001d007832	additivity Z58>C72			Zm00001d009494	Z58 expression level domiance up			Zm00001d033175	364.515	1495.88	-2.03653	8.73565e-05		Zm00001d043432	1087.06	418.275	1.37758	0.00205255		Zm00001d027899	260.131	28.5995	3.18414	0.00133854		Zm00001d018755	844.215	226.131	1.9015	0.00621939		Zm00001d010572	2118.98	660.329	1.68219	0.00196234		Zm00001d008233	326.115	868.769	-1.41452	0.0361774
Zm00001d007839	Z58 expression level domiance up			Zm00001d009509	transgressivity up			Zm00001d002110	298.783	1234.85	-2.04761	8.84893e-05		Zm00001d013018	89.7321	0	9.08656	0.0020953		Zm00001d017792	103.426	3.31747	4.95794	0.00134263		Zm00001d019191	3499.17	1369.41	1.35407	0.00622651		Zm00001d007698	1745.81	644.63	1.4375	0.00198497		Zm00001d033520	0	27.8548	-7.22859	0.0372735
Zm00001d007864	transgressivity down			Zm00001d009512	C72 expression level domiance down			Zm00001d029477	0.402497	278.511	-9.30197	8.9238e-05		Zm00001d002520	706.164	46.3237	3.93007	0.00214465		Zm00001d000565	1518.53	676.285	1.16718	0.00135406		Zm00001d033703	118.75	0.804995	7.13366	0.00625648		Zm00001d017033	1289.32	385.123	1.74352	0.00201071		Zm00001d009874	524.825	1314.43	-1.32545	0.0372816
Zm00001d007867	C72 expression level domiance up			Zm00001d009514	additivity Z58>C72			Zm00001d011479	47.0459	523.194	-3.47395	9.09494e-05		Zm00001d042114	372.53	41.1055	3.17987	0.0021456		Zm00001d026728	75.0023	0	8.51259	0.00135406		Zm00001d028974	1440.15	546.749	1.39747	0.00627376		Zm00001d001443	38.0255	0	7.53291	0.00202447		Zm00001d016661	3140.14	7628.7	-1.2806	0.0377394
Zm00001d007878	transgressivity down			Zm00001d009520	Z58 expression level domiance up			Zm00001d023416	703.995	2462.76	-1.8068	9.57887e-05		Zm00001d013384	3007.83	674.279	2.15777	0.00216719		Zm00001d036707	2317.19	987.486	1.23044	0.0013954		Zm00001d022870	67.8455	0.402497	7.26181	0.00634589		Zm00001d010583	411.334	73.8688	2.4775	0.00203609		Zm00001d021952	171.971	663.86	-1.95113	0.0377394
Zm00001d007900	Z58 expression level domiance up			Zm00001d009527	Z58 expression level domiance up			Zm00001d052637	0	152.069	-9.84838	9.57887e-05		Zm00001d034322	88.0642	0	9.06045	0.00217019		Zm00001d049320	1678.86	512.05	1.71309	0.00140107		Zm00001d022338	3647.37	1401.16	1.38089	0.00643061		Zm00001d014135	731.68	77.4236	3.24157	0.00206644		Zm00001d004728	2.0393	93.128	-5.51582	0.0379291
Zm00001d007922	additivity C72>Z58			Zm00001d009627	transgressivity up			Zm00001d015089	145.576	608.284	-2.06302	9.66931e-05		Zm00001d001471	978.922	284.824	1.7813	0.00224176		Zm00001d023109	115.509	0	9.13526	0.00140107		Zm00001d008500	1931.02	606.532	1.67074	0.00643061		Zm00001d045205	82.2943	0	8.64727	0.00206644		Zm00001d006774	0	43.4579	-7.8701	0.0381319
Zm00001d007956	Z58 expression level domiance up			Zm00001d009660	transgressivity up			Zm00001d020604	19.9992	276.014	-3.77451	9.66931e-05		Zm00001d018691	467.068	93.5858	2.32353	0.00228574		Zm00001d034775	67.6223	0	8.36492	0.00141536		Zm00001d014969	1835.26	476.176	1.94737	0.00643061		Zm00001d039358	309.662	9.41222	5.04169	0.0020835		Zm00001d013302	5.77802	174.366	-4.91627	0.0385713
Zm00001d007958	transgressivity down			Zm00001d009700	Z58 expression level domiance up			Zm00001d033436	954.784	2277.63	-1.2538	9.89177e-05		Zm00001d000788	513.053	115.187	2.15334	0.00231773		Zm00001d001430	111.229	0	9.08096	0.00143567		Zm00001d010047	702.919	258.547	1.4447	0.00655864		Zm00001d047618	149.617	6.53999	4.52502	0.00209349		Zm00001d041728	1.16186	48.7896	-5.30794	0.0387493
Zm00001d007961	transgressivity up			Zm00001d009734	Z58 expression level domiance up			Zm00001d024842	0	167.886	-9.99118	9.89177e-05		Zm00001d008445	442.12	97.7684	2.17716	0.00231982		Zm00001d045435	1851.32	382.957	2.27339	0.00143567		Zm00001d008585	129.463	7.49309	4.14002	0.00658216		Zm00001d052494	6188.79	2575.98	1.2646	0.00209929		Zm00001d002670	2.03325	107.751	-5.6792	0.0395104
Zm00001d008010	C72 expression level domiance up			Zm00001d009751	Z58 expression level domiance up			Zm00001d001305	0	108.946	-9.36731	0.000100587		Zm00001d044287	1935.19	812.86	1.25107	0.00233132		Zm00001d036375	49.6364	0.367717	6.95679	0.00146708		Zm00001d021814	6.22511	0	18.3229	0.00658216		Zm00001d018001	1716.6	789.149	1.12147	0.00212196		Zm00001d051936	0.580928	69.1828	-6.79774	0.0398294
Zm00001d008014	additivity C72>Z58			Zm00001d009761	Z58 expression level domiance up			Zm00001d052825	0	155.514	-9.88067	0.000104654		Zm00001d019039	784.745	251.166	1.6449	0.0024182		GAPC3	5317.31	2522.59	1.07582	0.00146979		Zm00001d006227	605.947	149.415	2.02188	0.00662338		Zm00001d027986	70.4674	0	8.42309	0.00212196		Zm00001d017793	116.733	548.353	-2.23253	0.0414762
Zm00001d008017	Z58 expression level domiance up			Zm00001d009766	additivity Z58>C72			Zm00001d030663	56.0487	482.65	-3.11125	0.000105311		Zm00001d035273	79.1101	0	8.90701	0.00249495		Zm00001d040292	1078.49	359.841	1.58326	0.00147248		Zm00001d043850	1843.06	469.259	1.97477	0.0066513		Zm00001d032386	5765.05	1809.23	1.67201	0.00212196		Zm00001d036615	0	39.2377	-7.72264	0.041656
Zm00001d008053	Z58 expression level domiance up			Zm00001d009849	C72 expression level domiance up			Zm00001d036821	1081.7	2403.8	-1.15182	0.000110591		Zm00001d042827	405.219	67.6671	2.58166	0.00255459		Zm00001d012293	4734.71	1142.49	2.05114	0.0014993		Zm00001d022048	408.938	102.25	2.00052	0.00672629		Zm00001d021227	657.083	108.879	2.59414	0.00212196		Zm00001d017707	211.772	512.43	-1.27501	0.0425609
Zm00001d008066	transgressivity down			Zm00001d009850	Z58 expression level domiance up			Zm00001d003610	0	101.87	-9.27037	0.000111909		Zm00001d050271	872.489	359.351	1.27878	0.00257579		Zm00001d007370	88.9965	0.728017	6.91605	0.0014993		Zm00001d052855	2540.91	425.119	2.57893	0.00680746		Zm00001d020504	212.493	36.3059	2.55159	0.00212952		Zm00001d025018	0	73.5226	-8.62864	0.0425866
Zm00001d008077	Z58 expression level domiance up			Zm00001d009874	transgressivity up			Zm00001d050003	754.784	1974.59	-1.38716	0.000115036		Zm00001d045004	406.599	64.8639	2.64834	0.00262692		Zm00001d000811	105.387	0.384705	8.04218	0.00151011		Zm00001d049691	2132.56	980.734	1.12099	0.00684414		Zm00001d018418	369.643	81.0729	2.18979	0.00214287		Zm00001d028096	401.073	916.149	-1.19193	0.0425866
Zm00001d008079	transgressivity down			Zm00001d009909	additivity Z58>C72			Zm00001d042031	72.6117	852.445	-3.55056	0.000116274		Zm00001d051251	6.3902	0	18.8507	0.00262692		Zm00001d043382	10806.7	4399.16	1.29666	0.00151326		Zm00001d038184	104.194	0.804995	6.94343	0.00695429		Zm00001d046952	1879.05	733.644	1.35709	0.00214287		Zm00001d003401	988.411	2968.25	-1.5869	0.0429507
Zm00001d008152	transgressivity up			Zm00001d009945	Z58 expression level domiance up			Zm00001d045758	314.595	941.565	-1.58123	0.000117777		Zm00001d007537	489.488	125.455	1.96267	0.00265686		Zm00001d048307	2613.93	893.991	1.548	0.00151931		Zm00001d044124	750.596	247.581	1.59921	0.00705541		Zm00001d018133	2053.95	787.049	1.38414	0.00215067		Zm00001d002876	678.933	1529.63	-1.17234	0.0429722
Zm00001d008157	Z58 expression level domiance down			Zm00001d009978	transgressivity up			Zm00001d021689	883.135	2359.69	-1.41743	0.000120673		Zm00001d007383	1888.29	713.731	1.40302	0.00267145		Zm00001d023112	904.134	351.302	1.36375	0.00152547		Zm00001d040698	44.2242	1.80407	4.6233	0.00710341		Zm00001d032748	1170.51	357.918	1.70972	0.00215462		Zm00001d005013	331.549	874.632	-1.39928	0.0432605
Zm00001d008177	C72 expression level domiance up			Zm00001d010011	Z58 expression level domiance up			Zm00001d023487	6.70243	215.171	-5.02436	0.000122599		Zm00001d052060	372.455	39.0103	3.25431	0.00273463		Zm00001d022367	813.442	212.338	1.93725	0.00152547		Zm00001d004990	27.4825	0	7.3817	0.00710341		Zm00001d021196	2192.47	741.524	1.56411	0.00218353		Zm00001d022653	607.878	1461.59	-1.26581	0.0437136
Zm00001d008186	C72 expression level domiance up			Zm00001d010045	Z58 expression level domiance up			Zm00001d015040	0	187.571	-10.1511	0.00012283		Zm00001d038047	524.286	71.7891	2.8683	0.00277592		Zm00001d032808	227.376	16.938	3.74896	0.0015285		Zm00001d045072	1495.52	642.364	1.21889	0.00737639		Zm00001d029316	269.772	44.6955	2.59392	0.00218585		Zm00001d012511	616.114	1318.15	-1.09659	0.0437136
Zm00001d008189	Z58 expression level domiance up			Zm00001d010047	C72 expression level domiance up			Zm00001d048025	0.49954	278.446	-9.24734	0.000123056		Zm00001d011137	87.0225	1.90112	5.55424	0.00279058		Zm00001d027977	159.723	8.68049	4.20573	0.0015392		Zm00001d007182	43.2061	0	8.03202	0.00738417		Zm00001d015679	63.9431	1.15412	5.81591	0.00220207		Zm00001d044614	947.875	2465.68	-1.37858	0.0447397
Zm00001d008213	Z58 expression level domiance up			Zm00001d010050	Z58 expression level domiance up			Zm00001d012869	215.638	812.696	-1.91617	0.000123713		Zm00001d036904	2944.76	1087.38	1.43758	0.00279058		Zm00001d007527	53.279	0	8.01787	0.00158981		Zm00001d049083	1381.86	441.718	1.64589	0.00741974		Zm00001d013058	1079.87	238.558	2.17866	0.00222256		Zm00001d018366	78.2087	326.788	-2.06087	0.0448679
Zm00001d008214	transgressivity up			Zm00001d010056	Z58 expression level domiance up			Zm00001d048747	345.332	1330.91	-1.94625	0.000126247		Zm00001d032026	265.96	16.9049	3.96034	0.00280027		Zm00001d028021	77.8411	1.53882	5.68237	0.00159378		Zm00001d014733	1223.53	449.121	1.4462	0.00757172		Zm00001d041237	97.8746	0	8.89654	0.00224422		Zm00001d004033	493.088	1189.98	-1.2699	0.0456759
Zm00001d008241	transgressivity up			Zm00001d010082	transgressivity up			Zm00001d047156	0	145.298	-9.78268	0.000128779		Zm00001d031642	179.243	0	10.0857	0.00282378		Zm00001d046558	609.493	189.332	1.68728	0.00159644		Zm00001d029477	84.128	0.402497	7.57426	0.00759969		Zm00001d051138	606.215	94.5104	2.68166	0.00224422		Zm00001d049769	0	25.3112	-7.09214	0.0464152
Zm00001d008244	Z58 expression level domiance up			Zm00001d010128	transgressivity up			Zm00001d037967	259.869	892.661	-1.7811	0.000136941		Zm00001d030285	1927.54	927.031	1.05654	0.00282539		Zm00001d027707	1554.93	516.118	1.5909	0.00163922		Zm00001d040500	898.58	124.632	2.85083	0.00759969		Zm00001d009335	32.9721	0	7.32849	0.00226641		Zm00001d029376	499.15	1089.47	-1.12573	0.0464152
Zm00001d008256	C72 expression level domiance up			Zm00001d010152	transgressivity up			Zm00001d025798	167.873	763.058	-2.18634	0.00013976		Zm00001d018766	65.3595	0	8.62866	0.00294519		Zm00001d033426	215.036	30.7008	2.80728	0.0016413		Zm00001d050606	2233.99	809.681	1.464	0.00762027		Zm00001d046889	868.177	332.507	1.38464	0.00234939		Zm00001d028477	529.241	1545.53	-1.54565	0.0467744
Zm00001d008268	transgressivity up			Zm00001d010176	transgressivity down			THI1-1	493.338	1853.53	-1.90957	0.000139779		Zm00001d006523	198.467	1.60999	6.89986	0.00298824		Zm00001d015328	114.64	0	9.12474	0.0016473		Zm00001d038704	832.107	244.276	1.76783	0.00770515		Zm00001d036375	45.0016	0.367717	6.81535	0.00234939		Zm00001d019019	0	45.6705	-7.94211	0.0467744
Zm00001d008284	Z58 expression level domiance up			Zm00001d010182	Z58 expression level domiance up			Zm00001d013018	0	184	-10.1233	0.000144252		Zm00001d042922	5234.13	408.882	3.67832	0.00305682		Zm00001d013221	937.164	118.105	2.98837	0.00165495		Zm00001d003938	1410.92	620.913	1.184	0.00791609		Zm00001d036959	3963.51	1759.29	1.17192	0.00234939		Zm00001d018125	118.407	374.74	-1.66077	0.0467744
Zm00001d008285	Z58 expression level domiance down			Zm00001d010196	additivity Z58>C72			Zm00001d048848	0	174.171	-10.0442	0.000148779		Zm00001d009085	354.806	56.4942	2.65309	0.00306391		Zm00001d027914	1660.44	812.859	1.03037	0.00166941		Zm00001d035265	511.688	106.616	2.25843	0.00799125		Zm00001d036151	1788.26	788.314	1.18167	0.00234939		Zm00001d014115	1.45232	61.4625	-5.33413	0.0485335
Zm00001d008325	transgressivity down			Zm00001d010271	Z58 expression level domiance up			Zm00001d048992	61.687	590.805	-3.25882	0.000154545		Zm00001d025359	935.092	242.322	1.94998	0.00311889		TIP3-1	4972.51	1343.39	1.88811	0.00166941		Zm00001d012329	1674.47	489.528	1.7739	0.00822416		Zm00001d007063	83.82	0	8.67325	0.00244678		Zm00001d002244	360.307	1549.22	-2.10318	0.0489556
Zm00001d008358	Z58 expression level domiance down			Zm00001d010282	transgressivity up			Zm00001d019439	816.229	2320.32	-1.50684	0.000156394		Zm00001d021224	923.92	166.608	2.4732	0.00314214		Zm00001d047508	203.43	14.1115	3.85407	0.00167542		Zm00001d029853	1156.4	343.528	1.75114	0.00824956		Zm00001d041119	1674.17	533.861	1.64914	0.00245516		Zm00001d040361	3.1951	101.31	-4.94744	0.0490767
Zm00001d008371	C72 expression level domiance up			Zm00001d010343	Z58 expression level domiance up			Zm00001d046141	93.877	884.263	-3.23845	0.000156394		Zm00001d035557	116.399	2.30361	5.67533	0.00314214		Zm00001d014135	730.751	77.4236	3.23984	0.00171251		Zm00001d051154	62.4465	0	8.56382	0.00824956		Zm00001d013252	849.759	287.187	1.56534	0.00245516		Zm00001d028586	295.351	800.409	-1.43733	0.0495672
Zm00001d008391	transgressivity down			Zm00001d010350	Z58 expression level domiance up			Zm00001d052014	77.7009	617.024	-2.98945	0.000156677		Zm00001d034327	50.201	0	8.24724	0.00318265		Zm00001d052061	1426.34	673.493	1.08266	0.00176583		Zm00001d042113	138.096	19.6651	2.80802	0.00834228		Zm00001d038374	2624.76	759.049	1.78996	0.00245516		Zm00001d044122	44.9156	162.706	-1.8575	0.0505038
Zm00001d008432	transgressivity up			Zm00001d010385	C72 expression level domiance up			Zm00001d007595	166.349	988.039	-2.57116	0.000159954		Zm00001d037343	677.659	210.86	1.68266	0.00327339		Zm00001d027927	52.1827	0	7.99062	0.00176583		Zm00001d038832	2230.09	831.638	1.42338	0.00845695		Zm00001d018181	73.8773	0	8.49133	0.00245583		Zm00001d010852	239.825	847.417	-1.81981	0.0505972
Zm00001d008437	C72 expression level domiance up			Zm00001d010407	Z58 expression level domiance up			Zm00001d049543	917.148	2412.18	-1.39514	0.000161107		Zm00001d003287	523.749	95.1815	2.4638	0.00331851		Zm00001d022278	13899.3	4770.03	1.54294	0.00176583		Zm00001d019331	384.78	86.5734	2.14803	0.00860256		Zm00001d052308	3422.55	1130.21	1.59862	0.00246437		Zm00001d007139	479.378	1092.68	-1.18878	0.0508446
Zm00001d008445	C72 expression level domiance up			Zm00001d010413	transgressivity up			Zm00001d015675	56.2174	458.411	-3.02912	0.00016139		Zm00001d015675	353.188	56.2174	2.65215	0.00339736		Zm00001d033907	293.671	44.6211	2.71734	0.00178714		Zm00001d030362	806.31	294.395	1.45459	0.0086332		Zm00001d017239	1001.32	386.708	1.37285	0.00251696		Zm00001d046649	0.580928	55.1902	-6.46938	0.0508734
Zm00001d008460	Z58 expression level domiance up			Zm00001d010420	C72 expression level domiance down			Zm00001d004424	305.596	933.786	-1.61216	0.00016139		Zm00001d007411	12917.5	1561.17	3.04865	0.00340409		Zm00001d045996	62.7564	0	8.25655	0.0018063		Zm00001d048159	4717.47	1857.15	1.34516	0.00869302		Zm00001d040123	2524.1	912.368	1.46807	0.00254845		Zm00001d038387	0	46.6108	-7.97055	0.0511006
Zm00001d008481	additivity C72>Z58			Zm00001d010428	C72 expression level domiance down			Zm00001d012801	121.832	781.214	-2.68073	0.000164489		Zm00001d023485	70.3535	1.40158	5.68168	0.00341753		Zm00001d000610	47.3871	0	7.84961	0.00182342		Zm00001d019436	225.352	21.9543	3.36017	0.00869302		Zm00001d007650	1730.02	683.378	1.34015	0.00255362		Zm00001d048123	0.339883	68.886	-7.57274	0.0511006
Zm00001d008500	transgressivity up			Zm00001d010453	C72 expression level domiance down			Zm00001d025833	346.977	1700	-2.29202	0.000166421		Zm00001d017682	280.967	24.6891	3.50526	0.00341978		Zm00001d022924	124.515	0	9.24379	0.00184236		Zm00001d034421	507.987	125.009	2.02284	0.00874301		Zm00001d014890	887.52	192.258	2.20726	0.00266377		Zm00001d051102	0	30.6332	-7.3649	0.0511006
Zm00001d008524	transgressivity down			Zm00001d010464	additivity Z58>C72			Zm00001d051251	0	30.3917	-21.097	0.000166975		Zm00001d039835	63.8312	0	8.59535	0.00342294		Zm00001d047799	9095.21	1498.73	2.60138	0.00185137		Zm00001d015134	1281.41	364.364	1.81597	0.00889346		MNB1B	2578.15	1094.69	1.23581	0.00267454		Zm00001d027281	625.007	1573.36	-1.33193	0.0514014
Zm00001d008546	C72 expression level domiance up			Zm00001d010469	additivity Z58>C72			Zm00001d015013	0	103.488	-9.29321	0.000166975		Zm00001d048839	584.819	127.03	2.20534	0.00342857		Zm00001d003554	14728.6	2556.36	2.52646	0.00185705		Zm00001d023485	56.7039	1.40158	5.37071	0.00899939		Zm00001d024267	55.6362	0	8.0816	0.00267888		Zm00001d041119	650.029	1674.17	-1.36448	0.0528701
Zm00001d008570	Z58 expression level domiance down			Zm00001d010493	Z58 expression level domiance up			Zm00001d004432	19.3199	563.277	-4.85445	0.000167844		Zm00001d001966	935.583	361.709	1.37036	0.00342857		Zm00001d042959	84.1699	0	8.67973	0.00189105		Zm00001d032330	228.095	42.1443	2.44228	0.00915957		Zm00001d027707	1517.41	516.118	1.55595	0.00268175		Zm00001d049104	26.5092	193.725	-2.8708	0.053368
Zm00001d008575	Z58 expression level domiance up			Zm00001d010528	Z58 expression level domiance up			Zm00001d045248	98.3683	731.41	-2.89238	0.000168876		Zm00001d037684	664.307	153.141	2.1166	0.00349507		Zm00001d032755	36.708	0	7.48115	0.00189157		Zm00001d006252	30.5573	0	7.53334	0.00917837		Zm00001d024857	1223.19	441.968	1.46846	0.0026982		Zm00001d026894	0	68.1555	-8.51874	0.0565416
Zm00001d008577	transgressivity up			Zm00001d010532	Z58 expression level domiance up			Zm00001d007922	18.4002	357.267	-4.29051	0.000169566		Zm00001d009907	1866.91	344.482	2.4389	0.0035002		Zm00001d046221	1339.02	487.388	1.45824	0.00193913		Zm00001d035660	152.197	17.3471	3.13388	0.00917837		Zm00001d042680	51.7654	0	7.97934	0.0026982		Zm00001d011821	336.09	1032.47	-1.61785	0.0565416
Zm00001d008582	transgressivity down			Zm00001d010538	Z58 expression level domiance up			Zm00001d022986	92.1654	689.656	-2.90105	0.00016976		Zm00001d034744	60.2955	0	8.51387	0.0035926		Zm00001d028630	2516.14	441.074	2.51209	0.00195272		Zm00001d049905	643.192	151.125	2.09018	0.00917837		Zm00001d005304	381.819	94.8883	2.00946	0.0026982		Zm00001d007508	307.023	723.733	-1.23646	0.0565416
Zm00001d008584	transgressivity down			Zm00001d010566	transgressivity up			Zm00001d002419	182.741	1185.39	-2.70019	0.00017135		Zm00001d038184	122.197	0.804995	7.17381	0.0035926		Zm00001d038807	15487.3	2636.27	2.55453	0.00198277		Zm00001d051599	1400.24	635.462	1.14048	0.00917837		Zm00001d015260	1006.44	206.619	2.28402	0.00279318		Zm00001d053139	0	58.4174	-8.29687	0.0565416
Zm00001d008585	additivity C72>Z58			Zm00001d010572	transgressivity up			Zm00001d012557	55.0099	380.475	-2.79213	0.000176492		Zm00001d052756	1307.33	409.736	1.67399	0.0036099		Zm00001d036752	85.4446	1.15412	6.23379	0.001995		Zm00001d013248	199.697	4.21906	5.55108	0.00931671		Zm00001d007758	1442.13	624.565	1.20734	0.00283997		Zm00001d038916	383.889	976.111	-1.34552	0.0565416
Zm00001d008605	Z58 expression level domiance up			Zm00001d010577	Z58 expression level domiance up			Zm00001d040488	0.999079	126.561	-7.07506	0.00018066		Zm00001d025620	303.451	61.2271	2.3108	0.00364431		Zm00001d040279	2290.33	1031.27	1.15129	0.00201393		Zm00001d019920	2901.03	1139.04	1.34859	0.00931671		Zm00001d031083	60.0879	0	8.1932	0.00284279		Zm00001d014382	172.427	689.82	-2.00034	0.0565416
Zm00001d008606	Z58 expression level domiance up			Zm00001d010583	Z58 expression level domiance up			Zm00001d053206	310.937	1053.3	-1.76108	0.000184406		Zm00001d017958	1457.54	366.365	1.99317	0.00367823		Zm00001d008893	839.995	231.581	1.85851	0.00201528		Zm00001d038440	585.321	176.106	1.73343	0.00936264		Zm00001d014905	679.886	216.13	1.65384	0.00289752		Zm00001d049426	0	40.6329	-7.77305	0.0567436
Zm00001d008652	additivity C72>Z58			Zm00001d010588	transgressivity up			Zm00001d008198	330.286	1050.31	-1.66949	0.000185026		Zm00001d013465	723.63	271.75	1.41386	0.00371962		Zm00001d026519	119.788	0.76941	7.30775	0.00201528		Zm00001d025833	1287.02	346.977	1.89028	0.0094314		Zm00001d032505	1121.27	383.781	1.5467	0.00290691		Zm00001d044388	168.283	507.737	-1.59225	0.0569238
Zm00001d008716	Z58 expression level domiance down			Zm00001d010609	Z58 expression level domiance up			Zm00001d037642	7.90992	485.498	-5.94668	0.000188626		Zm00001d013669	2975.76	1117.78	1.41232	0.00371962		Zm00001d036001	2986.11	1129.44	1.40272	0.0020297		Zm00001d017958	1350.86	366.365	1.88382	0.00966466		Zm00001d053223	2047.99	607.975	1.75225	0.0029294		Zm00001d037135	36.8734	231.074	-2.64798	0.0570368
Zm00001d008746	Z58 expression level domiance down			Zm00001d010618	transgressivity up			Zm00001d039889	1.99816	102.431	-5.7505	0.000189665		Zm00001d041801	309.753	57.1735	2.44264	0.00371965		Zm00001d029392	637.515	196.555	1.69851	0.00206385		Zm00001d029595	1166.98	504.867	1.20904	0.00968216		Zm00001d029416	1146.61	326.463	1.81237	0.00292941		Zm00001d018828	292.425	773.773	-1.40237	0.0572144
Zm00001d008766	Z58 expression level domiance up			Zm00001d010639	Z58 expression level domiance up			Zm00001d025652	0	29.2376	-20.9551	0.000192256		Zm00001d001104	131.822	8.21537	4.00931	0.00376014		Zm00001d036143	153.002	12.3991	3.627	0.00206385		Zm00001d042467	152.647	14.2672	3.40833	0.00972727		Zm00001d031123	62.3902	0	8.24695	0.00296173		Zm00001d021059	6.97113	174.576	-4.62468	0.0574336
Zm00001d008768	Z58 expression level domiance up			Zm00001d010650	Z58 expression level domiance up			Zm00001d038129	658.77	1920.2	-1.54352	0.000195578		Zm00001d023486	39.8352	1.40158	4.87006	0.00382521		Zm00001d028939	72.6735	0	8.46755	0.00206869		Zm00001d006270	540.9	187.264	1.53103	0.00972727		Zm00001d014202	66.2507	0.364009	7.37207	0.00296173		Zm00001d052034	0	56.7252	-8.25451	0.0586322
Zm00001d008780	additivity Z58>C72			Zm00001d010652	C72 expression level domiance down			Zm00001d006523	1.60999	352.618	-7.72924	0.00019873		Zm00001d008577	1215.42	90.937	3.7415	0.00382521		Zm00001d041513	41.9741	0	7.67758	0.0021567		Zm00001d050300	2161.99	898.117	1.26716	0.00973508		Zm00001d038804	1194.52	359.824	1.73116	0.00298067		Zm00001d016230	661.639	1771.42	-1.42168	0.0593058
Zm00001d008819	Z58 expression level domiance up			Zm00001d010653	Z58 expression level domiance up			Zm00001d007355	4.49586	259.005	-5.88024	0.00019873		Zm00001d044507	140.772	13.8074	3.36448	0.00388536		Zm00001d006947	4507.57	905.489	2.31566	0.00216995		Zm00001d018010	74.3434	0	8.81569	0.00981643		Zm00001d037121	2057.93	909.108	1.17878	0.00299917		Zm00001d029120	1024.92	2641.79	-1.36538	0.0599195
Zm00001d008820	Z58 expression level domiance up			Zm00001d010673	Z58 expression level domiance up			Zm00001d040433	0	128.846	-9.60925	0.000202869		Zm00001d052855	2653.34	425.119	2.64115	0.0039819		Zm00001d048674	257.036	29.8174	3.10584	0.00225149		Zm00001d039835	44.2011	0	8.06447	0.00988624		Zm00001d019091	1359.95	619.46	1.13428	0.00301412		Zm00001d028759	3959.53	8365.57	-1.07923	0.0614791
Zm00001d008841	transgressivity up			Zm00001d010675	Z58 expression level domiance down			Zm00001d013435	1922.24	4004.65	-1.05888	0.000203135		Zm00001d006252	39.1887	0	7.89216	0.00398553		Zm00001d043015	1060.6	241.041	2.13738	0.00226198		Zm00001d002158	1016.69	292.565	1.79772	0.0100955		Zm00001d005004	1499.18	464.204	1.69161	0.00303506		Zm00001d013336	854.831	2336.64	-1.45002	0.0614791
Zm00001d008846	Z58 expression level domiance up			Zm00001d010692	additivity Z58>C72			Zm00001d011088	100.366	649.794	-2.6927	0.0002053		Zm00001d001038	81.1646	0	8.94267	0.00399393		Zm00001d016867	1276.69	361.257	1.82087	0.00226809		Zm00001d019961	539.746	216.144	1.32078	0.0101203		Zm00001d047191	1678.14	600.039	1.48379	0.00303506		Zm00001d026486	0	66.8514	-8.49099	0.0616018
Zm00001d008852	Z58 expression level domiance up			Zm00001d010709	additivity Z58>C72			Zm00001d038205	721.297	1980.91	-1.45723	0.00020725		Zm00001d049442	1365.65	551.595	1.30686	0.00405711		Zm00001d045199	1973.04	702.662	1.48993	0.00228042		Zm00001d034790	2546.85	1049.7	1.27891	0.0101203		Zm00001d018258	839.795	294.342	1.51239	0.00305425		Zm00001d037035	318.931	988.443	-1.63046	0.0616383
Zm00001d008868	transgressivity down			Zm00001d010720	Z58 expression level domiance up			Zm00001d011592	354.58	1140.97	-1.68703	0.00020725		Zm00001d009041	260.611	58.4129	2.15293	0.00418396		Zm00001d045378	325.715	61.3929	2.40717	0.00234926		Zm00001d007818	60.1585	0.804995	6.14	0.0104007		Zm00001d023636	70.3967	0.735434	6.57031	0.00306377		Zm00001d011276	48.5305	231.131	-2.25361	0.0618785
Zm00001d008891	C72 expression level domiance down			Zm00001d010780	Z58 expression level domiance up			Zm00001d032929	19.7908	329.868	-4.05069	0.0002118		Zm00001d005517	71.5788	5.70335	3.67602	0.00423669		Zm00001d026623	1704.44	833.796	1.03176	0.00235928		Zm00001d021759	65.6124	0	8.63572	0.0104813		Zm00001d030981	393.967	42.146	3.22406	0.00306377		Zm00001d026855	0	36.7229	-7.62637	0.0624106
Zm00001d008893	transgressivity up			Zm00001d010806	transgressivity up			Zm00001d024624	472.109	2087.9	-2.14592	0.000212764		Zm00001d041199	238.428	10.4649	4.49193	0.00430981		Zm00001d023759	603.143	126.062	2.25807	0.00238812		Zm00001d049831	2482.92	1031.83	1.26703	0.0106553		Zm00001d007624	75.2741	0	8.51836	0.00306377		Zm00001d040123	1105.88	2524.1	-1.19019	0.0656463
Zm00001d008958	transgressivity up			Zm00001d010849	C72 expression level domiance down			Zm00001d016057	24.4234	403.13	-4.05088	0.000213279		Zm00001d002158	1081.72	292.565	1.88652	0.00437207		Zm00001d039886	45.8298	0	7.80348	0.00239106		Zm00001d019039	707.858	251.166	1.49642	0.0109051		Zm00001d044748	690.132	156.672	2.13896	0.00307354		Zm00001d025859	3.1951	110.711	-5.07854	0.0657886
Zm00001d008983	transgressivity up			Zm00001d010880	Z58 expression level domiance up			Zm00001d027009	205.205	784.217	-1.93537	0.000213279		Zm00001d022303	1713.06	386.263	2.14921	0.0044442		Zm00001d004556	250.063	16.9636	3.88316	0.00244262		Zm00001d053555	876.497	247.658	1.82386	0.01101		Zm00001d049954	2750.03	838.441	1.71372	0.00308464		Zm00001d018429	179.496	469.039	-1.386	0.0657886
Zm00001d009011	transgressivity down			Zm00001d010909	Z58 expression level domiance up			Zm00001d000995	0.49954	164.697	-8.49601	0.000218199		Zm00001d034686	424.298	121.164	1.80997	0.00447116		Zm00001d044710	349.427	102.986	1.76262	0.00244764		Zm00001d040178	842.814	265.156	1.66878	0.0112279		Zm00001d042869	1842.85	578.266	1.67193	0.00308782		Zm00001d049111	0	24.7346	-7.05766	0.0659657
Zm00001d009041	additivity C72>Z58			Zm00001d010913	additivity Z58>C72			Zm00001d039630	6.0088	362.167	-5.92114	0.000220943		Zm00001d041791	333.38	80.6011	2.04924	0.00449493		Zm00001d034433	1781.99	542.269	1.71624	0.00244764		Zm00001d051454	52.7691	0	8.32189	0.0112279		Zm00001d042163	1100.57	524.437	1.06925	0.00310768		Zm00001d045792	0	35.6781	-7.58613	0.0659657
Zm00001d009049	transgressivity down			Zm00001d010920	transgressivity up			Zm00001d007818	0.804995	141.641	-7.37513	0.000220943		Zm00001d015040	62.9802	0	8.57836	0.00463892		Zm00001d020780	1568.69	428.26	1.87328	0.00246473		Zm00001d020510	344.223	79.785	2.10658	0.0112279		Zm00001d026362	1494.15	625.335	1.25647	0.00313178		Zm00001d031648	241.682	726.629	-1.58913	0.0673786
Zm00001d009054	C72 expression level domiance up			Zm00001d010968	Z58 expression level domiance up			Zm00001d015078	65.3381	606.757	-3.21299	0.000224894		Zm00001d034355	56.1341	0	8.41094	0.00467289		Zm00001d017722	49.8196	0	7.92248	0.00246549		Zm00001d052637	36.8793	0	7.80494	0.0112388		Zm00001d012525	1508.25	705.097	1.09672	0.00313178		Zm00001d039076	0	60.2119	-8.34044	0.0675194
Zm00001d009085	C72 expression level domiance up			Zm00001d011046	additivity Z58>C72			Zm00001d018360	236.978	1418.99	-2.58339	0.000226217		RS2	119.072	6.4113	4.22366	0.00473154		Zm00001d000816	117.482	6.37011	4.20747	0.00251126		Zm00001d041760	3395.91	1442.48	1.23561	0.0112927		Zm00001d038786	527.271	97.2446	2.43919	0.00317616		Zm00001d006398	0	39.6455	-7.73798	0.0679688
Zm00001d009103	transgressivity up			Zm00001d011051	Z58 expression level domiance up			Zm00001d037427	133.293	609.278	-2.19347	0.000227458		Zm00001d038772	1473.89	350.339	2.07292	0.00474735		Zm00001d011087	2274.55	1070.63	1.08698	0.00263235		Zm00001d008445	382.519	97.7684	1.96777	0.0114683		Zm00001d042717	395.6	62.8756	2.65299	0.00318728		Zm00001d017604	176.556	521.479	-1.56083	0.0679955
Zm00001d009105	additivity C72>Z58			Zm00001d011087	Z58 expression level domiance up			Zm00001d033701	18.7487	284.426	-3.92354	0.000236941		Zm00001d048848	61.2076	0	8.53562	0.004862		Zm00001d027981	36.2697	0	7.46567	0.00264116		Zm00001d031611	1249.2	375.274	1.73656	0.011634		Zm00001d005057	69.5493	0	8.40368	0.00318728		Zm00001d052752	0	53.7221	-8.17547	0.0679955
Zm00001d009111	C72 expression level domiance up			Zm00001d011091	Z58 expression level domiance up			Zm00001d020329	408.674	2183.33	-2.41662	0.000238401		Zm00001d018831	1074.63	453.333	1.24645	0.00486938		Zm00001d023987	1670	638.073	1.38785	0.00266541		Zm00001d032386	5765.05	1798.01	1.68127	0.011642		Zm00001d048291	1937.09	653.129	1.56862	0.00318728		Zm00001d035812	304.962	1221.12	-2.00019	0.0679955
Zm00001d009114	C72 expression level domiance down			Zm00001d011092	Z58 expression level domiance up			Zm00001d051454	0	170.548	-10.0138	0.000240143		Zm00001d027009	655.879	205.205	1.67698	0.00486938		Zm00001d043104	4436.97	1002.17	2.14654	0.00270901		Zm00001d020891	1043.36	486.171	1.10042	0.0117478		Zm00001d028515	2159.49	752.304	1.52142	0.00321478		Zm00001d013428	515.326	1506.69	-1.54745	0.0679955
Zm00001d009115	additivity Z58>C72			Zm00001d011099	Z58 expression level domiance up			Zm00001d032192	73.4421	490.601	-2.73834	0.000240233		Zm00001d020976	1355.29	204.88	2.72516	0.00506426		Zm00001d044967	1021.14	282.78	1.85255	0.00270901		Zm00001d004721	353.152	79.8534	2.14331	0.011962		Zm00001d045996	52.7382	0	8.00504	0.00330716		Zm00001d022180	637.62	1811.93	-1.50663	0.0720999
Zm00001d009118	Z58 expression level domiance up			Zm00001d011119	Z58 expression level domiance up			Zm00001d001714	66.851	496.041	-2.88863	0.000246998		Zm00001d032330	239.897	42.1443	2.51573	0.00508975		Zm00001d015515	2513.79	962.332	1.38516	0.00280616		Zm00001d035276	43.3265	0	8.03595	0.012041		Zm00001d011091	1131.45	461.027	1.29565	0.00333667		Zm00001d032386	2303.83	5765.05	-1.32347	0.0720999
Zm00001d009119	Z58 expression level domiance up			Zm00001d011137	additivity C72>Z58			Zm00001d026732	0	183.345	-10.1182	0.000247068		Zm00001d001305	36.6015	0	7.79471	0.00509668		Zm00001d008268	3091.53	1049.72	1.55847	0.00281605		Zm00001d010413	2571.25	928.883	1.46916	0.0121351		Zm00001d051599	1400.24	664.541	1.07523	0.00335829		Zm00001d008582	0	42.9361	-7.85215	0.0725397
Zm00001d009202	transgressivity down			Zm00001d011142	Z58 expression level domiance down			Zm00001d021182	59.4804	358.631	-2.59069	0.000247068		Zm00001d023161	42.9543	0	8.02492	0.00510591		Zm00001d001626	127.739	0.735434	7.43242	0.00288255		Zm00001d042510	450.073	115.971	1.95907	0.0121351		Zm00001d038832	2230.09	885.743	1.33222	0.00335829		Zm00001d024729	222.562	1014.87	-2.18727	0.0733024
Zm00001d009275	additivity Z58>C72			Zm00001d011150	Z58 expression level domiance up			Zm00001d031362	0	132.925	-9.65429	0.000249411		Zm00001d035270	905.781	301.762	1.58656	0.00510591		Zm00001d052426	100.675	0.384705	7.9762	0.00289927		Zm00001d011180	1282.32	300.63	2.0928	0.0122506		Zm00001d049083	1381.86	480.305	1.52484	0.00335829		Zm00001d045883	1383.45	4454.81	-1.68723	0.0733478
Zm00001d009297	Z58 expression level domiance up			Zm00001d011155	transgressivity up			Zm00001d019436	21.9543	339.438	-3.95137	0.000253512		Zm00001d032537	314.752	57.4249	2.45517	0.00510591		Zm00001d030981	387.564	42.146	3.20087	0.00293932		Zm00001d043585	493.806	199.062	1.31051	0.0122981		Zm00001d005561	267.729	37.9172	2.8189	0.00336251		Zm00001d041506	95.4614	426.535	-2.15615	0.0733478
Zm00001d009311	Z58 expression level domiance up			Zm00001d011162	transgressivity up			Zm00001d013465	271.75	815.353	-1.58561	0.000255748		Zm00001d000634	247.475	48.0991	2.36551	0.00517072		Zm00001d031452	439.128	96.2719	2.19051	0.00303993		Zm00001d043382	13850.1	5687.88	1.28413	0.0122981		Zm00001d044008	2111.28	393.342	2.42455	0.00336325		Zm00001d042733	0.679767	65.9681	-6.60532	0.073504
Zm00001d009318	transgressivity up			Zm00001d011173	C72 expression level domiance up			Zm00001d032676	164.174	828.611	-2.33516	0.000257873		Zm00001d040488	62.0226	0.999079	6.04526	0.00521578		Zm00001d038863	614.639	161.846	1.92532	0.00322093		Zm00001d049540	1718.76	720.094	1.25524	0.0122981		Zm00001d022179	610.859	164.827	1.89049	0.00343308		Zm00001d017287	1.16186	29.3958	-4.56513	0.0736576
Zm00001d009320	C72 expression level domiance down			Zm00001d011180	transgressivity up			Zm00001d032423	309.99	1431.77	-2.20973	0.000270635		Zm00001d031545	1510.38	464.28	1.70229	0.00530036		Zm00001d048529	1864.04	743.803	1.32559	0.00322093		Zm00001d012293	1410.4	343.945	2.03562	0.0124749		Zm00001d043998	1247.49	400.044	1.64066	0.00343308		Zm00001d004198	342.085	1386.81	-2.01805	0.0736576
Zm00001d009335	additivity Z58>C72			Zm00001d011188	Z58 expression level domiance up			Zm00001d018774	18.2492	219.86	-3.59042	0.000273828		Zm00001d031569	2464.01	652.565	1.91716	0.0053587		Zm00001d007656	121.194	6.03637	4.33195	0.00324209		Zm00001d015078	406.405	65.3381	2.63448	0.0124871		Zm00001d053839	1627.23	464.289	1.80955	0.0034465		Zm00001d037648	355.237	950.973	-1.41961	0.0740048
Zm00001d009346	Z58 expression level domiance up			Zm00001d011207	C72 expression level domiance up			Zm00001d004968	0	142.513	-9.75471	0.000275122		Zm00001d012794	41.609	0	7.98039	0.00540832		Zm00001d046894	140.991	9.88075	3.83101	0.00333325		Zm00001d036640	562.983	172.009	1.71198	0.012496		Zm00001d010050	1416.45	607.308	1.22193	0.00345613		Zm00001d024900	0	36.6437	-7.62433	0.0751726
Zm00001d009423	Z58 expression level domiance up			Zm00001d011213	transgressivity up			Zm00001d009051	197.952	871.21	-2.13771	0.000276674		Zm00001d022273	910.129	351.608	1.37403	0.00548588		Zm00001d023795	2945.03	1144.54	1.36367	0.00334449		Zm00001d029376	1089.47	426.577	1.35358	0.0125742		Zm00001d023657	150.588	5.36888	4.81822	0.00346387		Zm00001d005566	2.90464	75.1131	-4.64845	0.0765746
Zm00001d009439	C72 expression level domiance up			Zm00001d011251	additivity C72>Z58			Zm00001d053445	296.594	945.288	-1.67218	0.000276704		Zm00001d034002	1558.08	357.63	2.12295	0.0054869		Zm00001d047302	1232.78	170.525	2.85433	0.00345814		Zm00001d022386	535.991	132.642	2.01454	0.0126036		Zm00001d042739	920.961	189.108	2.28423	0.00350998		Zm00001d000974	173.499	634.985	-1.87125	0.0809955
Zm00001d009462	Z58 expression level domiance up			Zm00001d011301	Z58 expression level domiance down			Zm00001d033259	632.632	1620.13	-1.35634	0.000279453		Zm00001d013003	2378.31	485.537	2.29254	0.00551257		Zm00001d028000	612.353	127.537	2.26338	0.0035422		Zm00001d023362	264.685	54.5501	2.28417	0.0127134		Zm00001d014258	14042.2	3149.81	2.15645	0.00353638		Zm00001d021536	114.294	516.369	-2.17331	0.0814536
Zm00001d009463	additivity Z58>C72			Zm00001d011369	transgressivity up			Zm00001d011207	10.2962	234.729	-4.5302	0.000279453		Zm00001d048529	1864.04	683.782	1.44783	0.00552828		Zm00001d017693	466.11	99.6082	2.22586	0.00363559		Zm00001d008387	3123.66	1093.11	1.51541	0.0128221		Zm00001d016655	72.8312	0	8.47075	0.00359948		Zm00001d035609	0	29.4181	-7.30663	0.0814536
Zm00001d009483	Z58 expression level domiance up			Zm00001d011418	transgressivity up			Zm00001d043748	50.8052	446.974	-3.13873	0.000279453		Zm00001d029856	581.055	148.66	1.96547	0.00557806		Zm00001d006222	141.366	8.54148	4.04768	0.00363976		Zm00001d006702	1175.33	329.89	1.83266	0.0128221		Zm00001d043312	1794.92	827.761	1.11683	0.00359948		Zm00001d042730	25.8139	172.476	-2.7373	0.0829068
Zm00001d009494	Z58 expression level domiance up			Zm00001d011424	Z58 expression level domiance up			Zm00001d046262	0	207.782	-10.2987	0.000284074		Zm00001d012304	2832.75	617.223	2.19772	0.00565338		Zm00001d038847	375.868	74.4931	2.33631	0.00366978		Zm00001d004948	1089.19	384.349	1.50183	0.0130514		Zm00001d005649	590.107	135.75	2.11991	0.00367717		Zm00001d040837	0	17.1595	-6.527	0.0830171
Zm00001d009514	additivity Z58>C72			Zm00001d011426	Z58 expression level domiance up			Zm00001d051541	66.4485	441.075	-2.72771	0.000287222		Zm00001d001438	45.5948	0	8.11182	0.00579111		Zm00001d017935	209.938	9.36281	4.48817	0.00372724		Zm00001d015041	77.4134	0	8.87414	0.0130721		Zm00001d038307	82.7453	5.2861	3.97452	0.00380169		Zm00001d047079	687.457	1490.1	-1.11641	0.0837346
Zm00001d009521	additivity Z58>C72			Zm00001d011488	Z58 expression level domiance up			Zm00001d020600	0.804995	112.627	-7.04056	0.000288857		Zm00001d043544	1459.17	108.668	3.7459	0.00588049		Zm00001d042422	283.298	40.2741	2.8132	0.00377138		Zm00001d018803	419.818	93.5064	2.16758	0.0132175		Zm00001d042273	88.1422	0	8.74541	0.00402175		Zm00001d014258	4193.24	14042.2	-1.74356	0.0847902
Zm00001d009527	Z58 expression level domiance up			Zm00001d011546	Z58 expression level domiance down			Zm00001d011593	28.8365	527.595	-4.19721	0.000292003		Zm00001d034050	804.342	292.752	1.45827	0.00594642		Zm00001d023877	576.996	235.313	1.29375	0.00383256		Zm00001d006190	461.125	122.623	1.91081	0.0132637		Zm00001d022338	3647.37	1533.74	1.24992	0.00402175		Zm00001d051334	34.9848	316.498	-3.17134	0.0874966
Zm00001d009556	transgressivity up			Zm00001d011563	C72 expression level domiance up			Zm00001d043141	0	84.661	-9.00369	0.000295237		Zm00001d024842	48.6028	0	8.20068	0.00598787		Zm00001d027606	115.533	0.76941	7.25348	0.00383661		Zm00001d034189	243.124	70.4019	1.78674	0.013327		Zm00001d023943	1182.11	463.954	1.3494	0.00402477		Zm00001d020003	424.498	935.779	-1.14003	0.0881206
Zm00001d009575	C72 expression level domiance up			Zm00001d011564	Z58 expression level domiance up			Zm00001d021710	904.587	1932.42	-1.0951	0.000298584		Zm00001d034027	6418.88	2230.16	1.52528	0.00605908		Zm00001d050922	613.741	178.918	1.778	0.00386252		Zm00001d020432	1496.37	682.791	1.1322	0.0133546		Zm00001d009275	57.9619	0	8.14138	0.00402477		Zm00001d047253	2215.73	6033.59	-1.44532	0.0888543
Zm00001d009594	transgressivity up			Zm00001d011567	additivity Z58>C72			Zm00001d034394	30.227	339.5	-3.48379	0.000300736		Zm00001d053283	40.0698	0	7.92696	0.00606999		Zm00001d028687	1322.93	447.5	1.56418	0.00387301		Zm00001d049558	1588.36	678.371	1.22807	0.0134298		Zm00001d001097	354.293	99.2988	1.8353	0.00407889		Zm00001d026078	0	56.1549	-8.239	0.0910042
Zm00001d009602	Z58 expression level domiance up			Zm00001d011577	additivity C72>Z58			Zm00001d000588	0	151.894	-9.84669	0.000300736		Zm00001d015000	244.76	21.843	3.48847	0.00615553		Zm00001d048201	1341.17	371.661	1.85126	0.00388167		Zm00001d039889	47.4129	1.99816	4.63981	0.0135429		Zm00001d029174	1724.67	524.407	1.71771	0.00413512		Zm00001d001928	586.347	1403.21	-1.2587	0.0920695
Zm00001d009612	Z58 expression level domiance up			Zm00001d011592	C72 expression level domiance up			Zm00001d014308	291.73	979.509	-1.7461	0.000300736		Zm00001d003939	1387.2	550.611	1.33215	0.00625703		Zm00001d002392	661.521	150.029	2.14058	0.00388167		Zm00001d048802	1437.59	497.383	1.53242	0.0136218		Zm00001d001917	700.23	209.758	1.73943	0.00417611		Zm00001d022850	0	22.8751	-6.94297	0.0923209
Zm00001d009613	Z58 expression level domiance up			Zm00001d011595	Z58 expression level domiance down			Zm00001d004685	336.69	1065.29	-1.66308	0.000302828		Zm00001d034643	323.96	15.4857	4.39887	0.00626525		Zm00001d046521	212.328	30.6072	2.79374	0.00388167		Zm00001d023487	102.549	6.70243	3.95551	0.0137873		Zm00001d031694	888.746	310.382	1.51743	0.00417611		Zm00001d013422	16.0696	197.677	-3.60909	0.0939935
Zm00001d009633	Z58 expression level domiance up			Zm00001d011604	Z58 expression level domiance up			Zm00001d037177	437.962	1236.29	-1.49736	0.000303524		Zm00001d053445	804.878	296.594	1.43963	0.0064262		Zm00001d028611	197.544	12.2026	4.01601	0.00388445		Zm00001d010152	1311.86	600.391	1.12842	0.0138002		Zm00001d026153	950.596	379.524	1.32479	0.00418691		Zm00001d052308	1448.26	3422.55	-1.24055	0.0949438
Zm00001d009640	Z58 expression level domiance up			Zm00001d011606	transgressivity up			Zm00001d028480	339.518	1026.25	-1.59571	0.000306649		Zm00001d052826	55.0439	0	8.38333	0.00663495		Zm00001d030980	491.511	83.6146	2.55569	0.00393986		Zm00001d034667	837.041	238.116	1.81293	0.0140942		Zm00001d005147	177.303	7.72205	4.5186	0.00420277		Zm00001d024523	582.456	1538.6	-1.40193	0.095299
Zm00001d009700	transgressivity up			Zm00001d011610	Z58 expression level domiance up			Zm00001d034421	125.009	639.044	-2.35417	0.000307557		Zm00001d014812	930.247	233.204	1.9977	0.00663495		Zm00001d045223	64.9369	0	8.30531	0.00398128		Zm00001d012511	1318.15	537.032	1.29585	0.0141654		Zm00001d012629	343.32	94.4486	1.86154	0.00420277		Zm00001d026034	0	34.2659	-7.52747	0.0956404
Zm00001d009734	Z58 expression level domiance up			Zm00001d011619	Z58 expression level domiance up			Zm00001d022889	22.6336	217.18	-3.26876	0.000309968		Zm00001d006008	4507.94	1474.58	1.61275	0.00663495		Zm00001d047322	73.8845	0	8.49076	0.00398128		Zm00001d049572	681.06	174.035	1.96607	0.0141654		Zm00001d026830	26.9553	0	7.03749	0.00420277		Zm00001d009552	75.4233	270.135	-1.8421	0.0956404
Zm00001d009747	Z58 expression level domiance up			Zm00001d011650	C72 expression level domiance up			Zm00001d002582	0	115.371	-9.44994	0.00032397		Zm00001d034005	2087.69	697.556	1.58226	0.00670481		Zm00001d048883	21.6607	0	6.72715	0.003982		Zm00001d041888	88.0012	0.49954	7.58072	0.0143805		Zm00001d004640	755.889	261.881	1.52906	0.00425073		Zm00001d036985	117.53	435.581	-1.88929	0.095982
Zm00001d009761	transgressivity up			Zm00001d011652	transgressivity up			Zm00001d042188	14.3896	377.744	-4.72849	0.00032397		Zm00001d050085	171.045	3.71952	5.50172	0.00671651		Zm00001d041864	1102.14	288.954	1.93144	0.003982		Zm00001d043905	615.986	168.084	1.87409	0.0143805		Zm00001d043074	538.417	128.991	2.06135	0.00431765		Zm00001d017036	398.031	1153.37	-1.53555	0.097697
Zm00001d009766	Z58 expression level domiance up			Zm00001d011670	C72 expression level domiance up			Zm00001d044287	812.86	2060.26	-1.34158	0.000325988		Zm00001d004941	267.377	55.7863	2.26445	0.00675952		Zm00001d012545	180.667	21.4473	3.0765	0.00404071		Zm00001d025421	822.304	252.179	1.70612	0.0143963		Zm00001d034566	113.337	0.367717	8.14649	0.00431765		Zm00001d050225	160.861	458.843	-1.51143	0.097697
Zm00001d009769	Z58 expression level domiance up			Zm00001d011688	transgressivity up			Zm00001d035276	0	123.56	-9.54895	0.000331461		Zm00001d021943	568.352	130.896	2.11787	0.00687362		Zm00001d011488	33.8784	0	7.36895	0.00407901		Zm00001d052239	549.893	144.024	1.93213	0.0144747		Zm00001d050062	399.166	121.831	1.71271	0.00431765		Zm00001d037105	699.511	1691.95	-1.27454	0.097697
Zm00001d009771	Z58 expression level domiance up			Zm00001d011696	Z58 expression level domiance up			Zm00001d018091	0.804995	174.987	-7.68781	0.000335452		Zm00001d005276	3728.76	1522.78	1.29247	0.00699826		Zm00001d038307	79.6476	5.2861	3.91996	0.00408178		Zm00001d038804	1194.52	355.805	1.74778	0.01456		Zm00001d027470	471.447	109.901	2.10065	0.00431765		Zm00001d049954	1081.9	2750.03	-1.34584	0.097697
Zm00001d009772	transgressivity down			Zm00001d011741	transgressivity up			Zm00001d032537	57.4249	391.801	-2.77175	0.000338028		Zm00001d033176	124.147	9.65994	3.65811	0.00699826		Zm00001d042400	1601.1	643.607	1.31506	0.00411873		Zm00001d031642	86.55	0	9.03519	0.0145989		Zm00001d001470	129.597	8.13918	3.99171	0.00437232
Zm00001d009797	transgressivity up			Zm00001d011767	Z58 expression level domiance up			Zm00001d032521	873.724	2071.4	-1.24535	0.000342249		Zm00001d042311	855.631	343.934	1.31367	0.00706124		Zm00001d010529	1683.63	315.616	2.41531	0.00411873		Zm00001d048201	878.201	230.476	1.93049	0.0146182		Zm00001d038862	504.142	47.5385	3.40763	0.00444917
Zm00001d009849	transgressivity up			Zm00001d011807	additivity Z58>C72			Zm00001d034322	0	132.024	-9.64441	0.000342469		Zm00001d044156	1681.5	286.665	2.55093	0.00709939		Zm00001d010407	61.0248	0	8.21497	0.00411873		Zm00001d004198	1386.81	242.058	2.51801	0.0147827		Zm00001d036752	70.1695	1.15412	5.94909	0.00445047
Zm00001d009868	C72 expression level domiance up			Zm00001d011821	transgressivity up			Zm00001d005850	137.267	621.906	-2.17811	0.0003458		Zm00001d027021	1345.89	612.889	1.13512	0.00709939		Zm00001d005171	444.773	80.0176	2.47489	0.00411873		Zm00001d015675	296.329	56.2174	2.40007	0.0147827		Zm00001d028090	54.67	0	8.05601	0.00445439
Zm00001d009907	transgressivity up			Zm00001d011837	Z58 expression level domiance up			Zm00001d019102	120.922	729.926	-2.59089	0.00035007		Zm00001d008437	49.8902	0	8.24192	0.00709939		Zm00001d047311	1336.74	308.736	2.11435	0.00418674		Zm00001d052756	1176.72	409.736	1.52243	0.0147827		Zm00001d014326	98.1638	3.30574	4.88623	0.00446558
Zm00001d009909	Z58 expression level domiance up			Zm00001d011880	Z58 expression level domiance up			Zm00001d018257	0	121.401	-9.52326	0.000350737		Zm00001d052751	1498.92	613.525	1.28904	0.00711588		Zm00001d026336	605.922	84.0247	2.84961	0.00420952		Zm00001d033925	700.974	167.118	2.07111	0.0148316		Zm00001d009660	1221.11	485.51	1.33065	0.0045114
Zm00001d009916	Z58 expression level domiance up			Zm00001d011914	Z58 expression level domiance down			Zm00001d021184	301.949	1235.47	-2.03294	0.000351721		Zm00001d034848	156.696	0	9.89118	0.00715089		Zm00001d051508	186.061	23.6349	2.97613	0.00421876		Zm00001d029958	111.6	18.4719	2.58583	0.0149619		Zm00001d007309	115.22	16.0901	2.84076	0.00463345
Zm00001d009921	Z58 expression level domiance up			Zm00001d011965	Z58 expression level domiance up			Zm00001d000636	0	106.179	-9.33012	0.000355031		Zm00001d017072	2895.33	1363.18	1.08691	0.00718467		Zm00001d010048	1410.74	276.136	2.3533	0.00426885		Zm00001d039350	2435.31	890.105	1.45272	0.0149729		Zm00001d026520	38.9968	0	7.56903	0.00463345
Zm00001d009945	Z58 expression level domiance up			Zm00001d011991	additivity Z58>C72			Zm00001d043355	4.80131	147.685	-4.96859	0.000355997		Zm00001d044967	1021.14	263.05	1.95674	0.00740738		Zm00001d023872	73.0575	0	8.47514	0.00429878		Zm00001d027690	528.777	134.91	1.96803	0.0149976		Zm00001d026577	3393.59	1354.09	1.32562	0.00465168
Zm00001d009950	transgressivity up			Zm00001d012074	transgressivity up			Zm00001d027740	371.183	2055.91	-2.46968	0.000372335		Zm00001d007182	39.4207	0	7.9009	0.00743593		Zm00001d004828	65.5389	0	8.31958	0.00429878		Zm00001d049230	2289.31	1076.52	1.0889	0.0150899		Zm00001d028611	194.778	12.2026	3.99515	0.00467569
Zm00001d009986	Z58 expression level domiance up			Zm00001d012103	Z58 expression level domiance up			Zm00001d050084	17.9724	311.862	-4.11111	0.000399791		Zm00001d044815	961.464	271.642	1.82347	0.00751658		Zm00001d041767	1257.51	417.988	1.58873	0.00434064		Zm00001d040279	3496.89	1589.87	1.13779	0.0150899		Zm00001d013201	889.762	341.337	1.38265	0.0046977
Zm00001d010037	Z58 expression level domiance up			Zm00001d012156	Z58 expression level domiance up			Zm00001d005839	0	165.176	-9.96767	0.000402892		Zm00001d030152	871.606	334.116	1.38355	0.00761428		Zm00001d006575	58.696	1.53882	5.27314	0.00436019		Zm00001d014957	3127.9	984.319	1.66843	0.0151531		Zm00001d030988	50.5628	1.10315	5.50906	0.00473716
Zm00001d010045	Z58 expression level domiance up			Zm00001d012158	Z58 expression level domiance down			Zm00001d021814	0	28.4682	-20.5149	0.000408673		Zm00001d013017	276.195	45.6874	2.59098	0.00795655		Zm00001d006753	1821.22	416.368	2.12881	0.00436924		Zm00001d026278	933.495	267.23	1.80604	0.0151926		Zm00001d044313	959.464	316.572	1.59989	0.00478751
Zm00001d010048	transgressivity up			Zm00001d012161	transgressivity up			Zm00001d050141	1326.99	2777.45	-1.06565	0.000410299		Zm00001d008585	119.093	7.49309	4.01963	0.00795655		Zm00001d027625	1984.9	969.187	1.03445	0.00437374		Zm00001d043229	913.211	190.266	2.26479	0.0157065		Zm00001d053778	1005.13	483.348	1.05651	0.00487171
Zm00001d010050	Z58 expression level domiance up			Zm00001d012186	Z58 expression level domiance up			Zm00001d030093	27.9631	344.789	-3.62556	0.000411355		Zm00001d035276	47.6529	0	8.17473	0.00795848		Zm00001d048421	2619.17	729.472	1.84435	0.00441269		Zm00001d013017	256.241	45.6874	2.48312	0.0157065		Zm00001d028568	858.901	262.578	1.70975	0.0048849
Zm00001d010182	Z58 expression level domiance up			Zm00001d012194	additivity C72>Z58			Zm00001d013214	89.8839	488.527	-2.44392	0.000415018		Zm00001d039566	2408.86	250.588	3.26426	0.00795848		Zm00001d049358	252.115	55.11	2.19324	0.00442464		Zm00001d006680	762.981	169.823	2.16719	0.0157065		Zm00001d038776	4503.98	1720.83	1.38821	0.00488898
Zm00001d010196	additivity Z58>C72			Zm00001d012195	C72 expression level domiance up			Zm00001d018459	0	31.2559	-20.469	0.000423044		Zm00001d022318	615.167	209.93	1.54981	0.00798267		Zm00001d044426	1321.35	236.937	2.47954	0.0044581		Zm00001d052751	1433.85	613.525	1.22516	0.0157496		Zm00001d024217	63.364	0	8.26914	0.00488898
Zm00001d010237	transgressivity up			Zm00001d012221	C72 expression level domiance up			Zm00001d041809	794.119	2501.98	-1.65571	0.000428671		Zm00001d029579	47.8447	0	8.1785	0.00810997		Zm00001d031122	75.5982	0	8.52407	0.00449983		Zm00001d029036	1285.86	291.921	2.1409	0.015991		Zm00001d004982	1327.61	458.054	1.53545	0.00492056
Zm00001d010267	C72 expression level domiance down			Zm00001d012260	transgressivity up			Zm00001d015062	505.954	1593.85	-1.65444	0.000432774		Zm00001d019504	4017.96	1021.11	1.97645	0.00810997		Zm00001d025393	74.7297	0	8.50701	0.00450244		Zm00001d034339	73.5076	0.49954	7.32331	0.0160208		Zm00001d049297	894.131	281.777	1.66611	0.00493833
Zm00001d010278	C72 expression level domiance down			Zm00001d012293	C72 expression level domiance up			Zm00001d012484	15.6544	328.63	-4.38837	0.000437418		Zm00001d042467	152.43	14.2672	3.40458	0.00810997		Zm00001d017750	58.6624	0	8.15819	0.00452203		Zm00001d002160	1143.72	376.448	1.60407	0.0162426		Zm00001d019881	6478.19	2383.42	1.44261	0.00494518
Zm00001d010282	transgressivity up			Zm00001d012308	additivity Z58>C72			Zm00001d024562	478.484	1280.86	-1.41961	0.000438561		Zm00001d023160	84.0368	1.99816	5.44911	0.00811173		Zm00001d034750	749.69	268.152	1.48347	0.00452259		Zm00001d010618	1978.17	687.08	1.52615	0.0162632		Zm00001d006036	4416.75	1371.48	1.68728	0.00494701
Zm00001d010349	Z58 expression level domiance up			Zm00001d012329	transgressivity up			Zm00001d004348	108.341	678.093	-2.64674	0.000450139		Zm00001d040500	860.148	124.632	2.78775	0.0082463		Zm00001d010532	249.076	63.7851	1.96498	0.00452429		Zm00001d000995	50.2178	0.49954	6.78362	0.0164686		Zm00001d048159	4717.47	2019.3	1.22425	0.00501253
Zm00001d010350	Z58 expression level domiance up			Zm00001d012330	additivity Z58>C72			Zm00001d012754	235.651	1464.5	-2.63628	0.000457692		Zm00001d024693	1283.56	557.375	1.20303	0.0082463		Zm00001d027063	208.509	16.4063	3.66772	0.00452758		Zm00001d041785	1917.84	704.503	1.44562	0.0165328		Zm00001d051974	878.199	183.935	2.25612	0.00504257
Zm00001d010383	Z58 expression level domiance up			Zm00001d012341	C72 expression level domiance up			Zm00001d045895	22.9391	350.443	-3.93661	0.000457692		Zm00001d017140	918.58	185.317	2.30986	0.00827551		Zm00001d007042	1020.12	322.166	1.66293	0.00462268		Zm00001d012161	2679.29	957.906	1.4841	0.0165443		Zm00001d028928	53.9734	0	8.03783	0.00505862
Zm00001d010407	Z58 expression level domiance up			Zm00001d012373	Z58 expression level domiance up			Zm00001d017037	13.0453	187.173	-3.83722	0.000460848		Zm00001d032676	640.165	164.174	1.96239	0.0082855		Zm00001d007215	1673.81	599.198	1.48252	0.00470663		ADF3	1538.65	660.428	1.22073	0.0166152		Zm00001d003857	2416.92	751.001	1.68646	0.00505862
Zm00001d010420	Z58 expression level domiance up			Zm00001d012407	Z58 expression level domiance up			Zm00001d001623	98.2647	589.185	-2.58595	0.000473124		Zm00001d038138	392.491	45.2738	3.10821	0.00840118		Zm00001d044035	1954.26	653.76	1.5799	0.00485875		Zm00001d047259	540.693	135.952	1.98897	0.0168228		Zm00001d022943	41.0567	0	7.64293	0.00505862
Zm00001d010434	Z58 expression level domiance up			Zm00001d012420	transgressivity up			Zm00001d011173	0	55.7494	-8.40049	0.00047555		Zm00001d006942	741.853	240.021	1.62905	0.00840118		Zm00001d044798	233.525	56.0246	2.0595	0.00485875		Zm00001d012194	63.9498	0	8.5992	0.0168397		Zm00001d036765	1670.46	457.305	1.86918	0.00505862
Zm00001d010445	transgressivity up			Zm00001d012429	Z58 expression level domiance up			Zm00001d004872	272.943	812.788	-1.57493	0.00048736		Zm00001d020229	306.485	83.9865	1.86914	0.00844336		Zm00001d009761	1684.63	611.962	1.46071	0.00492487		Zm00001d034355	34.0934	0	7.69111	0.0170454		Zm00001d010152	1311.86	626.472	1.06627	0.00513052
Zm00001d010464	additivity Z58>C72			Zm00001d012446	Z58 expression level domiance up			Zm00001d036820	745.302	1768.56	-1.2473	0.000501717		Zm00001d018010	72.2448	0	8.77609	0.00847243		Zm00001d018181	51.8301	0	7.97894	0.00495895		Zm00001d001971	94.6552	0	9.16411	0.017105		Zm00001d036748	1085.4	217.567	2.3192	0.00523711
Zm00001d010469	Z58 expression level domiance up			Zm00001d012484	C72 expression level domiance up			Zm00001d002280	48.2105	316.262	-2.71475	0.000523434		Zm00001d026733	70.4577	0	8.73958	0.00866464		Zm00001d040613	7832.08	3201.06	1.29086	0.00499896		Zm00001d052494	6188.79	2647.3	1.2255	0.017105		Zm00001d013728	24.1914	0	6.88238	0.0052576
Zm00001d010493	Z58 expression level domiance up			Zm00001d012503	Z58 expression level domiance up			Zm00001d034324	0	61.288	-8.53753	0.000523934		Zm00001d027449	406.575	22.5399	4.16448	0.00867576		Zm00001d036497	242.506	26.3481	3.20158	0.00499896		Zm00001d000636	32.6487	0	7.62887	0.017105		Zm00001d043905	615.986	180.517	1.77088	0.00535175
Zm00001d010529	transgressivity up			Zm00001d012508	Z58 expression level domiance down			Zm00001d041888	0.49954	223.47	-8.92484	0.000526813		Zm00001d027690	550.084	134.91	2.02547	0.00895543		Zm00001d048585	822.146	321.815	1.35305	0.00503961		Zm00001d003912	730.93	248.8	1.55412	0.0172404		Zm00001d048190	932.238	256.921	1.85973	0.00537746
Zm00001d010532	Z58 expression level domiance up			Zm00001d012511	transgressivity up			GRMZM5G804671	1753.5	3570.95	-1.02609	0.00052774		Zm00001d054044	322.698	13.793	4.55894	0.00930321		Zm00001d007839	829.808	291.586	1.50941	0.00507093		Zm00001d035596	78.2643	3.21998	4.56207	0.017484		Zm00001d045028	4501.18	1851.4	1.28168	0.00546101
Zm00001d010550	transgressivity down			Zm00001d012518	Z58 expression level domiance up			Zm00001d045542	274.88	808.254	-1.55497	0.00052775		Zm00001d005839	59.9591	0	8.50502	0.00952614		Zm00001d031569	2464.01	764.241	1.68887	0.00510001		Zm00001d026733	53.9836	0	8.35485	0.017557		Zm00001d007527	34.8425	0	7.40764	0.00551316
Zm00001d010565	transgressivity down			Zm00001d012525	Z58 expression level domiance up			Zm00001d043021	0	62.9024	-8.57497	0.000536307		Zm00001d038507	144.299	6.49401	4.49989	0.00955241		Zm00001d013230	456.794	169.327	1.43233	0.00513625		Zm00001d049191	1633.92	551.839	1.56688	0.0175917		Zm00001d019397	1459.47	708.555	1.0424	0.00553138
Zm00001d010572	Z58 expression level domiance up			Zm00001d012545	additivity Z58>C72			Zm00001d027631	418.408	1265.3	-1.59685	0.000555043		Zm00001d031749	1570.35	514.484	1.61011	0.00964661		Zm00001d022935	56.4588	0	8.10312	0.00522729		Zm00001d008841	569.444	153.292	1.893	0.0180706		Zm00001d016484	997.592	366.837	1.44307	0.00556401
Zm00001d010577	Z58 expression level domiance up			Zm00001d012546	Z58 expression level domiance up			Zm00001d002081	96.5466	714.876	-2.88853	0.000556037		Zm00001d051205	63.3063	0	8.58385	0.00964661		Zm00001d048338	1651.64	777.759	1.08624	0.00522729		Zm00001d001979	640.981	139.607	2.19945	0.0181324		Zm00001d027595	2504.64	963.278	1.37869	0.0056721
Zm00001d010583	Z58 expression level domiance up			Zm00001d012557	C72 expression level domiance up			Zm00001d033085	12.9053	322.038	-4.65127	0.000589504		Zm00001d053963	574.459	109.212	2.39716	0.00990426		Zm00001d007624	56.3097	0	8.09956	0.00522729		Zm00001d018687	521.636	120.302	2.11808	0.0181324		Zm00001d010639	716.984	146.953	2.28696	0.0056721
Zm00001d010586	transgressivity up			Zm00001d012559	Z58 expression level domiance up			tRNA-Arg	639.457	1753.75	-1.45545	0.000595757		Zm00001d053626	1062.44	216.155	2.29786	0.00992056		Zm00001d028001	572.764	183.634	1.64077	0.00533717		Zm00001d008546	638.207	217.412	1.55274	0.0181324		Zm00001d033817	1935.24	779.311	1.31237	0.0057246
Zm00001d010609	additivity Z58>C72			Zm00001d012570	additivity Z58>C72			Zm00001d041639	74.4952	520.588	-2.80507	0.000608985		Zm00001d001743	220.76	32.1425	2.77304	0.0100033		Zm00001d022204	1520.34	329.66	2.20542	0.00547273		Zm00001d022463	949.733	224.834	2.08014	0.018395		Zm00001d004828	60.8491	0	8.211	0.00574278
Zm00001d010637	Z58 expression level domiance up			Zm00001d012582	transgressivity up			Zm00001d007713	104.765	549.874	-2.39021	0.000613673		Zm00001d024414	3445.65	926.846	1.89422	0.0100203		Zm00001d009119	74.1632	0	8.49688	0.00548264		Zm00001d043432	949.649	418.275	1.18294	0.018395		Zm00001d008213	31.3425	0	7.25454	0.00582089
Zm00001d010652	Z58 expression level domiance up			Zm00001d012629	Z58 expression level domiance up			RS2	6.4113	152.315	-4.57811	0.000623514		Zm00001d002580	527.734	172.106	1.61842	0.0100203		CPN60II	918.88	313.043	1.55321	0.00552807		Zm00001d032150	638.61	228.538	1.48216	0.0187715		Zm00001d052426	79.7767	0.384705	7.64001	0.00583599
Zm00001d010653	Z58 expression level domiance up			Zm00001d012651	transgressivity up			Zm00001d029902	21.4405	220.951	-3.36923	0.000628362		Zm00001d020597	374.555	28.7427	3.69794	0.0101016		Zm00001d031829	590.721	165.679	1.83343	0.00557666		Zm00001d024840	798.62	298.264	1.4202	0.0189188		Zm00001d026774	53.873	0	8.03469	0.00585466
Zm00001d010667	Z58 expression level domiance up			Zm00001d012675	Z58 expression level domiance up			Zm00001d038473	729.196	1751.63	-1.26391	0.00064834		Zm00001d035265	485.168	106.616	2.18177	0.0101811		Zm00001d023148	62.2484	0	8.2443	0.00571633		Zm00001d039828	306.751	84.2887	1.86832	0.0189451		Zm00001d016803	567.339	123.602	2.19833	0.00586024
Zm00001d010673	Z58 expression level domiance up			Zm00001d012691	additivity C72>Z58			Zm00001d028373	1053.71	2488.91	-1.23995	0.000649402		Zm00001d047847	1387.93	336.993	2.04303	0.0104107		Zm00001d047405	306.779	48.9157	2.6483	0.00575735		Zm00001d011418	1831.05	581.702	1.65548	0.0189845		Zm00001d023754	874.426	254.578	1.78031	0.00591292
Zm00001d010692	additivity Z58>C72			Zm00001d012711	additivity Z58>C72			Zm00001d043380	1556.48	3147.83	-1.01598	0.000662864		Zm00001d007042	1020.12	297.709	1.7776	0.0105657		Zm00001d010637	268.485	61.9093	2.11699	0.00575735		Zm00001d001285	1530.34	432.863	1.82238	0.0191775		Zm00001d028332	1254.39	478.716	1.39004	0.00591901
Zm00001d010709	additivity Z58>C72			Zm00001d012754	additivity C72>Z58			Zm00001d002583	41.8708	341.744	-3.02432	0.000665408		Zm00001d006856	576.665	195.997	1.55539	0.0106821		Zm00001d048289	815.298	306.033	1.41355	0.00581771		Zm00001d014742	754.272	270.629	1.47867	0.0191775		Zm00001d018565	1885.34	750.7	1.32827	0.00594911
Zm00001d010712	Z58 expression level domiance up			Zm00001d012770	transgressivity up			Zm00001d041104	0	122.247	-9.53344	0.000678819		Zm00001d037377	1957.22	977.727	1.00227	0.0107097		Zm00001d001831	789.187	316.964	1.31613	0.00592225		Zm00001d011207	124.053	10.2962	3.61117	0.0193515		Zm00001d027977	125.119	8.68049	3.85309	0.00594943
Zm00001d010720	Z58 expression level domiance up			Zm00001d012776	Z58 expression level domiance up			Zm00001d004941	55.7863	316.517	-2.50826	0.000686191		Zm00001d026559	2177.11	845.357	1.36423	0.0107097		Zm00001d016868	62.5042	0	8.25104	0.00598013		Zm00001d040819	1189.69	528.481	1.17026	0.0193515		Zm00001d003809	49.4995	0	7.91302	0.00594943
Zm00001d010725	Z58 expression level domiance up			Zm00001d012794	C72 expression level domiance up			Zm00001d006585	84.1265	573.247	-2.76852	0.000688451		Zm00001d013549	794.847	250.278	1.66792	0.010731		Zm00001d025394	49.7228	0	7.92059	0.00598013		Zm00001d013007	2283.09	747.348	1.61156	0.0193515		Zm00001d000565	1408.86	676.285	1.05877	0.00599151
Zm00001d010732	Z58 expression level domiance up			Zm00001d012795	additivity C72>Z58			Zm00001d008437	0	94.1294	-9.15626	0.000692503		Zm00001d029705	496.091	112.061	2.14611	0.0108803		Zm00001d023317	345.116	61.4115	2.49009	0.00599781		Zm00001d018831	989.676	453.333	1.12737	0.019541		Zm00001d042353	2152.51	776.238	1.47154	0.00599151
Zm00001d010742	Z58 expression level domiance up			Zm00001d012801	C72 expression level domiance up			Zm00001d016635	237.836	840.724	-1.82167	0.000706612		Zm00001d035298	831.582	288.052	1.53071	0.0108803		Zm00001d033925	944.426	249.627	1.91961	0.00607868		Zm00001d011251	64.8398	0	8.61878	0.019541		Zm00001d005502	1709.89	521.5	1.71331	0.00599151
Zm00001d010764	C72 expression level domiance down			Zm00001d012805	Z58 expression level domiance down			Zm00001d028595	94.1284	751.822	-2.99953	0.000708795		Zm00001d026487	1327.33	288.473	2.20338	0.0109109		Zm00001d033575	742.503	159.055	2.22251	0.00618605		Zm00001d032329	136.333	10.0624	3.73895	0.0195983		Zm00001d001789	297.981	65.8817	2.1772	0.0060418
Zm00001d010824	C72 expression level domiance down			Zm00001d012821	transgressivity up			Zm00001d009105	0	107.692	-9.35059	0.0007226		Zm00001d014922	633.239	205.639	1.62233	0.0109477		Zm00001d026238	211.964	10.5562	4.32444	0.00618605		Zm00001d012920	303.324	16.4848	4.21214	0.019631		Zm00001d046449	3292.77	1018.91	1.69225	0.00604232
Zm00001d010855	transgressivity up			Zm00001d012844	Z58 expression level domiance up			Zm00001d048980	42.2844	483.495	-3.51682	0.000726689		Zm00001d004968	43.6091	0	8.04473	0.0111234		Zm00001d023682	992.592	390.417	1.34668	0.00626472		Zm00001d003539	772.868	206.574	1.90502	0.0196872		Zm00001d028156	228.721	47.6185	2.26333	0.00607114
Zm00001d010892	Z58 expression level domiance up			Zm00001d012865	transgressivity up			Zm00001d000506	0	133.601	-9.66158	0.000741406		Zm00001d020510	336.865	79.785	2.07447	0.0111899		Zm00001d034505	1338.28	395.26	1.75939	0.00631211		snoZ279_R105_R108	46.876	0	8.14938	0.0199291		Zm00001d036985	435.581	89.4694	2.28303	0.00608599
Zm00001d010909	additivity Z58>C72			Zm00001d012869	C72 expression level domiance up			Zm00001d029997	9.82536	130.506	-3.73199	0.00074826		Zm00001d005709	53.2913	1.20749	5.38979	0.011194		Zm00001d036049	78.8186	0	8.58515	0.00631276		Zm00001d043669	819.396	213.956	1.93863	0.0201142		Zm00001d036233	611.073	127.083	2.2662	0.00614284
Zm00001d010913	Z58 expression level domiance up			Zm00001d012920	C72 expression level domiance up			Zm00001d036920	19.525	305.36	-3.97253	0.000750163		Zm00001d046262	59.5613	0	8.49679	0.0112697		Zm00001d035445	1477.37	630.702	1.22802	0.00653		Zm00001d023387	879.924	71.2355	3.62595	0.0205805		Zm00001d025394	51.4504	0	7.969	0.00614284
Zm00001d010920	transgressivity up			Zm00001d013003	C72 expression level domiance up			Zm00001d042964	1034.08	2167.67	-1.06834	0.00075739		snoZ279_R105_R108	57.6642	0	8.4502	0.0112697		Zm00001d010892	629.018	200.67	1.64865	0.00653515		Zm00001d045310	1038.3	317.237	1.71119	0.0211243		Zm00001d010618	1978.17	728.042	1.44205	0.00614284
Zm00001d010952	Z58 expression level domiance up			Zm00001d013007	transgressivity up			Zm00001d040699	0.902037	104.809	-6.86945	0.000772155		Zm00001d009103	2566.87	1123.93	1.19184	0.0112808		Zm00001d009483	193.964	20.3855	3.25157	0.00658642		Zm00001d039518	2265.7	868.348	1.38377	0.0211243		Zm00001d031648	726.629	203.274	1.83839	0.00614284
Zm00001d010956	transgressivity down			Zm00001d013017	C72 expression level domiance up			Zm00001d053363	0	90.2157	-9.0949	0.000776975		Zm00001d015072	367.559	36.6351	3.32975	0.0114288		Zm00001d019207	1639.54	509.116	1.68745	0.00660997		Zm00001d040699	48.3722	0.902037	5.75341	0.0214325		Zm00001d037731	265.397	40.9976	2.69486	0.00614706
Zm00001d010973	Z58 expression level domiance up			Zm00001d013018	additivity C72>Z58			Zm00001d026733	0	145.646	-9.78618	0.000789922		Zm00001d042225	1542.46	301.259	2.35676	0.0115573		Zm00001d040672	1185.3	335.269	1.82176	0.00662161		Zm00001d016070	2411.34	846.369	1.51042	0.0215509		Zm00001d013924	163.394	21.1272	2.94955	0.00614706
Zm00001d011034	C72 expression level domiance up			Zm00001d013034	transgressivity up			Zm00001d026737	159.341	722.097	-2.18096	0.000795144		Zm00001d052930	950.462	321.451	1.56351	0.0115757		Zm00001d027279	465.971	69.4783	2.74511	0.006683		Zm00001d014673	3392.16	1048.04	1.69487	0.0218039		Zm00001d027484	1283.25	356.47	1.84788	0.00618915
Zm00001d011046	Z58 expression level domiance up			Zm00001d013045	additivity C72>Z58			Zm00001d034327	0	62.088	-8.55562	0.000818888		Zm00001d047045	583.662	149.983	1.96233	0.0117647		Zm00001d012711	62.955	0	8.26125	0.00672275		Zm00001d000506	43.933	0	8.0567	0.0218361		Zm00001d018713	385.956	68.9464	2.48525	0.00619012
Zm00001d011051	Z58 expression level domiance up			Zm00001d013050	Z58 expression level domiance up			Zm00001d029384	0	293.48	-10.7969	0.000819377		Zm00001d035505	1416.84	400.52	1.82364	0.0118567		Zm00001d008575	329.172	77.533	2.08459	0.00676368		Zm00001d030152	812.433	334.116	1.28234	0.0218808		Zm00001d038172	2521.79	1229.19	1.03679	0.00625337
Zm00001d011080	Z58 expression level domiance up			Zm00001d013058	transgressivity up			Zm00001d033657	56.7775	461.883	-3.01882	0.000820945		Zm00001d030093	229.598	27.9631	3.03792	0.0119474		Zm00001d008500	1407.08	519.02	1.43873	0.00678062		Zm00001d050245	1969.54	718.604	1.45487	0.0219872		Zm00001d037606	2536.3	937.701	1.43567	0.00625337
Zm00001d011084	C72 expression level domiance up			Zm00001d013059	Z58 expression level domiance up			Zm00001d004939	325.807	1147.42	-1.8162	0.000857186		Zm00001d039685	1124.26	296.514	1.9221	0.0119668		Zm00001d021592	1099.01	378.554	1.53814	0.0068993		Zm00001d042031	462.735	72.6117	2.66874	0.0220116		Zm00001d012511	1318.15	571.499	1.20573	0.00627427
Zm00001d011085	C72 expression level domiance up			Zm00001d013086	transgressivity up			Zm00001d001926	0	202.187	-10.2593	0.000870403		Zm00001d025753	8448.94	3858.83	1.13072	0.0121854		Zm00001d033394	1900.89	849.909	1.16151	0.00696005		Zm00001d000484	71.2463	0.402497	7.33744	0.0225792		Zm00001d020609	959.193	294.596	1.703	0.00628859
Zm00001d011087	Z58 expression level domiance up			Zm00001d013098	transgressivity up			Zm00001d012325	60.1167	374.241	-2.64025	0.00087769		Zm00001d050083	65.8321	3.62248	4.14004	0.0122076		Zm00001d007644	45.9105	0	7.80604	0.00696005		Zm00001d027009	577.971	205.205	1.4954	0.0230744		Zm00001d054107	1096.09	432.98	1.34018	0.00629562
Zm00001d011092	Z58 expression level domiance up			Zm00001d013148	additivity Z58>C72			Zm00001d033612	214.534	817.473	-1.93024	0.000881726		Zm00001d001881	957.038	286.93	1.7378	0.0122606		Zm00001d028090	42.8021	0	7.70514	0.00696005		Zm00001d050874	900.168	287.667	1.64642	0.0230744		Zm00001d053555	876.497	277.866	1.65759	0.00630261
Zm00001d011099	Z58 expression level domiance up			Zm00001d013201	Z58 expression level domiance up			Zm00001d018687	120.302	666.685	-2.47185	0.000894178		Zm00001d030663	298.075	56.0487	2.41611	0.012353		Zm00001d000612	62.5712	0	8.25112	0.00701847		Zm00001d006008	4088.96	1474.58	1.47204	0.0230744		Zm00001d011092	905.708	363.226	1.3179	0.00631302
Zm00001d011109	C72 expression level domiance down			Zm00001d013211	C72 expression level domiance up			Zm00001d034339	0.49954	158.359	-8.43086	0.000919899		Zm00001d028862	98.6237	0	9.22391	0.012353		Zm00001d018487	1962.01	702.202	1.48262	0.00702288		Zm00001d037142	1158.84	460.435	1.33262	0.0232154		Zm00001d016867	1173.41	361.257	1.69928	0.00641474
Zm00001d011136	C72 expression level domiance up			Zm00001d013228	Z58 expression level domiance up			Zm00001d051154	0	104.86	-9.31192	0.000919908		Zm00001d026732	48.5125	0	8.20173	0.0126548		Zm00001d012124	1335.22	410.61	1.70137	0.00705949		Zm00001d011563	703.426	185.697	1.92168	0.0233192		Zm00001d048263	116.975	11.7656	3.31789	0.00646731
Zm00001d011137	additivity C72>Z58			Zm00001d013230	additivity Z58>C72			Zm00001d012194	0	162.307	-9.94237	0.000921492		Zm00001d051754	2745.48	1113.97	1.30144	0.0127321		Zm00001d053908	180.473	20.604	3.13129	0.00713538		Zm00001d012484	180.845	15.6544	3.52719	0.0233361		Zm00001d046881	187.67	12.8761	3.86831	0.00647083
Zm00001d011150	Z58 expression level domiance up			Zm00001d013248	C72 expression level domiance up			Zm00001d030096	41.2423	536.421	-3.70466	0.000924508		Zm00001d052014	398.237	77.7009	2.35708	0.0129291		Zm00001d048636	208.612	18.0581	3.53202	0.00719263		Zm00001d051205	43.7811	0	8.05283	0.0235127		Zm00001d014957	3127.9	1062.55	1.55768	0.00650884
Zm00001d011173	C72 expression level domiance up			Zm00001d013252	Z58 expression level domiance up			Zm00001d007182	0	66.4207	-8.65363	0.000926293		Zm00001d009439	618.819	171.742	1.84744	0.0134565		Zm00001d047847	1387.93	387.328	1.84144	0.00728454		Zm00001d052985	556.105	157.996	1.816	0.0236341		Zm00001d015134	1281.41	417.66	1.61736	0.00652406
Zm00001d011192	Z58 expression level domiance up			Zm00001d013259	C72 expression level domiance down			Zm00001d036919	257.764	1103.39	-2.09953	0.000926293		Zm00001d019331	355.409	86.5734	2.03375	0.0138584		Zm00001d038866	1862.47	841.503	1.14612	0.0073756		Zm00001d030020	1876.2	802.617	1.22593	0.0236341		Zm00001d006753	1758.11	416.368	2.07809	0.0065474
Zm00001d011207	C72 expression level domiance up			Zm00001d013282	transgressivity up			Zm00001d016471	128.344	493.931	-1.94215	0.000947967		Zm00001d036151	1419.96	634.424	1.16338	0.0138584		Zm00001d039935	1379.2	183.802	2.90806	0.0073756		Zm00001d004516	54.4123	1.40158	5.30718	0.0236613		Zm00001d019191	3499.17	1552.94	1.1721	0.0066122
Zm00001d011220	transgressivity up			Zm00001d013310	Z58 expression level domiance up			Zm00001d032937	0	158.839	-9.91125	0.00100138		Zm00001d045895	221.924	22.9391	3.27716	0.0139737		Zm00001d045920	175.794	9.66257	4.18503	0.00745949		Zm00001d037925	731.869	227.457	1.68564	0.0237335		Zm00001d048585	810.838	321.815	1.333	0.00665349
Zm00001d011276	transgressivity down			Zm00001d013319	transgressivity up			Zm00001d031642	0	201.915	-10.2573	0.00100254		Zm00001d029477	60.3308	0.402497	7.09274	0.01411		Zm00001d021147	1151.9	435.355	1.40411	0.00749401		Zm00001d024336	49.6496	0	8.23333	0.0237484		Zm00001d012776	1035.54	276.669	1.90456	0.00666132
Zm00001d011345	C72 expression level domiance up			Zm00001d013321	C72 expression level domiance up			Zm00001d030923	167.868	758.747	-2.17515	0.0010133		Zm00001d006522	759.82	206.422	1.87878	0.0141163		Zm00001d035505	1416.84	448.748	1.65874	0.00750984		Zm00001d038165	1748.94	385.516	2.18229	0.0239489		Zm00001d021061	1765.88	522.912	1.75583	0.00667347
Zm00001d011418	transgressivity up			Zm00001d013336	transgressivity up			Zm00001d000484	0.402497	178.179	-8.66044	0.00101768		Zm00001d013894	451.26	79.5336	2.50336	0.0141632		Zm00001d001917	655.619	209.758	1.64356	0.00754857		Zm00001d001785	2511.61	1180.62	1.08947	0.0240452		Zm00001d014393	238.904	70.0114	1.76995	0.00667347
Zm00001d011467	Z58 expression level domiance up			Zm00001d013426	transgressivity up			Zm00001d004619	0	90.9655	-9.10701	0.00103669		Zm00001d020248	76.3667	0	8.85363	0.0142658		Zm00001d026487	1327.33	335.7	1.98382	0.00774646		Zm00001d015040	31.8054	0	7.59224	0.0240588		Zm00001d002024	2039.32	916.378	1.15411	0.00671881
Zm00001d011475	transgressivity down			Zm00001d013428	transgressivity up			Zm00001d007808	18.4719	377.691	-4.34962	0.00103692		Zm00001d000484	80.9828	0.402497	7.52316	0.0146662		Zm00001d048995	1089.76	444.179	1.29413	0.00776582		Zm00001d039921	154.31	39.2474	1.96871	0.024108		Zm00001d027982	1019.29	349.801	1.54305	0.00674832
Zm00001d011479	additivity C72>Z58			Zm00001d013439	C72 expression level domiance up			Zm00001d028718	67.0673	449.914	-2.74987	0.00104606		Zm00001d023484	38.4418	1.40158	4.81569	0.0146936		Zm00001d016098	3478.57	1093.9	1.66901	0.0079234		Zm00001d006214	1495.64	584.601	1.35627	0.0243304		Zm00001d052435	1404.14	691.941	1.02091	0.00676445
Zm00001d011488	additivity Z58>C72			Zm00001d013465	C72 expression level domiance up			Zm00001d041791	80.6011	356.505	-2.1454	0.00105768		Zm00001d045370	969.837	200.801	2.2713	0.0146936		Zm00001d001070	616.892	180.728	1.77114	0.00800481		Zm00001d005709	43.3616	1.20749	5.09457	0.0245725		Zm00001d011155	868.15	306.282	1.50337	0.00700414
Zm00001d011523	transgressivity up			Zm00001d013568	Z58 expression level domiance up			Zm00001d042537	256.25	858.654	-1.74475	0.00105976		Zm00001d004880	29.3056	0	7.47757	0.0148338		Zm00001d004472	2290.88	750.613	1.60954	0.00819158		Zm00001d014977	1897.44	755.002	1.32998	0.0246048		Zm00001d017750	50.5482	0	7.94416	0.00701587
Zm00001d011528	Z58 expression level domiance down			Zm00001d013575	additivity C72>Z58			Zm00001d015936	82.7503	470.297	-2.5087	0.00107776		Zm00001d019576	563.527	118.178	2.25524	0.0149108		Zm00001d011965	1073.85	393.586	1.44819	0.0082604		Zm00001d035337	870.92	301.317	1.53255	0.0247927		Zm00001d000811	60.8651	0.384705	7.2491	0.00701925
Zm00001d011533	C72 expression level domiance down			Zm00001d013577	C72 expression level domiance up			Zm00001d016069	201.714	902.607	-2.16131	0.00108403		Zm00001d051541	305.488	66.4485	2.19758	0.0150172		Zm00001d051132	58.6686	0.76941	6.2782	0.00835737		Zm00001d042525	4929.75	2005.72	1.29778	0.0247927		Zm00001d044710	320.77	102.986	1.63918	0.00707376
Zm00001d011567	additivity Z58>C72			Zm00001d013578	C72 expression level domiance up			Zm00001d053404	330.149	960.864	-1.5414	0.00109366		Zm00001d017436	297.363	60.3108	2.30448	0.015389		Zm00001d033552	994.312	384.016	1.37262	0.00838066		Zm00001d042114	259.806	41.1055	2.66033	0.0250178		Zm00001d015376	5590.47	2651.26	1.07642	0.00707376
Zm00001d011577	additivity C72>Z58			Zm00001d013579	additivity C72>Z58			Zm00001d044834	1.70703	197.407	-6.83435	0.00113128		Zm00001d046472	566.913	177.895	1.67332	0.015389		Zm00001d003188	671.805	146.14	2.20094	0.00840762		Zm00001d021633	967.703	390.477	1.309	0.0250523		Zm00001d037473	786.741	299.635	1.39267	0.00711406
Zm00001d011582	Z58 expression level domiance down			Zm00001d013621	C72 expression level domiance up			Zm00001d007535	102.541	700.454	-2.77252	0.00114784		Zm00001d048025	63.0422	0.49954	7.10201	0.0155039		Zm00001d023096	92.0993	0	8.80965	0.0084149		Zm00001d037642	180.573	7.90992	4.5197	0.0252248		Zm00001d034532	1209.46	290.377	2.0581	0.00714581
Zm00001d011589	transgressivity up			Zm00001d013728	additivity Z58>C72			Zm00001d046200	209.193	957.33	-2.19391	0.00118255		Zm00001d049540	1666.28	720.094	1.2107	0.0156364		Zm00001d011971	501.276	161.577	1.63268	0.00845952		Zm00001d032026	176.223	16.9049	3.36653	0.0252573		Zm00001d001591	451.776	115.61	1.966	0.00718709
Zm00001d011592	Z58 expression level domiance down			Zm00001d013735	additivity Z58>C72			Zm00001d016533	523.159	2061.87	-1.97965	0.00119192		Zm00001d002116	78.7561	0	8.89959	0.0157017		Zm00001d049810	120.345	15.3584	2.97213	0.00849835		Zm00001d043296	1668.55	468.329	1.833	0.0252573		Zm00001d033531	636.4	152.082	2.06554	0.00745021
Zm00001d011604	Z58 expression level domiance up			Zm00001d013738	Z58 expression level domiance up			Zm00001d002580	172.106	593.068	-1.78686	0.00119192		Zm00001d046471	1973.97	10.9899	7.49394	0.0157017		Zm00001d008077	235.895	38.9191	2.59925	0.0085055		Zm00001d022450	1797.83	427.184	2.07327	0.0254467		Zm00001d044814	1255.84	487.262	1.36622	0.00753383
Zm00001d011606	transgressivity up			Zm00001d013751	Z58 expression level domiance up			Zm00001d047979	464.096	1321.06	-1.50933	0.00120475		Zm00001d001578	19.6695	0	6.89807	0.0157194		Zm00001d003913	585.545	152.163	1.9449	0.00852145		Zm00001d023627	286.467	72.3141	1.98948	0.0254784		Zm00001d035848	52.4385	0	7.99611	0.00767553
Zm00001d011610	Z58 expression level domiance up			Zm00001d013761	Z58 expression level domiance down			Zm00001d049339	210.903	700.667	-1.73079	0.00120681		Zm00001d042113	121.602	19.6651	2.62443	0.0157647		Zm00001d021972	1606.23	640.609	1.32574	0.00852145		Zm00001d013086	1818.81	568.852	1.67754	0.0256933		Zm00001d044648	945.069	428.534	1.1415	0.00774865
Zm00001d011619	Z58 expression level domiance up			Zm00001d013777	Z58 expression level domiance up			Zm00001d016577	998.926	2324	-1.2179	0.00123533		Zm00001d038224	2550.35	660.382	1.94917	0.0158283		Zm00001d024963	1382.7	497.221	1.47558	0.00852145		Zm00001d015501	517.276	209.664	1.30237	0.0258441		Zm00001d002701	34.3686	0	7.38832	0.00780248
Zm00001d011650	C72 expression level domiance up			Zm00001d013810	transgressivity up			Zm00001d005709	1.20749	80.5962	-5.98738	0.00124331		Zm00001d010586	4022.63	1767.86	1.18595	0.0158283		Zm00001d003074	69.786	0.76941	6.52604	0.00853182		Zm00001d005502	1709.89	517.346	1.72516	0.0268332		Zm00001d008218	1514.06	508.648	1.57392	0.00785028
Zm00001d011655	Z58 expression level domiance down			Zm00001d013812	transgressivity up			Zm00001d043252	129.16	636.982	-2.30197	0.00127258		Zm00001d050599	107.93	0	9.35386	0.0158283		Zm00001d010909	366.22	125.683	1.54237	0.00853182		Zm00001d046600	785.824	198.552	1.984	0.0268598		Zm00001d023109	56.782	0	8.11137	0.00802017
Zm00001d011670	C72 expression level domiance up			Zm00001d013840	transgressivity up			Zm00001d024563	1076.7	3059.18	-1.5066	0.00128791		Zm00001d027097	70.7518	0	8.74317	0.015945		Zm00001d013927	830.803	253.796	1.71074	0.0085556		Zm00001d000871	100.431	1.20749	6.32675	0.0270744		Zm00001d039468	1098.25	239.629	2.19665	0.00802816
Zm00001d011750	C72 expression level domiance up			Zm00001d013841	Z58 expression level domiance down			Zm00001d051699	0	175.98	-10.059	0.00130271		Zm00001d034339	68.2317	0.49954	7.21541	0.0161185		Zm00001d007214	973.791	427.855	1.1865	0.00855705		Zm00001d020308	250.54	79.8931	1.64932	0.0270898		Zm00001d039748	114.837	3.07764	5.23299	0.00802816
Zm00001d011807	additivity Z58>C72			Zm00001d013842	transgressivity up			Zm00001d019432	1254.38	2827.03	-1.17226	0.00132188		Zm00001d033939	89.082	3.30269	4.77219	0.0161185		Zm00001d046865	847.561	306.086	1.46901	0.00856536		Zm00001d032815	1014.53	447.479	1.18166	0.0274872		Zm00001d040667	516.731	115.629	2.16058	0.00804358
Zm00001d011837	additivity Z58>C72			Zm00001d013867	Z58 expression level domiance up			Zm00001d002770	416.194	1295.8	-1.63825	0.00132209		Zm00001d021759	48.2069	0	8.19287	0.0161185		Zm00001d023694	872.387	218.393	1.99834	0.00858381		Zm00001d039409	723.715	215.016	1.75191	0.0276646		Zm00001d012308	137.861	8.83123	3.97129	0.00804358
Zm00001d011851	C72 expression level domiance down			Zm00001d013874	C72 expression level domiance down			Zm00001d035000	807.118	2981.14	-1.88508	0.00132718		Zm00001d037642	196.496	7.90992	4.64233	0.0162863		Zm00001d030253	513.878	142.439	1.85071	0.00862249		Zm00001d006725	2898.96	1044.21	1.47342	0.0276981		Zm00001d008369	1050.88	331.849	1.66286	0.00804925
Zm00001d011883	transgressivity down			Zm00001d013906	Z58 expression level domiance up			Zm00001d005717	391.729	1387.35	-1.82513	0.00135369		Zm00001d050635	374.02	85.2878	2.13573	0.0164189		Zm00001d036129	293.789	23.1442	3.66833	0.00867		Zm00001d026487	1195.28	288.473	2.05199	0.0278376		Zm00001d006762	1566.65	474.424	1.72333	0.00809991
Zm00001d011914	C72 expression level domiance up			Zm00001d013924	Z58 expression level domiance up			snoZ279_R105_R108	0	107.009	-9.34144	0.00136312		Zm00001d018229	569.515	32.2792	4.14147	0.0165517		Zm00001d001591	437.773	115.61	1.92105	0.00867165		Zm00001d019424	1638.53	778.488	1.07327	0.0283308		Zm00001d025015	688.354	239.583	1.52269	0.00811355
Zm00001d011965	Z58 expression level domiance up			Zm00001d014108	transgressivity up			Zm00001d050853	737.214	3036.98	-2.04239	0.00136981		Zm00001d007713	416.836	104.765	1.98977	0.016697		Zm00001d006235	494.906	112.096	2.14216	0.00869566		Zm00001d047472	991.822	344.737	1.52578	0.0283308		Zm00001d001275	91.8407	7.13796	3.68956	0.00811355
Zm00001d011971	Z58 expression level domiance up			Zm00001d014119	additivity C72>Z58			Zm00001d011251	0	150.456	-9.83299	0.00142097		Zm00001d026508	1061.61	467.548	1.18217	0.016778		Zm00001d042572	255.618	25.9846	3.29613	0.00869675		Zm00001d041395	2001.39	808.407	1.30864	0.0283308		Zm00001d043389	1740.46	807.975	1.10713	0.00811355
Zm00001d011988	C72 expression level domiance up			Zm00001d014124	Z58 expression level domiance up			Zm00001d018769	296.767	1107.98	-1.90134	0.00142364		Zm00001d032329	136.533	10.0624	3.74081	0.016778		Zm00001d024689	285.065	22.3165	3.67522	0.00873698		Zm00001d009086	100.785	0.49954	7.76531	0.0283906		Zm00001d011567	38.8186	0	7.5624	0.00815839
Zm00001d011991	Z58 expression level domiance up			Zm00001d014135	Z58 expression level domiance up			Zm00001d027097	0	160.304	-9.9245	0.00143021		Zm00001d026393	179.725	19.2482	3.22378	0.016778		Zm00001d027849	703.966	171.12	2.03994	0.00877376		Zm00001d029144	747.912	203.832	1.876	0.0283906		Zm00001d042525	4929.75	2080.58	1.24454	0.00822004
Zm00001d011996	Z58 expression level domiance up			Zm00001d014202	additivity Z58>C72			Zm00001d053196	1076.2	2464.33	-1.19516	0.0014316		Zm00001d008983	1735.55	772.835	1.16795	0.0167882		Zm00001d008017	602.303	168.677	1.83662	0.00877376		Zm00001d033150	999.247	251.773	1.98958	0.0284002		Zm00001d034790	2546.85	1163.57	1.13025	0.00822004
Zm00001d012024	Z58 expression level domiance up			Zm00001d014210	C72 expression level domiance up			Zm00001d037684	153.141	672.089	-2.13342	0.00143637		Zm00001d018091	61.5183	0.804995	6.17905	0.0169375		Zm00001d037006	217.322	16.6166	3.71144	0.0089471		Zm00001d028695	513.976	95.8784	2.4235	0.0284637		Zm00001d010350	649.72	277.053	1.22957	0.00823953
Zm00001d012115	Z58 expression level domiance up			Zm00001d014212	additivity C72>Z58			Zm00001d043041	339.596	1124.21	-1.72601	0.0014717		Zm00001d033228	1331.08	461.289	1.52887	0.0170147		Zm00001d047479	460.586	153.591	1.58468	0.0089471		Zm00001d047156	24.3947	0	7.20753	0.0287175		Zm00001d007644	44.308	0	7.75397	0.00826591
Zm00001d012124	transgressivity up			Zm00001d014243	Z58 expression level domiance down			Zm00001d013621	0	69.3341	-8.71542	0.00147602		Zm00001d020891	1005.95	486.171	1.04803	0.0170902		Zm00001d027470	427.992	109.901	1.96125	0.00896932		Zm00001d053963	502.764	109.212	2.2055	0.0287773		Zm00001d015588	28.8678	0	7.13294	0.0083294
Zm00001d012231	Z58 expression level domiance down			Zm00001d014246	Z58 expression level domiance up			Zm00001d004073	8.99171	222.314	-4.64836	0.0014945		Zm00001d022946	931.618	364.617	1.35342	0.0171346		Zm00001d000545	313.156	67.8981	2.20468	0.00896932		Zm00001d038172	2521.79	1227.19	1.03946	0.0291355		Zm00001d039138	1727.48	485.209	1.83218	0.00843089
Zm00001d012254	transgressivity up			Zm00001d014258	transgressivity up			Zm00001d003287	95.1815	524.711	-2.46621	0.0015041		Zm00001d029853	1055.31	343.528	1.61939	0.0171346		Zm00001d031083	34.7377	0	7.40495	0.0090429		Zm00001d015061	452.766	101.34	2.15643	0.0291355		Zm00001d004912	928.125	392.079	1.24303	0.00846343
Zm00001d012259	transgressivity down			Zm00001d014262	Z58 expression level domiance up			Zm00001d020746	6.82813	311.306	-5.50294	0.00156089		Zm00001d012341	48.9962	0.49954	6.74726	0.0171346		Zm00001d008958	144.869	9.15756	3.98865	0.00909021		Zm00001d006440	773.301	170.733	2.18006	0.029148		Zm00001d013812	1121.64	429.727	1.38406	0.00852724
Zm00001d012293	transgressivity up			Zm00001d014270	additivity C72>Z58			Zm00001d025359	242.322	926.39	-1.93639	0.00160076		Zm00001d022933	148.628	5.39789	4.80318	0.0181819		Zm00001d005543	101.008	0.731725	7.0971	0.00911188		Zm00001d041818	323.318	116.057	1.4794	0.0292086		Zm00001d040503	1826.51	764.324	1.25701	0.00858048
Zm00001d012304	transgressivity up			Zm00001d014278	C72 expression level domiance up			Zm00001d025457	318.214	1007.54	-1.66294	0.00161139		Zm00001d011085	118.778	1.99816	5.93495	0.0181837		Zm00001d026520	27.9582	0	7.09252	0.0092084		Zm00001d004528	65.3011	0	8.62841	0.0292793		Zm00001d016661	7628.7	2997.41	1.34776	0.00871906
Zm00001d012308	Z58 expression level domiance up			Zm00001d014308	Z58 expression level domiance down			Zm00001d037343	210.86	673.708	-1.67488	0.00162251		Zm00001d047582	1613.15	417.103	1.95109	0.0183484		Zm00001d024394	254.135	47.9452	2.4045	0.00927935		Zm00001d032925	318.97	64.3279	2.30373	0.0293288		Zm00001d017145	329.838	34.8508	3.24094	0.00882716
Zm00001d012325	C72 expression level domiance up			Zm00001d014326	additivity Z58>C72			Zm00001d017027	47.5741	442.86	-3.2163	0.00162251		Zm00001d051644	1659.42	718.032	1.2087	0.0184583		Zm00001d020685	1733.4	505.458	1.77824	0.00927935		Zm00001d042103	59.0136	0	8.48227	0.0294906		Zm00001d021633	967.703	406.93	1.24975	0.00882716
Zm00001d012329	Z58 expression level domiance up			Zm00001d014392	additivity Z58>C72			Zm00001d019276	14.4899	313.478	-4.42153	0.00163853		Zm00001d021827	45.6236	0	8.11274	0.0184913		Zm00001d048424	7810	1664.57	2.23017	0.00934897		Zm00001d004336	81.3066	0	8.94496	0.0295415		Zm00001d017935	174.036	9.36281	4.21759	0.00885896
Zm00001d012330	additivity Z58>C72			Zm00001d014393	additivity Z58>C72			Zm00001d021767	357.44	1197.88	-1.74524	0.00164521		Zm00001d021648	2028.42	798.256	1.34591	0.0184913		Zm00001d043045	54.7802	0	8.05888	0.00965182		Zm00001d053753	1911.54	885.249	1.11158	0.0297302		Zm00001d036001	2705.84	1129.44	1.26057	0.00931078
Zm00001d012341	C72 expression level domiance up			Zm00001d014408	additivity C72>Z58			Zm00001d032299	0	157.451	-9.89852	0.00164521		Zm00001d035559	1548.59	160.335	3.27102	0.0185107		Zm00001d048597	165.72	12.6723	3.70914	0.00965182		Zm00001d009509	365.059	68.6805	2.41027	0.0297302		Zm00001d023623	152.597	8.81424	4.11944	0.00931078
Zm00001d012363	transgressivity down			Zm00001d014423	transgressivity up			Zm00001d019497	1812.03	3989.39	-1.13838	0.00167688		Zm00001d008546	627.465	217.412	1.52781	0.0185299		Zm00001d042273	54.879	0	8.06155	0.00967377		Zm00001d043223	582.703	135.948	2.09911	0.0302885		Zm00001d011606	952.793	315.964	1.59238	0.00931219
Zm00001d012373	Z58 expression level domiance up			Zm00001d014428	Z58 expression level domiance up			Zm00001d042069	392.415	980.021	-1.32093	0.00169472		Zm00001d029605	218.125	47.7109	2.19437	0.0185299		Zm00001d016128	2657.3	605.922	2.13282	0.00967377		Zm00001d033085	166.589	12.9053	3.6997	0.0304012		Zm00001d011162	967.846	481.984	1.00575	0.00938726
Zm00001d012375	C72 expression level domiance down			Zm00001d014455	Z58 expression level domiance down			Zm00001d044643	0	99.9394	-9.24273	0.00170562		Zm00001d007867	53.2913	2.20657	4.58764	0.0185305		Zm00001d009613	741.03	252.556	1.5525	0.00972824		Zm00001d034388	1138.8	406.744	1.48396	0.0304102		Zm00001d039357	103.389	1.53882	6.08571	0.00950851
Zm00001d012381	transgressivity down			Zm00001d014493	Z58 expression level domiance up			Zm00001d032458	126.202	536.977	-2.08966	0.00170562		Zm00001d033601	97.7869	0	9.21162	0.0185471		Zm00001d003524	915.833	329.692	1.474	0.00990832		Zm00001d002259	942.661	319.781	1.56002	0.0306622		Zm00001d043109	1247.51	387.855	1.68556	0.00950851
Zm00001d012415	transgressivity down			Zm00001d014519	Z58 expression level domiance up			Zm00001d031381	0	119.271	-9.49795	0.00170881		Zm00001d027742	1253.26	296.624	2.07977	0.018688		Zm00001d001046	162.918	19.6027	3.05325	0.00990832		Zm00001d048585	810.838	321.632	1.3352	0.0308247		Zm00001d023886	264.298	42.3852	2.64211	0.0097795
Zm00001d012420	transgressivity up			Zm00001d014585	Z58 expression level domiance up			Zm00001d027620	0	184.712	-10.1289	0.00170888		Zm00001d047047	100.201	0	9.24595	0.0187513		Zm00001d046230	337.321	82.4079	2.03419	0.00995943		Zm00001d024510	729.991	273.219	1.41618	0.0308247		Zm00001d023112	804.554	351.302	1.19568	0.0097844
Zm00001d012429	Z58 expression level domiance up			Zm00001d014598	transgressivity down			Zm00001d052522	0	42.3521	-8.00421	0.00173646		Zm00001d003315	365.051	52.7096	2.78887	0.0190593		Zm00001d039748	104.046	3.07764	5.09115	0.00995943		Zm00001d018210	1252.12	407.418	1.6198	0.0309411		Zm00001d038863	553.577	161.846	1.77501	0.0097844
Zm00001d012433	transgressivity down			Zm00001d014609	Z58 expression level domiance up			Zm00001d003607	69.6653	518.6	-2.89671	0.00174398		Zm00001d016705	1904.94	414.051	2.20135	0.0190608		Zm00001d023657	111.369	5.36888	4.38363	0.010022		Zm00001d029605	206.387	47.7109	2.11482	0.0312487		Zm00001d028939	39.4828	0	7.58698	0.0098338
Zm00001d012468	transgressivity down			Zm00001d014621	Z58 expression level domiance up			Zm00001d041455	132.176	697.582	-2.40285	0.00175004		Zm00001d051441	623.87	241.706	1.36847	0.0190622		Zm00001d005376	897.726	441.556	1.02326	0.0100325		Zm00001d025757	3445.8	1065.62	1.69342	0.0315641		Zm00001d010913	307.715	84.9467	1.85799	0.00987188
Zm00001d012484	additivity C72>Z58			Zm00001d014640	C72 expression level domiance up			Zm00001d018010	0	104.978	-9.31362	0.00178074		Zm00001d019042	143.866	10.1308	3.82476	0.0191016		Zm00001d044165	50.1076	0	7.93102	0.0100338		Zm00001d008186	44.6938	0	8.0818	0.0318571		Zm00001d020175	1647.02	652.382	1.3361	0.00987188
Zm00001d012537	Z58 expression level domiance up			Zm00001d014673	transgressivity up			Zm00001d015552	305.632	888.348	-1.53875	0.00179074		Zm00001d005712	236.344	23.6184	3.32797	0.0191982		Zm00001d042717	331.306	62.8756	2.3962	0.0100338		Zm00001d033210	7375.53	3444.2	1.09881	0.0320809		Zm00001d001960	297.179	81.4543	1.86667	0.00995708
Zm00001d012538	transgressivity down			Zm00001d014733	C72 expression level domiance up			Zm00001d013578	25.0629	202.705	-3.01607	0.00179746		THI1-1	1342.04	493.338	1.44327	0.0192665		Zm00001d002520	706.164	84.9316	3.05631	0.0100935		Zm00001d013812	1121.64	422.377	1.41012	0.0320809		Zm00001d038970	699.542	146.516	2.25585	0.010011
Zm00001d012545	Z58 expression level domiance up			Zm00001d014742	C72 expression level domiance up			Zm00001d003930	606.409	1552.18	-1.35616	0.00182263		Zm00001d028515	1668.63	596.547	1.48512	0.0193553		Zm00001d011092	867.901	363.226	1.25638	0.0101045		Zm00001d052689	700.146	259.111	1.43431	0.0327388		Zm00001d028220	851.847	206.151	2.04709	0.0100578
Zm00001d012557	C72 expression level domiance up			Zm00001d014753	C72 expression level domiance up			Zm00001d049442	551.595	1367.82	-1.30921	0.00184487		Zm00001d009849	1491.71	626.413	1.25182	0.0193553		Zm00001d035924	505.516	131.126	1.94589	0.0101876		Zm00001d036839	1700.27	610.216	1.47886	0.0331962		Zm00001d029986	704.178	195.357	1.84969	0.0100857
Zm00001d012559	Z58 expression level domiance up			Zm00001d014812	transgressivity up			Zm00001d021759	0	93.5217	-9.14687	0.00184867		Zm00001d051699	65.6983	0	8.63826	0.0194802		Zm00001d042027	1205.43	379.36	1.66806	0.0102512		Zm00001d041412	414.72	153.03	1.43815	0.0331962		Zm00001d026728	34.4496	0	7.3914	0.0101131
Zm00001d012561	Z58 expression level domiance up			Zm00001d014848	Z58 expression level domiance up			Zm00001d050671	171.207	850.418	-2.31278	0.00188807		Zm00001d009594	1606.27	445.399	1.8514	0.0195314		Zm00001d003247	6862.07	3044.08	1.1726	0.0102512		TIP1-1	1907.84	350.574	2.4447	0.0331962		Zm00001d037214	2767.33	730.493	1.92155	0.0101418
Zm00001d012570	additivity Z58>C72			Zm00001d014862	Z58 expression level domiance up			Zm00001d041199	10.4649	241.165	-4.50887	0.00189992		Zm00001d042194	30.2334	0.49954	6.05718	0.0195314		Zm00001d048629	1278.49	378.175	1.75735	0.0102512		Zm00001d042827	294.496	67.6671	2.12212	0.0331962		Zm00001d042535	1106.96	368.367	1.58746	0.0102056
Zm00001d012615	Z58 expression level domiance up			Zm00001d014887	Z58 expression level domiance up			Zm00001d022946	364.617	1042.69	-1.51648	0.00192819		Zm00001d042188	189.365	14.3896	3.73183	0.0200824		Zm00001d040414	35.5526	0	7.43708	0.0102512		Zm00001d013578	146.351	25.0629	2.54691	0.0337594		Zm00001d043158	1254.49	588.115	1.09279	0.0103007
Zm00001d012629	Z58 expression level domiance up			Zm00001d014890	transgressivity up			Zm00001d006150	59.2752	630.316	-3.40742	0.00194116		Zm00001d007054	91.7613	0	9.11916	0.0204222		Zm00001d031045	441.062	52.297	3.07724	0.010359		Zm00001d027619	1460.57	691.782	1.07784	0.0338091		Zm00001d009462	34.1467	0	7.37926	0.010345
Zm00001d012691	additivity C72>Z58			Zm00001d014894	transgressivity up			Zm00001d015443	334.271	875.807	-1.38971	0.00194116		Zm00001d029256	757.908	339.575	1.15777	0.0204705		Zm00001d034356	2435.46	879.71	1.46921	0.0103642		Zm00001d009105	28.8653	0	7.45075	0.0340507		Zm00001d002390	768.749	285.447	1.42984	0.0106496
Zm00001d012710	transgressivity up			Zm00001d014897	Z58 expression level domiance up			Zm00001d024438	284.056	1145.13	-2.01202	0.00197817		Zm00001d039165	1530.18	557.57	1.45709	0.0207493		Zm00001d026859	382.588	108.9	1.8136	0.0103642		Zm00001d018463	59.7901	4.70427	3.68771	0.0345052		Zm00001d018099	753.705	222.183	1.76234	0.0106787
Zm00001d012711	Z58 expression level domiance up			Zm00001d014905	additivity Z58>C72			Zm00001d038558	203.063	966.295	-2.25199	0.00200632		Zm00001d045677	319.958	64.5728	2.30903	0.0208057		Zm00001d033931	3766.91	1710.5	1.13895	0.0103762		Zm00001d029968	3359.1	1137.82	1.56247	0.0347765		Zm00001d045042	2908.24	1139.01	1.35248	0.0106787
Zm00001d012764	transgressivity up			Zm00001d014918	transgressivity down			Zm00001d023160	1.99816	100.61	-5.7091	0.00204055		Zm00001d043418	1217.42	438.746	1.47336	0.0208365		Zm00001d022928	81.0935	0.748714	6.76346	0.0105522		Zm00001d047283	2734.63	1044.01	1.38956	0.034872		rps8	2875.86	1316.75	1.12709	0.0106787
Zm00001d012794	additivity C72>Z58			Zm00001d014922	Z58 expression level domiance down			Zm00001d034045	1595.62	3391.44	-1.08755	0.00208282		Zm00001d029177	1496.38	719.743	1.05653	0.0213367		Zm00001d039481	56.848	0	8.11219	0.0105522		Zm00001d031395	276.264	75.2318	1.87586	0.0350062		Zm00001d022686	37.197	0	7.5008	0.0107045
Zm00001d012795	additivity C72>Z58			Zm00001d014953	Z58 expression level domiance up			Zm00001d025081	658.008	1947.14	-1.56614	0.00210332		Zm00001d012325	275.003	60.1167	2.19494	0.0213367		Zm00001d038870	5497.64	1910.15	1.52518	0.0105732		Zm00001d002159	1227.21	403.704	1.6048	0.0350849		Zm00001d032733	284.996	55.7166	2.35619	0.0107967
Zm00001d012869	C72 expression level domiance up			Zm00001d014957	transgressivity up			Zm00001d013179	91.774	520.684	-2.50369	0.00214448		Zm00001d022840	298.908	58.1726	2.36415	0.0218564		Zm00001d030152	871.606	385.536	1.1766	0.0105819		Zm00001d004432	227.557	19.3199	3.54662	0.0350849		Zm00001d025396	28.2694	0	7.10309	0.0108503
Zm00001d012894	Z58 expression level domiance up			Zm00001d014969	C72 expression level domiance up			Zm00001d033691	2003.12	5854.38	-1.54727	0.00215388		Zm00001d043850	1585.5	469.259	1.7576	0.0218747		Zm00001d036452	285.059	30.1004	3.24353	0.0106202		Zm00001d021999	973.574	351.112	1.47231	0.0350849		Zm00001d006575	46.1774	1.53882	4.92964	0.010861
Zm00001d012904	transgressivity down			Zm00001d014977	transgressivity up			Zm00001d048273	1085.51	2467.46	-1.18416	0.00219707		Zm00001d050296	381.253	127.19	1.58149	0.0226426		Zm00001d028956	89.3293	2.69294	5.06468	0.0106448		Zm00001d049409	3104.97	1129.68	1.45904	0.0351489		Zm00001d005276	4115.66	1921.66	1.09887	0.0109242
Zm00001d012920	transgressivity up			Zm00001d014998	transgressivity up			Zm00001d002116	0	146.523	-9.79476	0.00219988		Zm00001d033906	3356.62	917.591	1.87119	0.0227698		Zm00001d042649	122.909	4.3681	4.80824	0.0107389		Zm00001d041199	147.423	10.4649	3.79846	0.0357009		Zm00001d008288	1171.71	505.533	1.21277	0.0109465
Zm00001d012956	transgressivity up			Zm00001d015001	additivity C72>Z58			Zm00001d030406	238.076	860.449	-1.85283	0.00228288		Zm00001d020171	850.494	334.371	1.3462	0.0230107		Zm00001d003366	41.2229	0.384705	6.68539	0.0109478		Zm00001d018409	1974.22	881.796	1.16296	0.0357249		Zm00001d036845	42.7149	0	7.70066	0.0109478
Zm00001d012964	transgressivity down			Zm00001d015013	additivity C72>Z58			Zm00001d040266	18.8171	432.069	-4.52599	0.00231295		Zm00001d019073	628.318	171.207	1.87542	0.0230846		Zm00001d002278	91.2027	0	8.79493	0.0109751		Zm00001d051441	596.935	241.706	1.30451	0.0357249		Zm00001d039481	58.621	0	8.15773	0.0109478
Zm00001d012997	additivity C72>Z58			Zm00001d015040	additivity C72>Z58			Zm00001d049338	128.186	552.562	-2.10874	0.0023252		Zm00001d039000	508.165	113.793	2.16079	0.023177		Zm00001d022058	644.701	70.7433	3.18844	0.0110097		Zm00001d043331	1170.31	473.435	1.30489	0.0357249		Zm00001d049630	952.188	241.194	1.98133	0.0109913
Zm00001d013003	C72 expression level domiance up			Zm00001d015041	C72 expression level domiance up			Zm00001d052835	211.032	841.868	-1.99448	0.00234594		Zm00001d048585	822.146	321.632	1.35524	0.023186		Zm00001d001837	721.54	178.895	2.01149	0.0110097		Zm00001d016549	1015.04	277.784	1.86989	0.0357583		Zm00001d033912	929.823	345.109	1.43024	0.0109913
Zm00001d013015	transgressivity down			Zm00001d015045	C72 expression level domiance up			Zm00001d000476	4.02497	140.061	-5.08801	0.00234594		Zm00001d002768	25822	12908.9	1.0003	0.0234359		Zm00001d043551	1915.16	569.591	1.74965	0.0110725		Zm00001d011741	2115.26	623.003	1.76391	0.0358717		Zm00001d036783	76.4993	0	8.54185	0.0110299
Zm00001d013017	C72 expression level domiance up			Zm00001d015055	additivity C72>Z58			Zm00001d013494	858.641	2982.55	-1.79697	0.00236646		Zm00001d039664	863.993	318.729	1.4402	0.0236015		Zm00001d010469	47.1459	0	7.84384	0.0112458		Zm00001d048025	45.4134	0.49954	6.63196	0.0361642		Zm00001d033876	923.209	312.206	1.56461	0.011051
Zm00001d013018	additivity C72>Z58			Zm00001d015061	C72 expression level domiance up			Zm00001d048017	1081.95	2467.27	-1.18994	0.00247662		Zm00001d030362	729.596	294.395	1.3102	0.0239786		Zm00001d043652	753.908	177.276	2.0889	0.0112646		Zm00001d035170	1221.77	412.346	1.56715	0.0361996		Zm00001d014423	734.213	260.119	1.49692	0.0111749
Zm00001d013027	Z58 expression level domiance down			Zm00001d015062	Z58 expression level domiance down			Zm00001d040570	627.347	1543.07	-1.29885	0.00248956		Zm00001d013111	1236.94	314.167	1.97671	0.0241396		Zm00001d018409	1220.76	561.413	1.12038	0.0112918		Zm00001d006160	1780.88	605.009	1.55822	0.0361996		Zm00001d006573	1602.35	532.746	1.589	0.0112022
Zm00001d013028	transgressivity down			Zm00001d015063	Z58 expression level domiance down			Zm00001d015072	36.6351	423.989	-3.53663	0.00250922		Zm00001d008186	48.1948	0	8.19068	0.0243136		Zm00001d021526	930.787	291.616	1.67512	0.0112955		Zm00001d035552	2177.39	839.393	1.37601	0.0362369		Zm00001d047812	824.549	188.167	2.13223	0.0112529
Zm00001d013045	additivity C72>Z58			Zm00001d015065	C72 expression level domiance up			Zm00001d005432	334.193	1035.28	-1.63227	0.00251748		Zm00001d009556	1208.6	273.212	2.14505	0.0243422		Zm00001d006602	1065.18	330.295	1.68912	0.0114283		Zm00001d050701	84.1416	0.402497	7.58114	0.0364998		Zm00001d045146	797.994	330.398	1.27263	0.0112564
Zm00001d013111	transgressivity up			Zm00001d015070	Z58 expression level domiance down			Zm00001d017436	60.3108	341.946	-2.50558	0.00255996		Zm00001d038449	3488.8	1066.92	1.70898	0.0245265		Zm00001d021947	920.124	420.595	1.12927	0.0114837		Zm00001d022840	280.938	58.1726	2.27458	0.0366105		Zm00001d026529	18.2437	0	6.47135	0.0112884
Zm00001d013193	transgressivity up			Zm00001d015074	Z58 expression level domiance down			Zm00001d045594	208.003	807.135	-1.95529	0.0025636		Zm00001d001232	73.6094	0	8.80089	0.0245422		Zm00001d033872	3688.21	393.525	3.22855	0.0116127		Zm00001d002419	711.473	182.741	1.96362	0.0366105		Zm00001d029595	1166.98	570.004	1.03391	0.0113121
Zm00001d013202	transgressivity up			Zm00001d015078	C72 expression level domiance up			Zm00001d034355	0	52.622	-8.31747	0.00256819		Zm00001d014768	263.199	16.2653	4.01118	0.0246272		Zm00001d010577	413.572	148.809	1.47409	0.0116429		Zm00001d040846	1769.01	712.115	1.31257	0.0367418		Zm00001d047484	17.5224	0	6.41559	0.0113304
Zm00001d013211	C72 expression level domiance up			Zm00001d015089	C72 expression level domiance up			Zm00001d009086	0.49954	206.338	-8.79925	0.002662		Zm00001d014344	2259.25	1072.45	1.07544	0.0246555		Zm00001d013550	117.62	6.08733	4.27724	0.011684		Zm00001d016640	2117.2	489.345	2.11314	0.0367516		Zm00001d004772	698.459	257.112	1.44188	0.0114285
Zm00001d013221	Z58 expression level domiance up			Zm00001d015134	transgressivity up			Zm00001d013248	4.21906	218.351	-5.68006	0.00267541		Zm00001d025455	108.462	0	9.36104	0.0248696		Zm00001d013252	740.785	287.187	1.36683	0.011684		Zm00001d017545	2096.21	423.12	2.30968	0.0373005		Zm00001d020867	496.454	144.264	1.78228	0.0115546
Zm00001d013228	Z58 expression level domiance up			Zm00001d015168	transgressivity up			Zm00001d047973	155.464	645.179	-2.05575	0.00268286		Zm00001d015039	397.045	91.7199	2.11186	0.0250966		Zm00001d001275	83.0983	7.13796	3.54243	0.011684		Zm00001d025617	2240.77	772.278	1.53737	0.0373005		Zm00001d009423	164.581	33.3986	2.303	0.011731
Zm00001d013230	additivity Z58>C72			Zm00001d015238	C72 expression level domiance up			Zm00001d035288	178.948	685.963	-1.93976	0.00273425		Zm00001d016436	34.0811	1.49862	4.59506	0.0250966		Zm00001d047204	1418.03	456.627	1.63501	0.0117959		Zm00001d044648	945.069	430.989	1.13265	0.0376154		Zm00001d013319	2121.64	703.413	1.59266	0.011731
Zm00001d013231	Z58 expression level domiance up			Zm00001d015256	Z58 expression level domiance up			Zm00001d026797	0.402497	150.993	-8.42314	0.00275436		Zm00001d041888	62.2331	0.49954	7.08202	0.0255513		Zm00001d002710	55.7177	0	8.08481	0.0118071		Zm00001d026797	66	0.402497	7.22956	0.0378611		Zm00001d028957	723.744	263.073	1.45996	0.0117346
Zm00001d013248	C72 expression level domiance up			Zm00001d015260	transgressivity up			Zm00001d051262	788.107	1664.96	-1.07929	0.00275614		Zm00001d031315	4527.48	1899.02	1.25359	0.0255513		Zm00001d036714	367.016	105.322	1.80085	0.0118071		Zm00001d035201	2507.42	766.987	1.70961	0.0378611		Zm00001d013735	41.8643	0	7.67264	0.0118054
Zm00001d013252	Z58 expression level domiance up			Zm00001d015290	Z58 expression level domiance up			Zm00001d011084	147.862	537.211	-1.86312	0.00277316		Zm00001d035445	1477.37	624.264	1.24314	0.0257057		Zm00001d026162	98.6232	3.07764	5.01278	0.0118071		Zm00001d040462	1200.72	450.823	1.41282	0.0381356		Zm00001d010056	1277.28	513.849	1.31377	0.0118054
Zm00001d013255	additivity Z58>C72			Zm00001d015300	C72 expression level domiance up			Zm00001d001971	0	152.119	-9.84876	0.00283505		Zm00001d052307	898.802	247.772	1.8589	0.0257793		Zm00001d019117	366.55	41.7798	3.13426	0.0118128		Zm00001d045092	519.009	165.116	1.65233	0.0383064		Zm00001d002252	1164.03	356.815	1.70613	0.0119178
Zm00001d013275	transgressivity down			Zm00001d015302	additivity Z58>C72			Zm00001d004248	731.248	1715.6	-1.23118	0.00283772		Zm00001d033700	36.8858	0	7.80403	0.0258886		Zm00001d039861	296.088	51.0684	2.53409	0.0119203		Zm00001d046262	33.7176	0	7.67494	0.0383346		Zm00001d026531	1050.79	442.628	1.24694	0.0119303
Zm00001d013282	transgressivity up			Zm00001d015311	Z58 expression level domiance up			Zm00001d038047	71.7891	471.799	-2.71637	0.00284916		Zm00001d046637	90.4954	0	9.09917	0.026217		Zm00001d031694	804.859	310.382	1.37419	0.0120531		Zm00001d042344	2051.04	527.229	1.96011	0.0384884		Zm00001d044315	2114.4	1046.27	1.01516	0.0121506
Zm00001d013289	transgressivity up			Zm00001d015312	Z58 expression level domiance up			Zm00001d016291	97.0286	542.704	-2.48596	0.00286323		Zm00001d033657	310.679	56.7775	2.44694	0.0267261		Zm00001d030001	118.013	5.88623	4.3229	0.0121063		Zm00001d009352	868.364	411.178	1.07902	0.0384884		Zm00001d021843	1468.82	463.271	1.66481	0.0122571
Zm00001d013302	transgressivity down			Zm00001d015327	C72 expression level domiance up			Zm00001d000634	48.0991	242.767	-2.33789	0.00289636		Zm00001d003282	752.638	122.723	2.61539	0.0268845		Zm00001d050933	404.552	69.0702	2.55009	0.0121215		Zm00001d020248	46.8312	0	8.14944	0.0384896		Zm00001d028320	2309.44	743.361	1.63556	0.0122571
Zm00001d013312	C72 expression level domiance up			Zm00001d015328	additivity Z58>C72			Zm00001d036640	172.009	592.042	-1.78483	0.00291119		Zm00001d030915	988.037	273.946	1.85035	0.026921		Zm00001d014868	342.784	45.5357	2.91203	0.0121327		Zm00001d028552	48.6692	0	8.20428	0.0385744		Zm00001d044614	2465.68	913.702	1.43215	0.01226
Zm00001d013321	C72 expression level domiance up			Zm00001d015376	Z58 expression level domiance up			Zm00001d016230	723.35	2568.04	-1.82781	0.00291119		Zm00001d034558	287.502	46.198	2.63993	0.0271033		Zm00001d000757	125.278	1.15412	6.77754	0.0121327		Zm00001d039007	490.741	161.105	1.60718	0.0387488		Zm00001d032615	1338.17	572.22	1.22591	0.0124602
Zm00001d013326	transgressivity down			Zm00001d015399	transgressivity up			Zm00001d038115	979.613	2237.11	-1.19093	0.00291447		Zm00001d030787	481.663	119.772	2.00471	0.0271474		Zm00001d007484	839.299	187.419	2.16298	0.0121591		Zm00001d004976	1044.24	478.183	1.12654	0.0387488		Zm00001d020685	1694.61	505.458	1.74558	0.0124602
Zm00001d013338	transgressivity down			Zm00001d015420	Z58 expression level domiance down			Zm00001d041808	464.613	1378.86	-1.56925	0.00291447		Zm00001d034801	550.694	123.148	2.16095	0.027261		Zm00001d033531	590.707	152.082	1.95724	0.0123307		Zm00001d052420	909.626	342.002	1.41269	0.0390808		Zm00001d043991	547.827	164.494	1.736	0.0124602
Zm00001d013384	transgressivity up			Zm00001d015427	C72 expression level domiance up			Zm00001d021716	1043.51	2246.7	-1.1058	0.00292053		Zm00001d042811	1021.17	238.539	2.09663	0.0277687		Zm00001d028568	775.509	262.578	1.56269	0.0123663		Zm00001d012582	74.1577	0	8.81214	0.0394849		Zm00001d051054	34.8707	0	7.40908	0.0125706
Zm00001d013422	transgressivity down			Zm00001d015496	Z58 expression level domiance down			Zm00001d051205	0	77.8741	-8.88277	0.00292875		Zm00001d024336	41.8845	0	7.98799	0.0280325		Zm00001d034074	848.179	239.295	1.82519	0.0123689		Zm00001d047958	973.044	320.088	1.60553	0.0396623		Zm00001d004055	1405.76	517.632	1.44143	0.0125997
Zm00001d013439	C72 expression level domiance up			Zm00001d015497	C72 expression level domiance up			Zm00001d019073	171.207	730.549	-2.09362	0.00298673		Zm00001d000763	480.728	102.718	2.22842	0.0280835		Zm00001d001592	38.6051	0	7.55422	0.0124167		Zm00001d049543	1835.51	917.148	1.00093	0.0399602		Zm00001d047253	6033.59	1971	1.61414	0.0126347
Zm00001d013465	C72 expression level domiance up			Zm00001d015501	additivity C72>Z58			Zm00001d051509	40.3435	254.003	-2.65122	0.00298779		Zm00001d051151	417.267	123.123	1.76027	0.0284582		COAC2	438.78	97.9563	2.16329	0.0125689		Zm00001d033175	973.896	364.515	1.41711	0.0403891		Zm00001d026485	2094.2	972.525	1.10675	0.0126556
Zm00001d013489	transgressivity up			Zm00001d015505	Z58 expression level domiance down			Zm00001d006767	0	102.651	-9.28146	0.00302364		Zm00001d025442	524.804	155.43	1.75521	0.0285191		Zm00001d007160	531.693	114.043	2.22118	0.0126075		Zm00001d030046	714.014	311.971	1.19442	0.0404512		Zm00001d000982	54.949	0	8.06441	0.0128323
Zm00001d013494	C72 expression level domiance up			Zm00001d015515	Z58 expression level domiance up			Zm00001d028862	0	139.973	-9.72881	0.00303177		Zm00001d024222	1042.46	345.403	1.59259	0.0285289		Zm00001d023993	268.572	66.3475	2.01718	0.0126238		Zm00001d052538	37.404	0	7.82441	0.0413509		Zm00001d002023	38.2789	0	7.54235	0.0128631
Zm00001d013500	transgressivity down			Zm00001d015518	additivity Z58>C72			Zm00001d043441	908.902	2155.79	-1.24644	0.00306009		Zm00001d038704	715.147	244.276	1.55004	0.0287767		Zm00001d018418	297.872	81.0729	1.87862	0.0126726		Zm00001d041104	27.832	0	7.39891	0.041765		Zm00001d025617	2240.77	805.109	1.4768	0.0128976
Zm00001d013507	transgressivity up			Zm00001d015520	transgressivity up			Zm00001d019440	37.6804	424.302	-3.48845	0.00306291		Zm00001d040672	1185.3	334.322	1.82628	0.0287767		Zm00001d010237	168.599	8.95214	4.23535	0.0127418		Zm00001d045390	11816.2	4474.52	1.40108	0.0421986		Zm00001d042799	781.646	206.241	1.92197	0.0128976
Zm00001d013547	transgressivity up			Zm00001d015552	Z58 expression level domiance down			Zm00001d030045	43.9484	233.164	-2.41361	0.0031023		Zm00001d040217	1562.57	716.484	1.12395	0.0290048		Zm00001d010720	989.338	371.505	1.41342	0.0129351		Zm00001d001735	89.4175	2.40066	5.24453	0.0421986		Zm00001d028436	1203.51	331.585	1.86032	0.0129538
Zm00001d013549	C72 expression level domiance up			Zm00001d015568	transgressivity up			Zm00001d041284	225.258	753.925	-1.74367	0.00319982		Zm00001d053722	261.248	22.8707	3.51167	0.0291465		Zm00001d045475	2095.36	810.989	1.36962	0.012968		Zm00001d007537	373.884	125.455	1.57463	0.0425563		Zm00001d053553	818.588	317.898	1.36473	0.0130885
Zm00001d013550	Z58 expression level domiance up			Zm00001d015571	Z58 expression level domiance up			Zm00001d021827	0	74.9075	-8.82685	0.00319982		Zm00001d053737	36.5977	0	7.79216	0.0291635		Zm00001d015312	77.1941	0.735434	6.70463	0.0130389		Zm00001d042075	159.911	36.9835	2.11484	0.0425563		Zm00001d025240	1611.92	609.959	1.40214	0.0131154
Zm00001d013568	Z58 expression level domiance up			Zm00001d015588	additivity Z58>C72			Zm00001d002199	66.0141	518.226	-2.97437	0.00322914		Zm00001d013312	93.2015	0	9.14157	0.0293784		Zm00001d046449	3015.92	1018.91	1.56549	0.0130515		Zm00001d036233	611.073	135.334	2.17509	0.0428119		Zm00001d006900	1045.78	292.29	1.83915	0.0131177
Zm00001d013575	additivity C72>Z58			Zm00001d015671	C72 expression level domiance up			Zm00001d045735	489.079	1437.32	-1.55513	0.0032328		Zm00001d008268	3091.53	1124.66	1.45913	0.0297928		Zm00001d043991	538.834	164.494	1.71216	0.0131208		Zm00001d044643	31.5584	0	7.58115	0.0428866		Zm00001d047793	1137.61	307.337	1.88825	0.0131177
Zm00001d013577	additivity C72>Z58			Zm00001d015672	additivity C72>Z58			Zm00001d001193	106.94	464.063	-2.11837	0.00326506		Zm00001d037625	689.102	184.91	1.89677	0.0298206		Zm00001d002823	1679.28	412.127	2.02679	0.0131609		Zm00001d029384	57.3493	0	8.44191	0.0430423		Zm00001d024384	93.6414	5.38587	4.13036	0.0131181
Zm00001d013578	C72 expression level domiance up			Zm00001d015674	Z58 expression level domiance down			Zm00001d020171	334.371	940.974	-1.49229	0.00326506		Zm00001d025842	167.18	20.0389	3.06322	0.0299532		Zm00001d038204	518.091	156.882	1.7234	0.0131843		Zm00001d005839	29.3956	0	7.4764	0.0435021		Zm00001d002392	577.902	150.029	1.94558	0.013119
Zm00001d013620	Z58 expression level domiance up			Zm00001d015675	C72 expression level domiance up			Zm00001d029062	175.969	1151.14	-2.70965	0.00330133		Zm00001d017000	739.7	170.237	2.11974	0.0302454		Zm00001d031773	2673.17	904.865	1.56284	0.0131885		Zm00001d030043	246.269	33.2927	2.88616	0.0441636		Zm00001d035014	558.804	239.684	1.2213	0.013158
Zm00001d013621	C72 expression level domiance up			Zm00001d015678	Z58 expression level domiance up			Zm00001d029574	161.939	746.381	-2.20439	0.003309		Zm00001d013547	1082.02	372.287	1.54014	0.030305		Zm00001d042609	3640.63	1268.48	1.52115	0.013231		Zm00001d021147	1859.31	717.758	1.37314	0.0442359		Zm00001d029120	2641.79	964.765	1.45332	0.0132056
Zm00001d013655	transgressivity down			Zm00001d015679	additivity Z58>C72			Zm00001d025176	0	65.2628	-8.62819	0.00331568		Zm00001d043041	917.165	339.596	1.43263	0.030307		Zm00001d014325	789.333	255.441	1.62786	0.0132597		Zm00001d025328	691.41	201.402	1.78026	0.0443911		Zm00001d027998	523.053	123.147	2.08601	0.0134033
Zm00001d013669	transgressivity up			Zm00001d015724	Z58 expression level domiance up			Zm00001d009435	193.284	653.804	-1.75926	0.00331578		Zm00001d000545	313.156	65.5576	2.25607	0.030307		Zm00001d026577	3107.62	1354.09	1.19844	0.0132597		Zm00001d018668	1234.51	393.264	1.65132	0.0444609		Zm00001d048635	1897.99	208.86	3.18413	0.0134137
Zm00001d013681	Z58 expression level domiance up			Zm00001d015788	transgressivity up			Zm00001d052585	155.545	575.325	-1.88551	0.00331837		Zm00001d029378	665.796	232.158	1.52039	0.030888		Zm00001d037775	839.372	275.221	1.6086	0.0133793		Zm00001d006152	169.278	6.20289	4.78131	0.0446117		Zm00001d007960	1126.73	373.869	1.59183	0.0134137
Zm00001d013728	Z58 expression level domiance up			Zm00001d015823	C72 expression level domiance down			Zm00001d023420	338.369	1121.25	-1.72674	0.00332621		Zm00001d013289	713.465	100.187	2.83132	0.030888		Zm00001d010692	66.4321	3.84705	4.12477	0.0133972		Zm00001d029557	1295.47	566.195	1.1941	0.0447918		Zm00001d048954	866.943	263.985	1.71582	0.0138689
Zm00001d013735	additivity Z58>C72			Zm00001d015837	Z58 expression level domiance down			Zm00001d015420	430.903	1380.72	-1.67989	0.00338659		Zm00001d026336	605.922	91.1311	2.73435	0.030888		Zm00001d032051	384.651	56.3714	2.76964	0.0137799		Zm00001d029044	1913.46	912.157	1.06914	0.0449069		Zm00001d053609	1643.54	707.684	1.21588	0.0139438
Zm00001d013738	additivity Z58>C72			Zm00001d015856	transgressivity up			Zm00001d045958	305.43	938.641	-1.6184	0.00338659		Zm00001d034919	1675.15	478.364	1.80849	0.0309639		Zm00001d023851	1386.06	492.496	1.49239	0.0137799		Zm00001d042125	178.681	26.8384	2.73899	0.0450259		Zm00001d006235	470.051	112.096	2.068	0.0139486
Zm00001d013777	Z58 expression level domiance up			Zm00001d015939	additivity C72>Z58			Zm00001d033765	111.55	490.859	-2.13672	0.00340443		Zm00001d048072	67.0135	0	8.6664	0.0309893		Zm00001d039487	322.078	86.8085	1.89245	0.0138808		Zm00001d022581	1630.81	604.821	1.43135	0.0450259		Zm00001d033954	903.435	320.298	1.4961	0.0140481
Zm00001d013801	C72 expression level domiance down			Zm00001d015961	additivity C72>Z58			Zm00001d007533	146.773	565.663	-1.94516	0.00340766		Zm00001d015961	893.451	326.666	1.45088	0.0311039		Zm00001d003745	810.808	287.145	1.49751	0.013941		Zm00001d027444	582.102	184.889	1.6557	0.0450259		Zm00001d046927	620.414	251.654	1.30165	0.0140914
Zm00001d013809	transgressivity up			Zm00001d015965	C72 expression level domiance up			Zm00001d032982	0	58.1072	-8.46005	0.00344315		Zm00001d022889	124.565	22.6336	2.46918	0.0313239		Zm00001d011606	905.607	315.964	1.51918	0.0139694		Zm00001d015065	1156.25	577.928	1.0001	0.0451417		Zm00001d014862	1648.12	754.868	1.12644	0.0140914
Zm00001d013810	transgressivity up			Zm00001d016006	Z58 expression level domiance down			Zm00001d000961	104.04	602.15	-2.53353	0.0034586		Zm00001d015417	76.6572	0	8.85932	0.0313239		Zm00001d045991	326.957	50.7546	2.68779	0.0140958		Zm00001d012221	5611.66	2585.36	1.1183	0.0460186		Zm00001d022414	555.854	173.395	1.68052	0.0140914
Zm00001d013840	Z58 expression level domiance up			Zm00001d016070	transgressivity up			Zm00001d035304	202.117	779.247	-1.94628	0.00349306		Zm00001d032150	598.596	228.538	1.38929	0.0316677		Zm00001d034937	558.513	182.878	1.61034	0.0141219		Zm00001d012341	33.5324	0.49954	6.19903	0.0460186		Zm00001d037962	3942.63	1958.14	1.00973	0.0140914
Zm00001d013842	transgressivity up			Zm00001d016122	C72 expression level domiance up			Zm00001d040852	22.2741	264.885	-3.56952	0.00351154		Zm00001d032023	254.06	9.25744	4.76513	0.0316765		Zm00001d019855	22.396	0	6.77244	0.0141365		Zm00001d053003	1830.32	686.886	1.4137	0.0460186		Zm00001d017141	1624.9	505.906	1.68349	0.0140914
Zm00001d013894	C72 expression level domiance up			Zm00001d016178	Z58 expression level domiance down			Zm00001d049757	106.972	561.098	-2.38964	0.00352362		Zm00001d039931	1197.42	596.574	1.00638	0.0319491		Zm00001d030373	1488.39	631.097	1.23793	0.0142487		Zm00001d028320	2309.44	733.301	1.65564	0.0460186		Zm00001d024177	392.915	96.4792	2.02697	0.0140914
Zm00001d013903	transgressivity up			Zm00001d016185	C72 expression level domiance down			Zm00001d003315	52.7096	427.582	-3.01734	0.00358219		Zm00001d017203	1112.55	438.632	1.34151	0.0320022		Zm00001d014905	582.92	216.13	1.43257	0.0143027		Zm00001d011592	818.974	354.58	1.20843	0.0461452		Zm00001d009119	48.397	0	7.88023	0.0142412
Zm00001d013909	transgressivity down			Zm00001d016188	transgressivity up			Zm00001d011253	19.3023	264.192	-3.78381	0.00361643		Zm00001d022450	1705.3	427.184	1.99715	0.0321111		Zm00001d008846	1196.77	407.75	1.5537	0.0143116		Zm00001d007355	80.9609	4.49586	4.20114	0.0466905		Zm00001d039797	57.5671	1.13342	5.67651	0.0143049
Zm00001d013924	Z58 expression level domiance up			Zm00001d016198	transgressivity up			Zm00001d043757	555.769	1228.64	-1.14468	0.003655		Zm00001d049339	560.509	210.903	1.40932	0.0321906		Zm00001d001466	372.808	69.8689	2.41456	0.0143965		Zm00001d048073	1601.11	131.271	3.60971	0.0466905		Zm00001d010528	1332.65	468.985	1.50678	0.014341
Zm00001d013927	transgressivity up			Zm00001d016206	additivity Z58>C72			Zm00001d012997	0.402497	161.254	-8.51937	0.00372117		Zm00001d018325	491.893	110.131	2.16003	0.0321906		Zm00001d023716	109.211	1.15412	6.58001	0.0144306		Zm00001d033657	287.79	56.7775	2.33651	0.0466905		Zm00001d004811	70.1353	5.54231	3.66065	0.0144734
Zm00001d013960	Z58 expression level domiance up			Zm00001d016214	Z58 expression level domiance up			Zm00001d016276	127.769	459.226	-1.84689	0.00374849		Zm00001d047204	1418.03	435.114	1.70532	0.0322576		Zm00001d016770	589.703	192.612	1.6141	0.0144306		Zm00001d021506	642.015	150.479	2.09567	0.0466905		Zm00001d035012	475.115	112.736	2.0762	0.0145346
Zm00001d013980	Z58 expression level domiance up			Zm00001d016276	C72 expression level domiance up			Zm00001d019061	880.002	2688.83	-1.61129	0.00375618		Zm00001d035277	257.071	39.136	2.71333	0.0322576		Zm00001d041608	1300.39	221.172	2.55595	0.0144306		Zm00001d027097	40.9419	0	7.95486	0.0468385		Zm00001d007633	1001.63	399.372	1.32642	0.0146498
Zm00001d014019	transgressivity down			Zm00001d016288	additivity C72>Z58			Zm00001d023627	72.3141	325.401	-2.1731	0.00379956		Zm00001d019548	854.307	350.956	1.28313	0.0323755		Zm00001d038819	452.77	77.1301	2.55344	0.0144551		Zm00001d014753	1156.41	430.968	1.42422	0.0468385		Zm00001d003602	1980.62	702.436	1.4956	0.0146707
Zm00001d014070	Z58 expression level domiance up			Zm00001d016312	Z58 expression level domiance up			Zm00001d018975	522.232	1508.69	-1.53042	0.0038039		Zm00001d042308	990.642	340.849	1.54062	0.0323827		Zm00001d042216	932.944	358.034	1.38121	0.0144657		Zm00001d040573	105.483	1.49862	6.18053	0.0468816		Zm00001d045008	79.2235	0.364009	7.63065	0.0146739
Zm00001d014084	transgressivity down			Zm00001d016365	transgressivity up			Zm00001d051631	145.231	607.791	-2.06478	0.00383696		Zm00001d002408	157.018	17.056	3.19857	0.0324254		Zm00001d033620	515.627	203.69	1.3403	0.0144657		Zm00001d026412	46.82	0.804995	5.7889	0.0468816		Zm00001d039971	1620.64	806.783	1.00612	0.0148053
Zm00001d014087	transgressivity down			Zm00001d016370	additivity C72>Z58			Zm00001d043151	209.513	784.69	-1.90477	0.00388541		Zm00001d036540	673.705	219.244	1.61809	0.0324336		Zm00001d023758	201.57	9.82823	4.35548	0.0145522		Zm00001d026577	3393.59	1446.97	1.23019	0.0468816		Zm00001d026619	1886.92	812.377	1.21581	0.0148301
Zm00001d014108	transgressivity up			Zm00001d016373	Z58 expression level domiance up			Zm00001d022273	351.608	884.451	-1.33237	0.00391673		Zm00001d036054	496.726	98.8756	2.32945	0.0324336		Zm00001d017813	699.812	117.591	2.57326	0.01469		Zm00001d015045	90.6665	0.804995	6.75812	0.0476533		Zm00001d032873	2154.84	836.696	1.36479	0.0148828
Zm00001d014115	transgressivity down			Zm00001d016436	additivity C72>Z58			Zm00001d042289	39.661	331.687	-3.06702	0.00392461		Zm00001d016128	2657.3	587.227	2.17835	0.0328293		Zm00001d014618	194.734	16.2147	3.58396	0.0147293		Zm00001d027612	1368.88	530.925	1.36618	0.0477654		Zm00001d014953	1493.24	737.907	1.01687	0.0148828
Zm00001d014119	C72 expression level domiance up			Zm00001d016469	transgressivity up			Zm00001d029901	36.1101	296.974	-3.03876	0.00393574		Zm00001d001926	47.3749	0	8.16674	0.0328747		Zm00001d016655	35.6866	0	7.44066	0.0147988		Zm00001d046810	1197.68	528.971	1.17924	0.0477654		Zm00001d036524	1070.03	383.492	1.48068	0.0149111
Zm00001d014124	Z58 expression level domiance up			Zm00001d016471	C72 expression level domiance up			Zm00001d042125	26.8384	239.982	-3.16506	0.00393868		Zm00001d033987	1446.3	271.365	2.41393	0.0331031		Zm00001d034886	1079.59	524.878	1.04003	0.0147988		Zm00001d010385	313.102	58.0215	2.43305	0.0477654		Zm00001d002275	3288.19	1017.83	1.69194	0.0149283
Zm00001d014135	Z58 expression level domiance up			Zm00001d016479	Z58 expression level domiance up			Zm00001d035286	0	74.1652	-8.81242	0.00396506		Zm00001d002583	216.731	41.8708	2.36747	0.0331031		Zm00001d032748	974.089	357.918	1.44423	0.0148031		Zm00001d007023	492.905	143.647	1.77888	0.0477992		Zm00001d046624	2406.13	942.877	1.35161	0.0149549
Zm00001d014153	transgressivity down			Zm00001d016484	Z58 expression level domiance up			Zm00001d021398	154.977	1441.91	-3.21717	0.00396542		Zm00001d002358	887.926	307.569	1.52937	0.0331637		Zm00001d012254	2286.38	730.367	1.64663	0.0148701		Zm00001d030663	246.744	56.0487	2.14339	0.0478864		Zm00001d041663	900.256	189.07	2.25179	0.0150161
Zm00001d014202	additivity Z58>C72			Zm00001d016506	transgressivity up			Zm00001d013894	79.5336	487.229	-2.61446	0.00396981		Zm00001d002788	494.887	139.019	1.83417	0.0331637		Zm00001d029349	2099.61	722.849	1.53837	0.0149136		Zm00001d002788	477.819	139.019	1.78413	0.0480593		Zm00001d049191	1633.92	630.2	1.37453	0.0151209
Zm00001d014210	C72 expression level domiance up			Zm00001d016549	transgressivity up			Zm00001d032844	2236.17	5200.93	-1.2177	0.00400699		Zm00001d017710	335.82	44.0598	2.93277	0.0333063		Zm00001d000671	391.546	132.603	1.56275	0.0150247		Zm00001d029997	71.4002	9.82536	2.86283	0.0480593		Zm00001d030110	896.75	254.785	1.81539	0.015129
Zm00001d014212	additivity C72>Z58			Zm00001d016559	Z58 expression level domiance up			Zm00001d017771	92.3386	728.379	-2.98104	0.00404162		Zm00001d044292	63.5772	0	8.59073	0.033682		Zm00001d007900	420.248	68.2724	2.62274	0.0150247		Zm00001d050599	58.1563	0	8.46135	0.0487645		Zm00001d016312	49.2779	0	7.9063	0.0152374
Zm00001d014250	transgressivity down			Zm00001d016627	Z58 expression level domiance down			Zm00001d040043	77.8552	378.671	-2.28042	0.00405238		Zm00001d052944	396.38	94.1714	2.07472	0.0339393		Zm00001d013738	75.0795	4.23176	4.16116	0.0150767		Zm00001d044271	1741.03	714.177	1.2862	0.0491997		Zm00001d046521	173.598	30.6072	2.5029	0.0152461
Zm00001d014262	additivity Z58>C72			Zm00001d016640	C72 expression level domiance up			Zm00001d039933	2808.72	14345.8	-2.35264	0.00409409		Zm00001d012795	42.7903	0.402497	6.60424	0.0342124		Zm00001d032606	864.144	240.515	1.84537	0.0153054		Zm00001d036985	435.581	98.2901	2.15058	0.0492701		Zm00001d045544	1194.4	413.618	1.52998	0.0153768
Zm00001d014270	C72 expression level domiance up			Zm00001d016655	Z58 expression level domiance up			Zm00001d042870	11.0329	218.325	-4.30503	0.00409538		Zm00001d029550	820.829	231.054	1.82844	0.0342991		Zm00001d039357	82.5815	1.53882	5.7624	0.0153765		Zm00001d032299	40.885	0	7.95415	0.0496762		Zm00001d011424	1106.1	421.244	1.39289	0.015506
Zm00001d014286	transgressivity up			Zm00001d016661	transgressivity up			Zm00001d033939	3.30269	106.225	-5.02744	0.00410944		Zm00001d040088	183.179	36.1388	2.33735	0.0345709		Zm00001d034566	59.5945	0.367717	7.2212	0.0154424		Zm00001d040233	397.774	86.9407	2.19526	0.0506734		Zm00001d022924	47.8731	0	7.86432	0.015506
Zm00001d014311	Z58 expression level domiance down			Zm00001d016712	Z58 expression level domiance up			Zm00001d012920	16.4848	358.703	-4.45419	0.00413183		Zm00001d018893	233.485	52.972	2.13899	0.0346668		Zm00001d003571	330.682	89.8532	1.87932	0.0154717		Zm00001d047956	52.2787	5.00972	3.3889	0.0512426		Zm00001d049376	994.37	283.61	1.81017	0.015506
Zm00001d014325	transgressivity up			Zm00001d016728	additivity Z58>C72			Zm00001d025442	155.43	600.611	-1.94983	0.00414915		Zm00001d028630	2516.14	527.143	2.2546	0.0349607		Zm00001d033107	578.173	207.425	1.47801	0.0154717		Zm00001d020746	143.668	6.82813	4.38757	0.0515036		Zm00001d040462	1200.72	475.837	1.3354	0.015545
Zm00001d014326	additivity Z58>C72			Zm00001d016770	transgressivity up			Zm00001d015498	28.2002	289.468	-3.35697	0.00418647		Zm00001d018959	1370.36	639.95	1.09848	0.0349607		Zm00001d007519	114.615	8.24267	3.7992	0.0156795		Zm00001d005059	464.341	94.2065	2.2983	0.0515036		Zm00001d012675	1572.27	726.319	1.11432	0.0156151
Zm00001d014344	C72 expression level domiance up			Zm00001d016803	transgressivity up			Zm00001d019966	548.524	1503.13	-1.45451	0.00425638		Zm00001d004292	92.7066	0.49954	7.64155	0.0352276		Zm00001d009797	2670.63	982.461	1.44263	0.0156948		Zm00001d026265	1711.56	537.42	1.67148	0.051986		Zm00001d025644	719.184	240.063	1.58283	0.0156151
Zm00001d014393	Z58 expression level domiance up			Zm00001d016832	C72 expression level domiance up			Zm00001d006152	6.20289	274.404	-5.47845	0.00429312		Zm00001d022835	112.824	4.49586	4.67596	0.0355768		Zm00001d042632	107.896	4.46357	4.59592	0.0157895		Zm00001d035286	29.932	0	7.50419	0.0522992		Zm00001d038389	1426.4	431.289	1.72567	0.0156365
Zm00001d014408	additivity C72>Z58			Zm00001d016867	Z58 expression level domiance up			Zm00001d030906	43.5062	385.677	-3.14856	0.00432681		Zm00001d005608	869.453	345.455	1.33199	0.035606		Zm00001d011150	571.328	207.678	1.45979	0.0158232		Zm00001d009849	1384.86	626.413	1.14506	0.0524611		Zm00001d047283	2734.63	1112.35	1.29798	0.0157087
Zm00001d014455	Z58 expression level domiance down			Zm00001d016868	additivity Z58>C72			Zm00001d005621	0	101.927	-9.27121	0.00438317		Zm00001d011034	860.044	335.749	1.35809	0.035909		Zm00001d012329	923.139	339.994	1.44109	0.0158436		Zm00001d007054	54.7942	0	8.37557	0.0530178		Zm00001d001285	1530.34	503.545	1.60383	0.0158304
Zm00001d014468	transgressivity down			Zm00001d016896	C72 expression level domiance up			Zm00001d003912	248.8	763.092	-1.61657	0.0043908		Zm00001d027258	1616.55	342.504	2.23856	0.0359918		Zm00001d027124	102.788	0.384705	8.00526	0.0161511		Zm00001d021827	27.4138	0	7.37795	0.0533227		Zm00001d010011	88.0416	0	8.74384	0.0159836
Zm00001d014486	Z58 expression level domiance up			Zm00001d016903	additivity Z58>C72			Zm00001d031398	33.4835	463.121	-3.79621	0.00442837		Zm00001d048424	7810	1643.73	2.2485	0.0359918		Zm00001d029011	1510.5	399.19	1.91993	0.0162367		Zm00001d018091	40.4052	0.804995	5.57345	0.053444		Zm00001d026879	41.1514	0	7.64793	0.0160228
Zm00001d014518	transgressivity down			Zm00001d016930	C72 expression level domiance up			Zm00001d015039	91.7199	453.753	-2.30488	0.00443438		Zm00001d048176	2516.59	853.102	1.5609	0.0359918		Zm00001d024454	32.0237	0	7.2859	0.0163058		Zm00001d014894	777.041	144.219	2.43188	0.0536414		Zm00001d048674	189.565	29.8174	2.66696	0.0160345
Zm00001d014585	transgressivity up			Zm00001d016935	C72 expression level domiance up			Zm00001d004806	53.7086	304.648	-2.50037	0.00443438		Zm00001d043362	164.889	8.49217	4.29547	0.0360022		Zm00001d032733	263.712	55.7166	2.24374	0.0163058		Zm00001d010566	797.928	160.139	2.31849	0.0536414		Zm00001d022513	8019.11	3603.06	1.15425	0.0161106
Zm00001d014598	C72 expression level domiance up			Zm00001d016965	Z58 expression level domiance up			Zm00001d045178	315.611	1119.91	-1.82667	0.00445097		Zm00001d036001	2986.11	1249.5	1.25758	0.0361511		Zm00001d044156	1681.5	402.097	2.06408	0.016665		Zm00001d031381	31.7869	0	7.59113	0.0536761		Zm00001d033426	157.506	30.7008	2.3578	0.0161767
Zm00001d014609	transgressivity up			Zm00001d017000	transgressivity up			Zm00001d040385	148.875	720.055	-2.27171	0.00446178		Zm00001d006767	40.2156	0	7.92756	0.0370773		Zm00001d038619	23.2926	0	6.83058	0.0167214		Zm00001d017617	157.452	9.99079	3.99372	0.0539488		Zm00001d007192	1120.98	351.812	1.6721	0.0163349
Zm00001d014618	transgressivity up			Zm00001d017026	Z58 expression level domiance down			Zm00001d052060	39.0103	306.27	-2.97228	0.0044732		Zm00001d047018	402.398	51.3985	2.97275	0.0371138		Zm00001d003631	235.538	11.1395	4.4061	0.0169104		Zm00001d004939	851.382	325.807	1.38558	0.0539488		Zm00001d011150	574.48	207.678	1.46783	0.0163544
Zm00001d014621	Z58 expression level domiance up			Zm00001d017033	Z58 expression level domiance up			Zm00001d019825	863.598	2221.05	-1.36304	0.00451678		Zm00001d007783	539.846	161.134	1.74389	0.0372048		Zm00001d036517	4361.35	2128.18	1.03506	0.0169536		Zm00001d015497	440.77	77.316	2.50933	0.054405		Zm00001d042367	1650.95	599.826	1.46087	0.0163638
Zm00001d014685	Z58 expression level domiance down			Zm00001d017036	transgressivity up			Zm00001d021765	30.1873	621.546	-4.35787	0.00455719		Zm00001d030046	711.05	311.971	1.18846	0.037325		Zm00001d002564	407.139	113.316	1.84549	0.0172522		Zm00001d020450	1373.3	578.016	1.24915	0.0555008		Zm00001d022314	424.136	114.982	1.88332	0.0163896
Zm00001d014721	transgressivity down			Zm00001d017072	transgressivity up			Zm00001d031407	51.2044	463.095	-3.18171	0.0046654		Zm00001d026619	2702.28	1127.09	1.2621	0.0373451		Zm00001d040766	1732.01	830.124	1.06147	0.0175703		Zm00001d009978	669.859	224.628	1.57529	0.0555008		Zm00001d049810	107.746	15.3584	2.81208	0.0164028
Zm00001d014768	C72 expression level domiance up			Zm00001d017097	additivity C72>Z58			Zm00001d001966	361.709	869.42	-1.26503	0.00477099		Zm00001d011914	641.08	263.161	1.2841	0.0373853		Zm00001d052316	1296.1	349.137	1.8921	0.0176681		Zm00001d046210	321.249	83.9292	1.93865	0.0555008		Zm00001d031452	361.943	96.2719	1.91071	0.016688
Zm00001d014773	transgressivity up			Zm00001d017106	Z58 expression level domiance up			Zm00001d007078	75.2924	546.786	-2.85639	0.00482011		Zm00001d045678	339.866	14.4866	4.56136	0.0377924		Zm00001d020827	1190.49	358.845	1.73028	0.0176749		Zm00001d017239	1001.32	438.126	1.19195	0.0555855		Zm00001d023872	39.454	0	7.58573	0.0167532
Zm00001d014804	transgressivity down			Zm00001d017117	Z58 expression level domiance up			Zm00001d030043	33.2927	321.954	-3.27319	0.00482184		Zm00001d050689	60.9327	0	8.52866	0.0382748		Zm00001d011996	316.269	90.9812	1.79703	0.0178837		Zm00001d015568	357.278	45.9101	2.95633	0.0556309		Zm00001d038198	336.277	61.2972	2.45616	0.0167566
Zm00001d014812	transgressivity up			Zm00001d017121	Z58 expression level domiance up			Zm00001d033121	1049.59	2309.54	-1.13701	0.00484376		Zm00001d028668	666.835	218.128	1.61214	0.0386601		Zm00001d005062	632.313	221.865	1.51137	0.0178837		Zm00001d050085	89.8594	3.71952	4.57289	0.0556309		Zm00001d033117	289.738	90.333	1.68118	0.0167566
Zm00001d014834	transgressivity down			Zm00001d017137	additivity C72>Z58			Zm00001d030772	284.684	671.012	-1.2375	0.00485731		Zm00001d025860	818.333	306.005	1.41832	0.0386741		Zm00001d052961	1382.48	659.281	1.06877	0.0179468		Zm00001d019389	59.1097	0	8.48507	0.0560776		Zm00001d017792	56.8587	3.31747	4.0939	0.0167693
Zm00001d014839	transgressivity up			Zm00001d017141	transgressivity up			Zm00001d030311	11.1586	328.621	-4.871	0.00488493		Zm00001d000476	78.1148	4.02497	4.24552	0.0387578		Zm00001d031891	1557.47	624.667	1.31848	0.017956		Zm00001d017225	58.7317	0	8.47558	0.0562126		Zm00001d050015	146.145	7.3094	4.32756	0.0169242
Zm00001d014848	Z58 expression level domiance up			Zm00001d017145	Z58 expression level domiance up			Zm00001d013312	0	176.085	-10.0598	0.00488677		Zm00001d018399	499.924	108.061	2.21162	0.0387663		Zm00001d013289	713.465	118.522	2.59001	0.017956		Zm00001d001926	36.6962	0	7.79857	0.0566997		Zm00001d042287	1390.36	416.102	1.74078	0.0169242
Zm00001d014852	Z58 expression level domiance up			Zm00001d017203	C72 expression level domiance up			Zm00001d026412	0.804995	82.4062	-6.6041	0.00492692		Zm00001d034292	63.3373	0	8.58526	0.0388734		Zm00001d029172	235.352	9.61763	4.61729	0.017956		Zm00001d042188	149.834	14.3896	3.39427	0.0567936		Zm00001d010493	319.113	79.2234	2.01132	0.0169454
Zm00001d014868	Z58 expression level domiance up			Zm00001d017217	additivity C72>Z58			Zm00001d039696	71.7891	422.547	-2.55739	0.00496852		Zm00001d022204	1520.34	353.145	2.10589	0.0388734		Zm00001d047742	3902.51	1943.09	1.00589	0.0182711		Zm00001d031362	18.9039	0	6.84112	0.0568262		Zm00001d049977	236.362	81.1822	1.54209	0.0171133
Zm00001d014897	Z58 expression level domiance up			Zm00001d017219	Z58 expression level domiance down			Zm00001d031643	865.828	2521.7	-1.54275	0.00500694		Zm00001d042869	2371.11	831.513	1.51169	0.0389266		Zm00001d006227	445.378	147.83	1.59166	0.0183809		Zm00001d035278	68.4857	10.0338	2.76735	0.0570606		Zm00001d050089	1427.4	641.721	1.15353	0.0171875
Zm00001d014905	additivity Z58>C72			Zm00001d017225	C72 expression level domiance up			Zm00001d022829	0	119.754	-9.50371	0.00508896		Zm00001d015045	93.95	0.804995	6.80916	0.0389913		Zm00001d048890	1080.24	345.084	1.64678	0.0185407		Zm00001d002647	57.8657	0	8.45454	0.0573774		Zm00001d033158	1992.61	905.926	1.13743	0.0172163
Zm00001d014922	C72 expression level domiance up			Zm00001d017239	transgressivity up			Zm00001d007024	463.103	1108.98	-1.25927	0.0051896		Zm00001d013248	116.725	4.21906	4.7759	0.0389913		Zm00001d016971	73.9655	0	8.493	0.0186421		TIF5A	2095.94	914.831	1.19641	0.0578084		Zm00001d036520	451.727	180.271	1.32555	0.0172599
Zm00001d014937	Z58 expression level domiance up			Zm00001d017312	Z58 expression level domiance down			Zm00001d049028	9.75698	389.027	-5.30655	0.00525862		Zm00001d011650	1428.5	483.496	1.56345	0.0390782		Zm00001d004419	78.5037	0	8.57826	0.0186421		Zm00001d047600	638.414	197.09	1.69577	0.0578185		Zm00001d033171	221.204	26.3758	3.06898	0.0172673
Zm00001d015000	C72 expression level domiance up			Zm00001d017399	C72 expression level domiance up			Zm00001d001600	48.753	385.677	-2.98285	0.00532143		Zm00001d032982	25.1755	0	7.25261	0.0392352		Zm00001d028200	231.779	33.6663	2.78274	0.0186524		Zm00001d034532	1209.46	316.488	1.93365	0.0578598		Zm00001d022180	1811.93	601.067	1.59206	0.0173525
Zm00001d015001	C72 expression level domiance up			Zm00001d017412	additivity Z58>C72			Zm00001d035480	149.993	640.967	-2.09453	0.0053579		Zm00001d004073	119.497	8.99171	3.75195	0.0395531		Zm00001d006308	685.239	243.758	1.49118	0.018837		Zm00001d032982	21.7799	0	7.04318	0.0580679		Zm00001d043574	1505.31	616.268	1.28836	0.0173816
Zm00001d015013	C72 expression level domiance up			Zm00001d017425	Z58 expression level domiance up			Zm00001d006045	54.5644	426.632	-2.96988	0.00536897		Zm00001d017972	21.5884	0	7.03785	0.0396115		Zm00001d032810	745.014	248.6	1.58352	0.018893		Zm00001d043355	56.2973	4.80131	3.57809	0.0583978		Zm00001d040257	1598.93	442.085	1.85483	0.0174394
Zm00001d015039	C72 expression level domiance up			Zm00001d017468	Z58 expression level domiance up			Zm00001d044292	0	121.07	-9.51942	0.00537428		Zm00001d026513	68.1885	0	8.69167	0.0396134		Zm00001d025434	5796.21	1831.93	1.66175	0.0189026		Zm00001d031398	308.777	33.4835	3.21161	0.0593887		Zm00001d034422	1493.48	384.068	1.9593	0.0174394
Zm00001d015040	additivity C72>Z58			Zm00001d017487	additivity C72>Z58			Zm00001d005878	438.116	2581.38	-2.55946	0.00540745		Zm00001d045248	408.406	98.3683	2.05093	0.0399714		Zm00001d011099	847.933	318.491	1.41255	0.0192108		Zm00001d004073	110.126	8.99171	3.63442	0.0597335		Zm00001d000612	40.9195	0	7.63852	0.0174394
Zm00001d015041	C72 expression level domiance up			Zm00001d017500	additivity C72>Z58			Zm00001d020597	28.7427	364.911	-3.66069	0.00543769		Zm00001d022711	218.535	20.6641	3.40028	0.0401418		Zm00001d007452	53.8169	0	8.03432	0.0192192		Zm00001d030011	2140.36	891.366	1.26456	0.0599432		Zm00001d036398	283.3	62.5546	2.17925	0.0174394
Zm00001d015045	C72 expression level domiance up			Zm00001d017545	transgressivity up			Zm00001d008329	8.5065	281.526	-5.05659	0.0054573		Zm00001d035282	268.944	93.6718	1.52484	0.0403773		Zm00001d027140	90.701	5.00117	4.19016	0.019398		Zm00001d033701	125.883	18.7487	2.74706	0.0606439		Zm00001d016868	38.079	0	7.53543	0.0174734
Zm00001d015055	additivity C72>Z58			Zm00001d017566	Z58 expression level domiance up			Zm00001d012341	0.49954	58.1793	-6.99301	0.0054573		Zm00001d035463	573.898	233.254	1.29981	0.0411109		Zm00001d052948	1219.63	566.375	1.10698	0.0195694		Zm00001d004292	72.7959	0.49954	7.29343	0.0608083		Zm00001d043229	913.211	239.319	1.93222	0.0174817
Zm00001d015062	Z58 expression level domiance down			Zm00001d017617	C72 expression level domiance up			Zm00001d011136	192.82	708.238	-1.87628	0.00551409		Zm00001d026543	711.103	194.535	1.87008	0.0412316		Zm00001d009747	471.216	149.026	1.66121	0.019696		Zm00001d053363	18.63	0	6.82026	0.0608309		Zm00001d046552	502.769	149.599	1.74871	0.0176286
Zm00001d015063	Z58 expression level domiance down			Zm00001d017659	C72 expression level domiance up			Zm00001d012231	348.933	1229.75	-1.8169	0.00551409		Zm00001d012484	151.491	15.6544	3.27177	0.0413864		Zm00001d018497	1193.39	455.095	1.39072	0.0198363		Zm00001d015520	1668.93	580.483	1.52334	0.0611621		Zm00001d024193	62.35	4.19778	3.90297	0.0176407
Zm00001d015067	Z58 expression level domiance down			Zm00001d017675	Z58 expression level domiance up			Zm00001d038327	213.283	632.313	-1.56842	0.00552792		Zm00001d021933	363.366	96.1076	1.91527	0.0413864		Zm00001d000994	348.257	75.477	2.20515	0.0200477		Zm00001d015327	4931.06	1157.41	2.09101	0.0611621		Zm00001d016206	756.432	245.446	1.62346	0.0176913
Zm00001d015068	transgressivity down			Zm00001d017722	additivity Z58>C72			Zm00001d025331	28.2686	331.549	-3.55251	0.00552792		Zm00001d046333	506.469	162.944	1.63339	0.0415595		Zm00001d016965	155.309	21.6912	2.83878	0.0208822		Zm00001d005608	833.692	345.455	1.27081	0.0612225		Zm00001d013751	3956.93	1216.1	1.70218	0.0177653
Zm00001d015070	C72 expression level domiance up			Zm00001d017740	C72 expression level domiance down			Zm00001d015063	143.209	622.526	-2.12274	0.0055682		Zm00001d031407	348.523	51.2044	2.77121	0.0417337		Zm00001d021999	1363.71	544.774	1.32356	0.020885		Zm00001d006096	873.129	378.668	1.2048	0.0622048		Zm00001d012844	1079.3	337.509	1.67736	0.0178822
Zm00001d015072	C72 expression level domiance up			Zm00001d017750	Z58 expression level domiance up			Zm00001d020529	304.978	1152.94	-1.91842	0.00560906		Zm00001d011418	1648.89	581.702	1.50415	0.0420276		Zm00001d052341	98.4497	0.76941	7.01847	0.0209466		Zm00001d013034	1417.76	448.533	1.66133	0.0631171		Zm00001d044798	201.398	56.0246	1.84466	0.0179354
Zm00001d015074	C72 expression level domiance up			Zm00001d017792	additivity Z58>C72			Zm00001d048072	0	117.678	-9.47851	0.00561196		Zm00001d026840	78.6452	0	8.89662	0.042216		Zm00001d021802	1453.13	570.431	1.34932	0.0211283		Zm00001d027595	2504.64	1049.1	1.25607	0.0632575		Zm00001d006774	43.4579	0	7.72603	0.0180216
Zm00001d015075	transgressivity down			Zm00001d017809	Z58 expression level domiance up			Zm00001d048730	18.7487	300.083	-4.00064	0.00567756		Zm00001d020530	836.914	262.704	1.67132	0.0424644		Zm00001d009849	1491.71	706.433	1.07782	0.0213638		Zm00001d021557	954.211	353.476	1.43292	0.0635546		Zm00001d023840	216.246	46.0097	2.23337	0.018129
Zm00001d015077	transgressivity down			Zm00001d017820	Z58 expression level domiance up			Zm00001d032301	340.989	963.714	-1.50044	0.00567756		Zm00001d047503	547.278	162.01	1.75553	0.043574		Zm00001d008152	59.6454	1.86144	5.00076	0.0215509		Zm00001d011606	952.793	334.342	1.5104	0.0644432		Zm00001d043669	819.396	254.505	1.68651	0.0182473
Zm00001d015089	Z58 expression level domiance down			Zm00001d017842	C72 expression level domiance up			Zm00001d022331	341.799	904.344	-1.4029	0.00569454		Zm00001d044022	1552.7	309.119	2.32891	0.043574		Zm00001d044542	342.709	107.649	1.67093	0.0215565		Zm00001d035945	1025.91	219.386	2.2261	0.0644432		Zm00001d005636	1835.89	790.578	1.21553	0.0183508
Zm00001d015091	transgressivity up			Zm00001d017848	C72 expression level domiance up			Zm00001d022749	27.4923	393.038	-3.83601	0.00577751		Zm00001d053542	910.077	302.749	1.58658	0.043613		Zm00001d048640	125.701	6.25119	4.32759	0.0215939		Zm00001d044292	45.2458	0	8.09989	0.0648329		Zm00001d016965	161.404	21.6912	2.89297	0.0183508
Zm00001d015147	Z58 expression level domiance down			Zm00001d017855	Z58 expression level domiance up			Zm00001d039887	319.391	1162.27	-1.86262	0.00578309		Zm00001d049030	930.992	421.956	1.14258	0.0438298		Zm00001d033171	208.041	26.3758	2.98054	0.0216877		Zm00001d028862	39.713	0	7.91069	0.0652164		Zm00001d043556	1032.54	314.079	1.71697	0.0183642
Zm00001d015238	C72 expression level domiance up			Zm00001d017883	Z58 expression level domiance up			Zm00001d025366	280.089	1027.07	-1.87642	0.00586359		Zm00001d018598	401.085	95.1848	2.07602	0.0440917		Zm00001d000649	84.5756	0	8.68563	0.0217709		Zm00001d048314	1344.31	479.721	1.48667	0.0654559		Zm00001d003106	974.922	352.882	1.4663	0.0184391
Zm00001d015256	Z58 expression level domiance up			Zm00001d017935	Z58 expression level domiance up			Zm00001d053737	0	56.9114	-8.43064	0.00593698		Zm00001d011136	603.968	192.82	1.64604	0.0441271		Zm00001d027756	1393.22	614.93	1.18033	0.0219363		Zm00001d019415	151.058	22.8167	2.71709	0.0654919		Zm00001d009909	42.9452	1.11272	5.26861	0.0185089
Zm00001d015300	C72 expression level domiance up			Zm00001d017958	C72 expression level domiance up			Zm00001d013579	0	73.9705	-8.80871	0.00594954		Zm00001d015091	1426.67	371.792	1.93961	0.0443167		Zm00001d023601	864.657	371.128	1.22023	0.0219363		Zm00001d011821	1032.47	323.457	1.67456	0.0655231		Zm00001d052774	47.4233	6.01567	2.98443	0.0185089
Zm00001d015302	Z58 expression level domiance up			Zm00001d017972	additivity C72>Z58			Zm00001d025638	193.128	619.654	-1.67993	0.00599383		Zm00001d031381	32.9011	0	7.64045	0.0444419		Zm00001d052519	575.998	176.738	1.70381	0.0219901		Zm00001d012770	5124.06	1858.57	1.46341	0.0655231		Zm00001d007370	38.0499	0.728017	5.68794	0.0185927
Zm00001d015310	transgressivity up			Zm00001d018001	transgressivity up			Zm00001d043768	366.494	1032.91	-1.49633	0.00604331		Zm00001d023627	259.672	72.3141	1.8476	0.0449689		Zm00001d007063	28.4957	0	7.119	0.0221143		Zm00001d017848	2479.35	923.83	1.42487	0.0656883		Zm00001d052945	447.159	88.8996	2.33038	0.0185954
Zm00001d015312	Z58 expression level domiance up			Zm00001d018010	C72 expression level domiance up			Zm00001d015496	611.768	1974.43	-1.68964	0.00614325		Zm00001d018297	919.367	322.059	1.51322	0.045032		Zm00001d001108	75.9146	3.03625	4.65157	0.0221153		Zm00001d017036	1153.37	356.936	1.69214	0.0657889		Zm00001d023758	190.92	9.82823	4.27683	0.0189119
Zm00001d015322	Z58 expression level domiance up			Zm00001d018046	additivity Z58>C72			Zm00001d050689	0	116.635	-9.46558	0.0062607		Zm00001d044643	28.22	0	7.41915	0.0453987		Zm00001d025825	1174.02	541.645	1.11581	0.022394		Zm00001d045486	479.142	132.391	1.85617	0.0657889		Zm00001d017722	21.8336	0	6.73344	0.0189119
Zm00001d015327	transgressivity up			Zm00001d018091	additivity C72>Z58			Zm00001d000871	1.20749	127.063	-6.66647	0.00632142		Zm00001d017225	61.7221	0	8.54761	0.0458043		Zm00001d001460	44.1606	0	7.74911	0.0224359		Zm00001d005170	494.006	139.485	1.82453	0.065853		Zm00001d026487	1195.28	335.7	1.83243	0.0192919
Zm00001d015328	Z58 expression level domiance up			Zm00001d018099	transgressivity up			Zm00001d047094	177.942	589.991	-1.72856	0.00632142		Zm00001d043569	48.2738	2.60907	4.19732	0.0458043		Zm00001d008244	1173.99	555.666	1.07866	0.0225019		Zm00001d008233	868.769	330.231	1.39567	0.0658735		Zm00001d021301	1504.59	565.907	1.41082	0.0193735
Zm00001d015368	Z58 expression level domiance up			Zm00001d018102	Z58 expression level domiance down			Zm00001d009475	120.237	448.012	-1.89735	0.00632142		Zm00001d014609	1173.72	357.422	1.71553	0.0459046		TIP1-1	7086.74	1578.97	2.16614	0.0228069		Zm00001d007808	179.643	18.4719	3.27737	0.0664807		Zm00001d025712	1299.27	493.918	1.3955	0.0193735
Zm00001d015417	C72 expression level domiance up			Zm00001d018107	transgressivity up			Zm00001d029717	1.49862	255.291	-7.4499	0.00632142		Zm00001d032009	202.797	35.2192	2.53152	0.0465253		Zm00001d019504	4017.96	1356.19	1.56672	0.022996		Zm00001d039090	1602.58	491.606	1.70605	0.0664807		Zm00001d041864	932.318	288.954	1.69053	0.0193932
Zm00001d015421	Z58 expression level domiance up			Zm00001d018113	Z58 expression level domiance up			Zm00001d004558	766.007	1666.61	-1.12086	0.00632142		Zm00001d031127	3802.13	1098.19	1.79185	0.0465563		Zm00001d009297	547.408	219.951	1.31472	0.0231039		Zm00001d041887	989.872	442.905	1.15911	0.0666355		Zm00001d010920	7420.35	2790.47	1.41101	0.0194011
Zm00001d015445	C72 expression level domiance up			Zm00001d018133	Z58 expression level domiance up			Zm00001d047991	38.8162	242.721	-2.64339	0.00632142		Zm00001d014585	2572.8	1014.94	1.34238	0.0468872		Zm00001d009640	482.57	116.223	2.05348	0.0231039		Zm00001d013579	30.4656	0	7.52857	0.0666355		Zm00001d010720	958.327	371.505	1.36747	0.0194015
Zm00001d015496	Z58 expression level domiance down			Zm00001d018164	additivity C72>Z58			Zm00001d012508	237.522	935.49	-1.97683	0.00643234		Zm00001d023489	91.5903	4.81564	4.24499	0.0471321		Zm00001d017241	370.7	104.209	1.83185	0.0231039		Zm00001d005085	1775.14	524.912	1.75848	0.0666355		Zm00001d036880	956.915	290.199	1.7216	0.0194123
Zm00001d015498	C72 expression level domiance up			Zm00001d018180	transgressivity up			Zm00001d037720	190.728	807.356	-2.08038	0.0064783		Zm00001d033703	47.5258	0.804995	5.81482	0.0482672		Zm00001d038213	546.44	149.87	1.86582	0.0231044		Zm00001d005621	34.9712	0	7.72902	0.0666355		Zm00001d001046	144.271	19.6027	2.87844	0.0194271
Zm00001d015501	C72 expression level domiance up			Zm00001d018181	Z58 expression level domiance up			Zm00001d013893	8.52083	146.047	-4.10038	0.0064783		Zm00001d051427	554.226	234.889	1.23985	0.0483576		Zm00001d009602	241.338	38.4957	2.64763	0.0231903		Zm00001d048114	502.005	245.195	1.03246	0.0666355		Zm00001d008606	764.754	266.964	1.51817	0.0194271
Zm00001d015505	Z58 expression level domiance down			Zm00001d018210	C72 expression level domiance up			Zm00001d005223	786.7	1743.81	-1.14923	0.00651197		Zm00001d022367	813.442	260.24	1.64509	0.0484776		Zm00001d039639	282.815	41.2667	2.77552	0.023395		Zm00001d033420	1073.03	335.97	1.67483	0.0666909		Zm00001d044433	1147.62	558.497	1.03942	0.019499
Zm00001d015515	Z58 expression level domiance up			Zm00001d018242	Z58 expression level domiance up			Zm00001d002383	0	146.381	-9.79332	0.00659364		Zm00001d002647	59.364	0	8.49052	0.048505		Zm00001d005795	590.611	254.259	1.2156	0.023395		Zm00001d031447	1270.21	464.151	1.45334	0.0671169		Zm00001d026530	99.6211	0.384705	7.96046	0.0195126
Zm00001d015518	additivity Z58>C72			Zm00001d018250	C72 expression level domiance up			Zm00001d007867	2.20657	58.0384	-4.71169	0.00665666		Zm00001d033210	7043.97	3444.2	1.03242	0.0492659		Zm00001d010182	40.8364	0	7.63664	0.0234238		Zm00001d051062	429.123	151.488	1.50184	0.0671859		Zm00001d025777	1627.53	392.769	2.05123	0.0196193
Zm00001d015520	transgressivity up			Zm00001d018257	C72 expression level domiance up			Zm00001d001735	2.40066	128.168	-5.76394	0.0066579		Zm00001d030406	674.305	238.076	1.50079	0.0492659		Zm00001d026853	62.8592	1.15412	5.78616	0.0235521		MIR162_2	105.363	4.42747	4.5485	0.0671952		Zm00001d009476	631.334	269.906	1.22599	0.0196658
Zm00001d015525	C72 expression level domiance up			Zm00001d018258	Z58 expression level domiance up			Zm00001d003935	1010.89	2216.02	-1.1318	0.00667277		Zm00001d045958	778.082	305.43	1.34788	0.0497714		Zm00001d050062	333.911	121.831	1.45636	0.0238045		Zm00001d029856	442.226	148.66	1.57267	0.0674209		Zm00001d029181	86.1155	4.0078	4.41931	0.0196658
Zm00001d015548	transgressivity down			Zm00001d018297	Z58 expression level domiance up			Zm00001d019420	1287.63	2669.38	-1.05152	0.00677724		Zm00001d038943	321.91	54.3736	2.5639	0.0499019		zma-MIR160d	382.546	41.081	3.21874	0.0238259		Zm00001d014278	674.102	245.817	1.45527	0.0674802		Zm00001d014621	99.4341	1.15412	6.44515	0.0197509
Zm00001d015552	Z58 expression level domiance down			Zm00001d018313	Z58 expression level domiance down			Zm00001d004869	211.637	699.078	-1.7233	0.00678295		Zm00001d048803	279.037	78.4375	1.82926	0.0499019		Zm00001d018258	700.615	294.342	1.25091	0.0238324		Zm00001d050084	136.599	17.9724	2.92087	0.067757		Zm00001d045323	3097.04	1337.35	1.21156	0.0202401
Zm00001d015557	transgressivity down			Zm00001d018360	C72 expression level domiance up			Zm00001d022835	4.49586	152.541	-5.11127	0.0068003		Zm00001d030020	1737.1	802.617	1.11456	0.0499019		Zm00001d042922	5234.13	805.382	2.70018	0.0239277		Zm00001d021188	1062.32	491.51	1.1128	0.0679735		Zm00001d038999	2368.6	1164.33	1.02476	0.0202401
Zm00001d015558	Z58 expression level domiance up			Zm00001d018370	Z58 expression level domiance up			Zm00001d004336	0	115.514	-9.45167	0.00680425		Zm00001d003188	671.805	155.258	2.11417	0.0499455		Zm00001d039353	80.8317	0	8.62112	0.0239785		Zm00001d052060	216.737	39.0103	2.47293	0.0682198		Zm00001d027015	41.9289	0	7.67333	0.0202892
Zm00001d015568	C72 expression level domiance up			Zm00001d018409	transgressivity up			Zm00001d015045	0.804995	153.83	-7.52047	0.00682377		Zm00001d032455	1032.77	303.909	1.76372	0.0499758		Zm00001d029713	145.423	9.26579	3.97165	0.0241101		Zm00001d049030	904.102	421.956	1.1	0.0682966		Zm00001d022367	634.64	212.338	1.57916	0.0202922
Zm00001d015588	Z58 expression level domiance up			Zm00001d018418	Z58 expression level domiance up			Zm00001d011085	1.99816	129.885	-6.06412	0.00686581		Zm00001d021767	929.599	357.44	1.37968	0.0499854		Zm00001d007961	85.6596	0	8.70422	0.0241667		Zm00001d042289	227.238	39.661	2.52152	0.0688623		Zm00001d049813	649.97	66.7277	3.2843	0.0203261
Zm00001d015671	C72 expression level domiance up			Zm00001d018431	Z58 expression level domiance down			Zm00001d050294	149.126	824.588	-2.46494	0.00701402		Zm00001d016942	584.707	222.663	1.39359	0.0500291		Zm00001d040636	50.9036	0	7.95317	0.0242465		Zm00001d027706	948.232	398.998	1.24878	0.0690955		Zm00001d045378	248.923	61.3929	2.01945	0.0203261
Zm00001d015672	additivity C72>Z58			Zm00001d018459	C72 expression level domiance up			Zm00001d037767	0	86.5863	-9.03589	0.00710824		Zm00001d027208	320.348	53.2312	2.59308	0.0500291		Zm00001d043281	65.1766	0	8.3098	0.0242947		Zm00001d035277	225.078	39.136	2.52112	0.0690955		Zm00001d047438	462.157	153.647	1.58943	0.0203332
Zm00001d015675	C72 expression level domiance up			Zm00001d018463	additivity C72>Z58			Zm00001d007582	26.1161	237.47	-3.19161	0.00714235		Zm00001d018633	1947.47	888.598	1.13248	0.0505731		Zm00001d028949	1072.65	327.201	1.71316	0.0244557		Zm00001d023741	2616.75	1251.06	1.06496	0.0691481		Zm00001d038847	301.521	74.4931	2.01825	0.0205477
Zm00001d015677	transgressivity down			Zm00001d018468	transgressivity up			Zm00001d052720	884.795	2270.11	-1.35972	0.00717386		Zm00001d033085	139.638	12.9053	3.44512	0.050763		Zm00001d049157	386.6	150.236	1.36343	0.0246115		Zm00001d028718	278.971	67.0673	2.06003	0.0691481		Zm00001d028062	555.157	222.255	1.32043	0.0205477
Zm00001d015678	Z58 expression level domiance up			Zm00001d018487	Z58 expression level domiance up			Zm00001d013133	24.8832	303.807	-3.60799	0.00721948		Zm00001d015041	32.675	0	7.62694	0.0507771		Zm00001d021227	460.195	108.879	2.08038	0.0246705		Zm00001d016198	2403.1	935.504	1.36166	0.0695309		Zm00001d010282	1908.58	626.687	1.60679	0.0206709
Zm00001d015679	Z58 expression level domiance up			Zm00001d018498	Z58 expression level domiance up			Zm00001d006638	324.805	941.469	-1.5356	0.00723537		Zm00001d034413	3274.31	1501.49	1.12501	0.0507771		Zm00001d019126	80.0709	1.53882	5.71554	0.0247825		Zm00001d034848	43.2319	0	8.03449	0.0697625		Zm00001d052786	678.338	268.404	1.33771	0.0206725
Zm00001d015767	Z58 expression level domiance up			Zm00001d018565	transgressivity up			Zm00001d006252	0	22.9908	-7.123	0.00725271		Zm00001d008241	735.951	199.818	1.88147	0.0521444		Zm00001d034027	6418.88	2848.55	1.17207	0.0248554		Zm00001d031873	906.685	450.514	1.00844	0.0697625		Zm00001d003571	320.967	89.8532	1.83727	0.0206809
Zm00001d015777	transgressivity up			Zm00001d018633	C72 expression level domiance up			Zm00001d043318	352.257	1044.34	-1.56788	0.0072587		Zm00001d032083	515.95	80.2813	2.68429	0.0521444		Zm00001d016501	879.156	181.346	2.27787	0.0250633		Zm00001d003132	75.7173	9.50558	3.00864	0.0704882		Zm00001d036441	531.791	145.792	1.86754	0.0207768
Zm00001d015822	C72 expression level domiance down			Zm00001d018668	transgressivity up			Zm00001d046140	28.0348	350.841	-3.64043	0.00736155		Zm00001d029543	1299.75	304.104	2.09697	0.0527489		Zm00001d033897	262.831	23.8567	3.46152	0.0251472		Zm00001d052307	795.334	247.772	1.68225	0.0708761		Zm00001d036129	242.504	23.1442	3.39112	0.0208923
Zm00001d015938	transgressivity down			Zm00001d018687	C72 expression level domiance up			Zm00001d034643	15.4857	261.69	-4.09106	0.00736167		Zm00001d035405	3057.69	1496.7	1.0308	0.0530569		Zm00001d024455	215.595	26.8708	3.00604	0.0253421		Zm00001d008893	907.989	308.291	1.55843	0.0708761		Zm00001d036031	1727.9	576.57	1.58367	0.0209458
Zm00001d015949	C72 expression level domiance up			Zm00001d018691	C72 expression level domiance up			Zm00001d028878	152.642	603.715	-1.98336	0.00737886		Zm00001d030110	1688.01	482.056	1.80852	0.0535279		Zm00001d035208	651.813	236.015	1.46525	0.0253534		Zm00001d046449	3292.77	1143.18	1.5266	0.0709636		Zm00001d015571	930.493	412.709	1.17319	0.0210005
Zm00001d015961	additivity C72>Z58			Zm00001d018699	transgressivity up			Zm00001d004528	0	86.6997	-9.03765	0.00743708		Zm00001d023302	567.816	112.484	2.33337	0.0535279		Zm00001d037731	207.613	40.9976	2.34118	0.0253597		Zm00001d009103	2247.89	1123.93	1.00052	0.0711917		Zm00001d044035	1715.58	653.76	1.39206	0.0210005
Zm00001d015965	C72 expression level domiance up			Zm00001d018713	Z58 expression level domiance up			Zm00001d018893	52.972	263.799	-2.31423	0.00743708		Zm00001d000871	68.8208	1.20749	5.78358	0.0535279		Zm00001d024670	75.09	0	8.51472	0.0254063		Zm00001d052660	877.465	305.218	1.52262	0.071262		FDX2	65.1348	0	8.30936	0.0211088
Zm00001d016006	additivity C72>Z58			Zm00001d018755	transgressivity up			Zm00001d016487	91.1057	445.56	-2.29075	0.00743999		Zm00001d017973	72.5795	0	8.78122	0.0539465		Zm00001d003797	45.0008	0	7.77609	0.0255892		Zm00001d053308	2257.09	1099.38	1.03846	0.0716314		Zm00001d025757	3445.8	1205.02	1.51592	0.0212753
Zm00001d016054	Z58 expression level domiance down			Zm00001d018759	transgressivity down			Zm00001d017710	44.0598	392.033	-3.15603	0.00750189		Zm00001d053839	2065.64	686.893	1.5879	0.0545084		Zm00001d053595	610.899	190.549	1.68134	0.0258549		Zm00001d001765	1484.2	694.069	1.09693	0.0739409		Zm00001d015302	42.8459	2.64197	4.02487	0.02132
Zm00001d016057	additivity C72>Z58			Zm00001d018766	additivity C72>Z58			Zm00001d007816	0	50.8196	-8.26701	0.00762481		Zm00001d030004	226.848	8.00696	4.83042	0.055337		Zm00001d039849	70.703	0.367717	7.4649	0.0259953		Zm00001d039780	352.044	101.225	1.79711	0.0739409		Zm00001d040414	25.6355	0	6.96338	0.0215944
Zm00001d016059	Z58 expression level domiance down			Zm00001d018769	Z58 expression level domiance down			Zm00001d025508	88.5253	526.786	-2.57319	0.00765407		Zm00001d025723	334.861	114.961	1.5441	0.055337		Zm00001d007453	133.583	1.47087	6.50007	0.026003		Zm00001d017203	1031.87	438.632	1.23285	0.0748721		Zm00001d033174	6046.12	2307.34	1.38979	0.021843
Zm00001d016070	transgressivity up			Zm00001d018803	C72 expression level domiance up			Zm00001d040133	19.0001	251.526	-3.71798	0.00767588		Zm00001d036920	150.847	19.525	2.95381	0.0554717		Zm00001d028245	186.416	0	9.82639	0.026003		Zm00001d053445	657.449	296.594	1.1482	0.0750369		Zm00001d009483	154.575	20.3855	2.92405	0.0218453
Zm00001d016098	transgressivity up			Zm00001d018831	C72 expression level domiance up			Zm00001d001471	284.824	825.232	-1.53482	0.00777144		Zm00001d015310	999.979	161.358	2.63301	0.0558275		Zm00001d008606	736.432	266.964	1.46413	0.0260555		Zm00001d015089	368.717	145.576	1.34109	0.0750369		Zm00001d049831	2482.92	1223.84	1.02079	0.0219768
Zm00001d016122	C72 expression level domiance up			Zm00001d018884	Z58 expression level domiance up			Zm00001d020343	332.744	919.525	-1.46661	0.00790268		Zm00001d052719	340.184	24.977	3.77451	0.0558275		Zm00001d037894	41138	10651.6	1.94941	0.0260555		Zm00001d028408	606.71	187.132	1.69844	0.0753536		Zm00001d022581	1630.81	649.839	1.32736	0.0219825
Zm00001d016128	transgressivity up			Zm00001d018893	C72 expression level domiance up			Zm00001d020223	107.745	454.173	-2.07635	0.00792732		Zm00001d015525	127.915	2.41498	5.69818	0.056541		Zm00001d044471	53.0235	0	8.01299	0.0260555		Zm00001d011155	868.15	337.469	1.36278	0.0753536		Zm00001d018242	297.977	76.1342	1.96868	0.0219825
Zm00001d016179	transgressivity down			Zm00001d018896	transgressivity up			Zm00001d047160	0	68.105	-8.68957	0.00793263		Zm00001d024554	916.74	414.282	1.14529	0.0576982		Zm00001d032426	372.002	100.446	1.88981	0.0269669		Zm00001d015427	687.772	242.672	1.50191	0.0754049		Zm00001d005062	622.388	221.865	1.48782	0.0221987
Zm00001d016198	transgressivity up			Zm00001d018957	Z58 expression level domiance up			Zm00001d005083	985.818	1981.47	-1.00744	0.00798876		Zm00001d026173	63.8333	0	8.59578	0.058026		Zm00001d043127	135.332	11.7725	3.52117	0.0270068		Zm00001d022318	501.334	209.93	1.25482	0.0759962		Zm00001d024675	927.262	275.036	1.75367	0.0222642
Zm00001d016214	Z58 expression level domiance up			Zm00001d018968	Z58 expression level domiance up			Zm00001d040539	252.951	822.258	-1.70034	0.00799767		Zm00001d042103	35.5415	0	7.75365	0.0580261		Zm00001d054107	966.292	432.98	1.15841	0.0272004		Zm00001d015055	48.2973	0.402497	6.77923	0.0767374		Zm00001d007014	367.271	132.743	1.46865	0.0223633
Zm00001d016230	Z58 expression level domiance down			Zm00001d018975	Z58 expression level domiance down			Zm00001d029657	1767.01	3927.1	-1.15208	0.00801089		Zm00001d039816	635.652	236.286	1.42636	0.0581039		Zm00001d002358	887.926	347.497	1.35315	0.0272227		Zm00001d047941	1249.8	525.945	1.24919	0.0767374		Zm00001d043045	36.3921	0	7.46969	0.0223633
Zm00001d016255	C72 expression level domiance up			Zm00001d018980	additivity Z58>C72			Zm00001d020320	0	168.985	-10.0005	0.00801089		Zm00001d001735	74.1147	2.40066	4.97453	0.0581252		Zm00001d050411	391.418	71.2762	2.45721	0.0272826		Zm00001d035087	996.886	370.594	1.42841	0.0767374		Zm00001d008460	339.452	108.399	1.64735	0.022756
Zm00001d016288	C72 expression level domiance up			Zm00001d019039	C72 expression level domiance up			Zm00001d037149	0	62.5727	-8.56729	0.00809695		Zm00001d012997	56.8486	0.402497	7.01513	0.0581252		Zm00001d026278	543.532	196.6	1.46713	0.0272974		Zm00001d002116	32.2963	0	7.61394	0.0769897		Zm00001d023317	284.075	61.4115	2.21006	0.02307
Zm00001d016312	Z58 expression level domiance up			Zm00001d019056	additivity Z58>C72			Zm00001d030124	0	182.741	-10.1134	0.00810156		Zm00001d025638	523.061	193.128	1.43516	0.0586359		Zm00001d036398	262.145	62.5546	2.06841	0.0273457		Zm00001d005231	2061.29	574.387	1.84396	0.0778442		Zm00001d012570	69.9651	1.15412	5.93939	0.0233805
Zm00001d016350	Z58 expression level domiance down			Zm00001d019091	Z58 expression level domiance up			Zm00001d017428	11.1012	164.765	-3.90455	0.0081077		Zm00001d037711	489.053	151.973	1.68632	0.0588646		Zm00001d047175	441.187	101.556	2.11983	0.0274825		Zm00001d037988	8883.14	4363.95	1.02539	0.0778442		Zm00001d012074	1113.85	431.953	1.36685	0.0233805
Zm00001d016365	Z58 expression level domiance up			Zm00001d019117	Z58 expression level domiance up			Zm00001d033988	173.883	705.43	-2.01804	0.00810833		Zm00001d018463	49.6091	4.70427	3.41874	0.058944		Zm00001d025777	1536.34	392.769	1.96785	0.0274825		Zm00001d039630	95.5189	6.0088	3.99842	0.0780939		Zm00001d012156	1522.3	684.781	1.15265	0.02363
Zm00001d016436	additivity C72>Z58			Zm00001d019126	additivity Z58>C72			Zm00001d033778	36.1674	305.422	-3.07294	0.00810833		Zm00001d008256	1246.96	577.052	1.11156	0.058944		Zm00001d045586	63.8373	0	8.28029	0.0275403		Zm00001d018099	753.705	240.732	1.64699	0.0787475		Zm00001d046352	1544.05	582.731	1.40592	0.0236779
Zm00001d016469	transgressivity up			Zm00001d019163	C72 expression level domiance up			Zm00001d050129	0.402497	104.114	-7.88786	0.00819242		Zm00001d008177	561.643	193.607	1.53671	0.05904		Zm00001d047699	527.864	207.221	1.34961	0.0279285		Zm00001d036961	1454.74	545.551	1.41575	0.0788613		Zm00001d046672	1037.86	325.819	1.67179	0.023723
Zm00001d016471	C72 expression level domiance up			Zm00001d019191	transgressivity up			Zm00001d015240	33.0159	271.078	-3.03511	0.0082334		Zm00001d001193	352.792	106.94	1.7221	0.0590713		Zm00001d013384	3007.83	1046.02	1.52392	0.0279285		Zm00001d035304	594.885	202.117	1.55698	0.0795418		Zm00001d014977	1897.44	856.249	1.14815	0.0237306
Zm00001d016478	transgressivity down			Zm00001d019195	transgressivity up			Zm00001d008186	0	57.7788	-8.4523	0.00829422		Zm00001d002159	1130.9	403.704	1.48678	0.0592043		Zm00001d031228	6856.76	1143.53	2.58405	0.0279749		Zm00001d027449	235.586	22.5399	3.37654	0.0795418		Zm00001d020384	322.681	60.7012	2.41034	0.0237876
Zm00001d016484	C72 expression level domiance down			Zm00001d019237	additivity Z58>C72			Zm00001d025931	55.4378	451.989	-3.03083	0.00831602		Zm00001d037721	526.447	151.243	1.79732	0.059734		Zm00001d043654	183.901	8.07881	4.5136	0.0279999		Zm00001d016832	1162.21	415.507	1.48333	0.079736		Zm00001d019824	2030.78	723.534	1.48897	0.0237878
Zm00001d016487	Z58 expression level domiance down			Zm00001d019275	additivity C72>Z58			Zm00001d018824	395.487	1192.14	-1.59173	0.00832512		Zm00001d016882	49.6421	0	8.23357	0.059865		Zm00001d044733	253.891	36.8383	2.78497	0.0280409		Zm00001d029910	2224.52	897.285	1.30999	0.0801102		Zm00001d009520	1039.42	374.681	1.4722	0.0239722
Zm00001d016501	transgressivity up			Zm00001d019289	additivity C72>Z58			Zm00001d025200	41.2136	324.623	-2.98312	0.00833238		Zm00001d015074	695.871	173.428	2.00473	0.059966		Zm00001d031177	65.8093	0	8.32468	0.0280528		Zm00001d052194	898.527	283.502	1.6644	0.0802575		Zm00001d025132	759.931	252.104	1.59177	0.0242161
Zm00001d016570	transgressivity up			Zm00001d019331	additivity C72>Z58			Zm00001d052460	72.5368	371.118	-2.35683	0.00834224		Zm00001d048563	1445.83	605.213	1.25616	0.0610467		Zm00001d041237	27.5749	0	7.07156	0.0282341		Zm00001d034292	42.0059	0	7.99315	0.0802575		Zm00001d048483	437.45	154.241	1.50368	0.0242742
Zm00001d016655	Z58 expression level domiance up			Zm00001d019348	Z58 expression level domiance up			Zm00001d012981	186.912	787.495	-2.07599	0.00835484		Zm00001d018226	917.978	395.215	1.21616	0.0610467		Zm00001d046472	566.913	220.263	1.36491	0.0283278		Zm00001d040766	3023.11	1464.87	1.04552	0.0802575		Zm00001d030173	1021.6	287.449	1.82969	0.0242742
Zm00001d016662	transgressivity down			Zm00001d019383	Z58 expression level domiance down			Zm00001d037721	151.243	625.86	-2.04768	0.00840623		Zm00001d001430	111.229	0.804995	7.05995	0.0610591		Zm00001d025396	17.3945	0	6.40848	0.0283301		Zm00001d005004	1499.18	559.52	1.42149	0.0802575		Zm00001d023716	89.1959	1.15412	6.2878	0.024301
Zm00001d016672	Z58 expression level domiance down			Zm00001d019389	C72 expression level domiance up			Zm00001d002507	43.6462	352.379	-3.01155	0.00841148		Zm00001d027444	549.13	184.889	1.57188	0.0611598		Zm00001d043029	535.305	191.473	1.4825	0.0283399		Zm00001d004055	1405.76	546.698	1.36359	0.0813061		Zm00001d001340	61.1816	0	8.21925	0.0251071
Zm00001d016694	transgressivity up			Zm00001d019397	additivity Z58>C72			Zm00001d015417	0	108.612	-9.36274	0.00843954		Zm00001d035480	509.416	149.993	1.76268	0.0611691		Zm00001d014621	81.7989	1.15412	6.16445	0.0284465		Zm00001d032533	81.5237	0.999079	6.4026	0.0813061		Zm00001d022048	408.938	141.759	1.5285	0.025117
Zm00001d016705	transgressivity up			Zm00001d019415	C72 expression level domiance up			Zm00001d001809	818.509	1757.33	-1.10216	0.0084857		Zm00001d048548	258.649	59.4263	2.11836	0.0619474		Zm00001d033065	37.6867	0	7.5205	0.0286384		Zm00001d003540	395.505	144.398	1.45377	0.081354		Zm00001d053375	673.324	233.574	1.52761	0.025117
Zm00001d016708	additivity Z58>C72			Zm00001d019424	C72 expression level domiance up			Zm00001d006698	44.2141	288.553	-2.70623	0.00850146		Zm00001d001725	550.005	134.353	2.03189	0.0621208		Zm00001d018803	981.505	302.322	1.69888	0.0286384		Zm00001d022829	36.9908	0	7.80856	0.0814677		Zm00001d010196	138.273	15.9337	3.12063	0.025151
Zm00001d016728	C72 expression level domiance down			Zm00001d019430	C72 expression level domiance up			Zm00001d041805	0	104.358	-9.30517	0.0085377		Zm00001d002823	1679.28	425.93	1.97924	0.0622337		Zm00001d013620	763.414	298.725	1.35387	0.0287257		Zm00001d038374	2624.76	943.653	1.47605	0.0828967		Zm00001d052985	556.105	189.938	1.5499	0.025151
Zm00001d016770	transgressivity up			Zm00001d019432	Z58 expression level domiance down			Zm00001d050174	646.316	1759.59	-1.44431	0.00854631		Zm00001d025063	892.946	421.503	1.08402	0.0622337		Zm00001d044492	34.656	0	7.3994	0.028921		Zm00001d013003	1670.2	485.537	1.7827	0.0833717		Zm00001d036324	453.471	93.2547	2.28145	0.0252279
Zm00001d016842	Z58 expression level domiance down			Zm00001d019435	additivity C72>Z58			Zm00001d041550	3003.98	6130.28	-1.02939	0.00856651		Zm00001d036640	462.406	172.009	1.42891	0.0622337		Zm00001d052366	196.586	34.3967	2.51472	0.0294441		Zm00001d052014	302.426	77.7009	1.96109	0.0836348		Zm00001d010082	1098.97	352.945	1.6386	0.0252279
Zm00001d016867	Z58 expression level domiance up			Zm00001d019436	C72 expression level domiance up			Zm00001d011574	41.3172	401.409	-3.27519	0.00858465		Zm00001d013494	2289.87	858.641	1.41554	0.0625718		Zm00001d026153	811.6	379.524	1.09634	0.0294527		Zm00001d044090	456.497	135.123	1.75767	0.0836836		Zm00001d013310	754.672	268.062	1.4933	0.0254556
Zm00001d016868	Z58 expression level domiance up			Zm00001d019451	additivity C72>Z58			Zm00001d031403	11.324	166.481	-3.88044	0.00858465		Zm00001d022829	40.3553	0	7.93604	0.0628665		Zm00001d028436	1073.61	331.585	1.69569	0.0294733		Zm00001d030311	176.488	11.1586	3.97358	0.0836836		Zm00001d010968	1658.46	788.889	1.07216	0.0257608
Zm00001d016882	additivity C72>Z58			Zm00001d019496	additivity C72>Z58			Zm00001d008295	276.656	781.3	-1.49917	0.00864744		Zm00001d011084	412.906	147.862	1.48285	0.0630263		Zm00001d026779	338.587	91.4713	1.8877	0.0296273		Zm00001d042076	350.115	152.131	1.1996	0.0839747		Zm00001d017566	524.935	203.575	1.3671	0.025856
Zm00001d016902	transgressivity up			Zm00001d019548	Z58 expression level domiance down			Zm00001d014768	16.2653	284.848	-4.12605	0.00868107		Zm00001d008214	1725.49	334.46	2.36685	0.0630888		Zm00001d027998	461.591	123.147	1.90563	0.0298527		Zm00001d040043	277.284	77.8552	1.83112	0.0839924		Zm00001d017820	531.328	174.712	1.60473	0.0258632
Zm00001d016903	Z58 expression level domiance up			Zm00001d019585	C72 expression level domiance up			Zm00001d037988	4363.95	9912.5	-1.18353	0.00878342		Zm00001d050300	1837.26	898.117	1.03254	0.0631793		Zm00001d043064	772.938	233.196	1.7284	0.0300291		Zm00001d039497	858.267	343.81	1.32077	0.0839924		Zm00001d027140	84.5222	5.00117	4.08824	0.0263434
Zm00001d016930	C72 expression level domiance up			Zm00001d019605	C72 expression level domiance down			Zm00001d034848	0	93.1202	-9.14072	0.00881388		Zm00001d015949	368.918	123.474	1.57575	0.0632361		Zm00001d038893	166.845	26.0866	2.67916	0.0301162		Zm00001d007922	129.46	18.4002	2.82563	0.084091		Zm00001d044492	37.9029	0	7.52885	0.0263462
Zm00001d016942	C72 expression level domiance up			Zm00001d019751	transgressivity down			Zm00001d042368	135.606	679.626	-2.32315	0.00882758		Zm00001d028552	32.4977	0	7.62278	0.0632361		Zm00001d028801	901.672	424.496	1.08695	0.0302936		Zm00001d013045	192.456	48.3505	1.99174	0.0843254		Zm00001d022935	26.6842	0	7.02297	0.0265742
Zm00001d016963	Z58 expression level domiance up			Zm00001d019824	transgressivity up			Zm00001d034686	121.164	370.756	-1.6147	0.00883118		Zm00001d043121	1774.68	815.147	1.12263	0.0634525		Zm00001d027150	79.564	1.13342	6.141	0.0303494		Zm00001d027620	32.835	0	7.63794	0.0850218		Zm00001d015724	413.225	134.238	1.62187	0.0265806
Zm00001d016965	Z58 expression level domiance up			Zm00001d019825	Z58 expression level domiance down			Zm00001d009049	1.49862	104.138	-6.16899	0.00883417		Zm00001d007143	553.012	79.7355	2.79586	0.063593		Zm00001d010673	213.74	48.706	2.13545	0.0304067		Zm00001d012801	412.068	121.832	1.75793	0.0852478		Zm00001d044165	31.3663	0	7.25527	0.0265905
Zm00001d016971	Z58 expression level domiance up			Zm00001d019855	Z58 expression level domiance up			Zm00001d041816	958.786	2287.37	-1.25407	0.00891339		Zm00001d006902	247.427	58.9125	2.06781	0.0640918		Zm00001d038815	495.801	144.656	1.77693	0.0306282		Zm00001d027756	1834.87	810.901	1.17871	0.0857111		Zm00001d040721	1403	441.103	1.66963	0.0266136
Zm00001d017000	transgressivity up			Zm00001d019881	transgressivity up			Zm00001d034388	406.744	1179.17	-1.53429	0.00891673		Zm00001d034937	558.513	187.544	1.57403	0.0640968		Zm00001d034270	471.422	148.347	1.66878	0.0306894		Zm00001d012195	585.4	227.5	1.36263	0.0857111		RPS4	2688.12	1109.92	1.27625	0.0266136
Zm00001d017033	Z58 expression level domiance up			Zm00001d019889	Z58 expression level domiance down			Zm00001d015041	0	58.1706	-8.46205	0.00894325		Zm00001d044608	3581.51	1461.01	1.29384	0.0642045		Zm00001d028557	6880.75	1001.85	2.77991	0.0306894		Zm00001d047955	954.179	380.678	1.32692	0.0857111		Zm00001d018498	1156.4	465.743	1.31224	0.0267324
Zm00001d017050	Z58 expression level domiance up			Zm00001d019920	transgressivity up			Zm00001d015055	0.402497	97.1965	-7.78848	0.00897262		Zm00001d051454	18.9743	0	6.85157	0.0643689		Zm00001d033906	3356.62	1130.56	1.57001	0.0307011		Zm00001d052113	695.443	147.676	2.23727	0.0857111		Zm00001d053687	583.515	180.629	1.69223	0.0267324
Zm00001d017072	transgressivity up			Zm00001d019960	additivity C72>Z58			Zm00001d016370	0	172.691	-10.0318	0.00897568		Zm00001d002769	786.379	310.236	1.34215	0.0643689		Zm00001d001639	116.925	4.78032	4.60897	0.0307011		Zm00001d039014	1178.27	448.01	1.39531	0.0857111		Zm00001d022243	848.996	314.542	1.43266	0.0267385
Zm00001d017079	transgressivity down			Zm00001d019961	additivity C72>Z58			Zm00001d032901	418.638	1098.84	-1.39188	0.00905226		Zm00001d047955	972.011	380.678	1.35333	0.0643689		Zm00001d018589	472.943	118.55	1.9965	0.0307206		Zm00001d020685	1694.61	544.977	1.63667	0.0859548		Zm00001d023833	697.799	323.326	1.10994	0.0268853
Zm00001d017097	C72 expression level domiance up			Zm00001d020009	Z58 expression level domiance down			Zm00001d016038	0	66.9798	-8.66548	0.00905657		Zm00001d020685	1733.4	544.977	1.66933	0.0644031		Zm00001d041666	49.5985	0	7.91549	0.0307321		Zm00001d025176	18.4824	0	6.8085	0.0860339		Zm00001d035445	1332.25	630.702	1.07894	0.0270793
Zm00001d017106	Z58 expression level domiance up			Zm00001d020031	C72 expression level domiance up			Zm00001d008253	1.30453	91.9037	-6.12601	0.00912394		Zm00001d011523	160.692	21.0666	2.92872	0.0646234		Zm00001d047710	659.694	263.912	1.32164	0.030885		Zm00001d034914	1648.62	749.145	1.13871	0.0869371		Zm00001d038225	1167.96	316.849	1.88224	0.0271229
Zm00001d017137	C72 expression level domiance up			Zm00001d020041	C72 expression level domiance up			Zm00001d047419	5.92609	190.681	-4.99827	0.00921916		Zm00001d051261	200.901	42.173	2.25547	0.0648438		Zm00001d006462	154.099	9.89885	3.96305	0.0308878		Zm00001d026508	935.771	467.548	1.00015	0.0869371		Zm00001d011821	1032.47	343.547	1.58736	0.0271229
Zm00001d017140	transgressivity up			Zm00001d020112	transgressivity up			Zm00001d008701	685.367	1785.98	-1.38162	0.00928		Zm00001d019436	142.83	21.9543	2.70348	0.0649097		Zm00001d015421	976.35	423.191	1.20615	0.0309679		Zm00001d035445	1332.25	624.264	1.09406	0.0873334		Zm00001d016770	553.798	192.612	1.52396	0.0271631
Zm00001d017145	Z58 expression level domiance up			Zm00001d020114	C72 expression level domiance down			Zm00001d042103	0	69.0106	-8.70843	0.00928979		Zm00001d041104	19.6473	0	6.89977	0.0653678		Zm00001d034092	570.623	151.062	1.91744	0.0310399		Zm00001d004083	58.0721	0	8.45947	0.0873484		Zm00001d022864	117.728	11.2014	3.39369	0.0271631
Zm00001d017203	C72 expression level domiance up			Zm00001d020171	Z58 expression level domiance down			Zm00001d052525	134.658	457.646	-1.76349	0.00928979		Zm00001d032817	461.044	101.916	2.17766	0.0653678		Zm00001d045459	504.236	82.6609	2.60952	0.0310429		Zm00001d040185	371.442	90.0669	2.04301	0.0876672		Zm00001d034368	1157.35	519.799	1.15469	0.0273436
Zm00001d017217	additivity C72>Z58			Zm00001d020175	Z58 expression level domiance up			Zm00001d037285	0	152.046	-9.84812	0.00932796		Zm00001d051374	543.616	175.175	1.63489	0.0653983		Zm00001d002390	688.147	285.447	1.27015	0.0313756		Zm00001d016896	618.943	185.637	1.73828	0.0876672		Zm00001d003074	43.7551	0.76941	5.85431	0.0276269
Zm00001d017225	C72 expression level domiance up			Zm00001d020199	additivity Z58>C72			Zm00001d052538	0	52.5938	-8.31678	0.00937507		Zm00001d005215	1048.04	368.516	1.50809	0.0656618		Zm00001d010383	1018.2	403.873	1.33438	0.0314028		Zm00001d036824	982.868	328.922	1.58066	0.0883654		Zm00001d019126	78.121	1.53882	5.68057	0.0278103
Zm00001d017241	Z58 expression level domiance up			Zm00001d020234	Z58 expression level domiance up			Zm00001d007426	4.49586	236.672	-5.73835	0.00952476		Zm00001d016057	162.269	24.4234	2.73741	0.0662259		Zm00001d040523	69.1315	0	8.39487	0.0314028		Zm00001d044979	783.367	286.732	1.4495	0.0884515		Zm00001d030152	812.433	385.536	1.07538	0.0278103
Zm00001d017287	transgressivity down			Zm00001d020248	C72 expression level domiance up			Zm00001d019163	1314.98	2674.86	-1.02476	0.00965222		Zm00001d026029	647.624	171.657	1.91743	0.0662259		Zm00001d050015	118.373	7.3094	4.02419	0.0314028		Zm00001d004348	384.318	108.341	1.82695	0.0884515		Zm00001d042347	1411.2	597.821	1.23941	0.0280152
Zm00001d017399	C72 expression level domiance up			Zm00001d020254	Z58 expression level domiance down			Zm00001d016882	0	101.273	-9.26179	0.00965222		Zm00001d025349	695.057	342.22	1.02249	0.0669211		Zm00001d043074	418.003	128.991	1.69718	0.0314338		Zm00001d004138	1685.38	649.478	1.37591	0.088474		Zm00001d032950	2008.04	603.932	1.73339	0.0280155
Zm00001d017401	transgressivity up			Zm00001d020308	C72 expression level domiance up			Zm00001d020248	0	63.0255	-8.57739	0.00968643		Zm00001d041577	266.636	20.5274	3.69106	0.067279		Zm00001d044442	2334.1	716.194	1.70454	0.0318259		Zm00001d002770	959.514	416.194	1.2047	0.0888217		Zm00001d028801	911.585	424.496	1.10283	0.0280982
Zm00001d017412	additivity Z58>C72			Zm00001d020316	C72 expression level domiance up			Zm00001d007054	0	92.4059	-9.12966	0.0097055		Zm00001d020529	923.037	304.978	1.5977	0.0673727		Zm00001d031511	15.6972	0	6.26252	0.0319225		Zm00001d051374	529.977	175.175	1.59821	0.0889206		Zm00001d042416	969.011	367.212	1.40011	0.0281713
Zm00001d017425	Z58 expression level domiance up			Zm00001d020380	Z58 expression level domiance up			Zm00001d015497	77.316	517.951	-2.7419	0.00980934		Zm00001d047991	181.318	38.8162	2.22351	0.0674748		Zm00001d009275	20.7702	0	6.66142	0.0320084		Zm00001d017000	630.844	170.237	1.89003	0.0892946		Zm00001d034851	1204.63	390.432	1.62565	0.0284338
Zm00001d017436	C72 expression level domiance up			Zm00001d020384	Z58 expression level domiance up			Zm00001d030369	149.918	629.67	-2.07117	0.00982079		Zm00001d033872	3688.21	438.163	3.07335	0.0677248		Zm00001d048683	545.089	161.93	1.75139	0.0320509		Zm00001d028006	729.12	273.694	1.41368	0.0895542		Zm00001d004677	1450.19	442.59	1.7122	0.0284338
Zm00001d017487	additivity C72>Z58			Zm00001d020432	C72 expression level domiance up			Zm00001d019383	147.848	477.192	-1.69237	0.00987376		Zm00001d039836	97.1678	0	9.20185	0.0680111		Zm00001d028928	21.2523	0	6.69475	0.0320509		Zm00001d044060	957.811	340.106	1.4932	0.0895542		Zm00001d011099	819.6	318.491	1.36388	0.0286079
Zm00001d017500	Z58 expression level domiance down			Zm00001d020450	C72 expression level domiance up			Zm00001d005059	94.2065	530.946	-2.49228	0.00997281		Zm00001d050084	131.317	17.9724	2.86309	0.0688165		Zm00001d000626	66.5586	0	8.34133	0.0320811		Zm00001d042329	1510.31	696.117	1.11742	0.0897269		Zm00001d018297	596.158	227.33	1.3914	0.0286754
Zm00001d017567	Z58 expression level domiance up			Zm00001d020483	additivity C72>Z58			Zm00001d006448	22.8167	505.231	-4.46423	0.0100298		Zm00001d006947	4507.57	1185.78	1.9263	0.0693887		MIR397	17.8474	0	6.44425	0.032149		Zm00001d032810	365.494	123.582	1.56324	0.090522		Zm00001d027708	296.582	82.8633	1.83901	0.0288216
Zm00001d017659	C72 expression level domiance up			Zm00001d020493	C72 expression level domiance up			Zm00001d006909	0	73.5212	-8.79968	0.0100298		Zm00001d006227	445.378	149.415	1.57829	0.0698259		Zm00001d007956	278.431	85.7026	1.69978	0.0322067		Zm00001d033817	1935.24	879.293	1.13872	0.0915401		Zm00001d048286	569.253	251.032	1.18098	0.0288216
Zm00001d017682	transgressivity up			Zm00001d020504	additivity Z58>C72			Zm00001d006176	725.485	1905.68	-1.39325	0.0100325		Zm00001d024840	690.586	298.264	1.21115	0.0699545		Zm00001d031490	672.596	271.487	1.30855	0.0322067		Zm00001d053223	2047.99	754.847	1.4402	0.0929909		Zm00001d051913	435.38	108.851	2.0004	0.0288216
Zm00001d017693	Z58 expression level domiance up			Zm00001d020510	C72 expression level domiance up			Zm00001d021918	7.70151	151.449	-4.31163	0.0101389		Zm00001d037996	262.798	50.5857	2.37374	0.0703866		Zm00001d009463	136.202	12.2026	3.47896	0.0322067		Zm00001d008253	48.571	1.30453	5.20439	0.0929909		Zm00001d012546	421.973	79.739	2.40464	0.0288216
Zm00001d017710	C72 expression level domiance up			Zm00001d020517	C72 expression level domiance down			Zm00001d036002	0	86.8907	-9.04068	0.010166		Zm00001d015498	185.786	28.2002	2.7159	0.0708501		Zm00001d047761	828.21	397.276	1.05976	0.032226		Zm00001d034497	187.357	36.527	2.35555	0.0929909		Zm00001d039370	905.097	308.634	1.55198	0.028866
Zm00001d017722	Z58 expression level domiance up			Zm00001d020544	additivity C72>Z58			Zm00001d037152	6.8138	204.025	-4.90719	0.0102052		Zm00001d028496	155.423	7.31334	4.41205	0.0712498		Zm00001d037556	371.718	104.685	1.82865	0.032226		Zm00001d016370	59.8586	0	8.50334	0.0932057		Zm00001d018884	1456.18	481.969	1.59526	0.0289965
Zm00001d017747	transgressivity down			Zm00001d020573	C72 expression level domiance down			Zm00001d002408	17.056	172.221	-3.33316	0.0102551		Zm00001d033397	970.318	410.102	1.24223	0.0712498		Zm00001d002361	142.95	29.5435	2.27446	0.0322341		Zm00001d015939	290.219	43.643	2.73673	0.0933931		Zm00001d045352	1279.86	506.891	1.3365	0.0290012
Zm00001d017750	Z58 expression level domiance up			Zm00001d020590	Z58 expression level domiance up			Zm00001d017254	43.0607	344.878	-3.00434	0.0102721		Zm00001d044834	56.8581	1.70703	5.03724	0.0715231		Zm00001d003628	254.886	23.9306	3.41435	0.0323693		Zm00001d043596	511.857	186.319	1.45824	0.0933931		Zm00001d028172	443.657	119.426	1.89384	0.0292274
Zm00001d017792	Z58 expression level domiance up			Zm00001d020600	C72 expression level domiance up			Zm00001d034497	36.527	245.157	-2.74411	0.0102754		Zm00001d019069	67.0324	0	8.6665	0.0718622		Zm00001d022243	825.06	314.542	1.39115	0.0323805		Zm00001d002583	182.397	41.8708	2.11885	0.0935396		Zm00001d033150	999.247	307.088	1.70215	0.0292274
Zm00001d017801	transgressivity down			Zm00001d020604	C72 expression level domiance up			Zm00001d023223	31.8624	200.566	-2.65627	0.0102927		Zm00001d033782	131.227	5.99447	4.47079	0.0722877		Zm00001d013840	818.989	269.001	1.60635	0.0324223		Zm00001d053610	1341.03	461.915	1.53772	0.0935396		Zm00001d030847	44.6479	0	7.76502	0.0296971
Zm00001d017813	transgressivity up			Zm00001d020609	Z58 expression level domiance up			Zm00001d050599	0	89.5371	-9.08418	0.0103896		Zm00001d006190	364.057	122.623	1.57004	0.0725151		Zm00001d022286	2484.61	1122.69	1.14611	0.0328996		Zm00001d041036	1297.37	498.478	1.38052	0.0936896		Zm00001d006057	469.055	106.021	2.14523	0.030039
Zm00001d017820	Z58 expression level domiance up			Zm00001d020662	transgressivity up			Zm00001d033102	16.0999	265.83	-4.03426	0.0107842		Zm00001d011345	143.202	8.14699	4.12095	0.0728765		Zm00001d039653	404.912	165.386	1.29293	0.0329001		Zm00001d049360	1445.15	550.442	1.39354	0.0941123		Zm00001d013906	373.251	94.7268	1.97909	0.0301312
Zm00001d017822	transgressivity down			Zm00001d020685	transgressivity up			Zm00001d052808	0	71.3208	-8.75587	0.0108857		Zm00001d042965	1034.33	485.009	1.09356	0.0729264		Zm00001d027557	484.411	123.005	1.97763	0.0329482		Zm00001d045199	3128.58	1350.16	1.21263	0.0941174		Zm00001d012545	127.423	21.4473	2.57264	0.0301312
Zm00001d017842	additivity C72>Z58			Zm00001d020719	Z58 expression level domiance down			Zm00001d030407	59.7428	420.485	-2.81571	0.0109073		Zm00001d040636	50.9036	0	8.26884	0.0731247		Zm00001d023596	491.726	135.278	1.86125	0.033364		Zm00001d038964	725.751	219.949	1.72197	0.0941174		Zm00001d012161	2679.29	1164.24	1.20242	0.030144
Zm00001d017849	Z58 expression level domiance up			Zm00001d020746	additivity C72>Z58			Zm00001d023776	460.935	1136.57	-1.3009	0.0109227		Zm00001d032937	24.6894	0	7.22984	0.0732533		Zm00001d046960	330.402	106.704	1.63092	0.0333895		Zm00001d046624	2406.13	995.242	1.27422	0.0941174		Zm00001d040636	46.063	0	7.80949	0.0303645
Zm00001d017855	Z58 expression level domiance up			Zm00001d020761	Z58 expression level domiance up			Zm00001d042120	195.289	661.578	-1.75976	0.0109685		Zm00001d031532	1375.43	638.005	1.10792	0.0734138		Zm00001d010952	123.304	8.88264	3.79405	0.0339943		Zm00001d001623	335.82	98.2647	1.77437	0.0941174		Zm00001d037521	887.789	381.111	1.22031	0.0303954
Zm00001d017935	Z58 expression level domiance up			Zm00001d020784	Z58 expression level domiance down			Zm00001d001331	9.81104	125.675	-3.68859	0.0110237		Zm00001d026507	3049.09	1341.78	1.18392	0.0734475		Zm00001d053278	39.1716	0.364009	6.61355	0.0341175		Zm00001d003435	48.4834	0	8.19983	0.0945133		Zm00001d039872	524.646	202.86	1.37057	0.030629
Zm00001d017958	C72 expression level domiance up			Zm00001d020867	additivity Z58>C72			Zm00001d034969	27.4636	188.922	-2.7835	0.0110893		Zm00001d004939	807.924	325.807	1.30949	0.0734762		Zm00001d024194	420.727	121.675	1.79018	0.0341247		Zm00001d022243	848.996	314.383	1.43331	0.0951131		Zm00001d031545	1052.95	435.085	1.27518	0.0306756
Zm00001d017972	additivity C72>Z58			Zm00001d020877	transgressivity down			Zm00001d027242	213.046	774.01	-1.86175	0.0111049		Zm00001d019768	841.34	314.821	1.41751	0.0739227		Zm00001d023623	104.845	8.81424	3.57758	0.0341247		Zm00001d033533	1942.73	903.553	1.10463	0.0951163		Zm00001d009766	20.3814	0	6.63418	0.0306756
Zm00001d017973	C72 expression level domiance up			Zm00001d020891	C72 expression level domiance up			Zm00001d042114	41.1055	256.526	-2.64194	0.011194		Zm00001d003540	393.196	144.398	1.44494	0.0745019		Zm00001d047376	358.975	112.701	1.67104	0.0341247		Zm00001d040636	46.063	0	8.12517	0.0951163		Zm00001d012446	1058.95	474.932	1.15669	0.0306756
Zm00001d017981	Z58 expression level domiance down			Zm00001d020927	Z58 expression level domiance down			Zm00001d012483	1166.17	2619.14	-1.16718	0.0113272		Zm00001d006049	394.113	76.8894	2.36181	0.0748412		Zm00001d039566	2408.86	436.242	2.46524	0.0341432		Zm00001d007065	1794.7	776.615	1.20897	0.0951923		Zm00001d005238	1495.07	478.007	1.64522	0.0307513
Zm00001d018010	C72 expression level domiance up			Zm00001d021013	transgressivity down			Zm00001d044729	10.1992	270.033	-4.73631	0.0113479		Zm00001d009575	81.2867	0	8.94439	0.0755721		Zm00001d046754	2211.61	882.487	1.32548	0.0344394		Zm00001d037721	497.525	151.243	1.71616	0.0957446		Zm00001d045223	24.8891	0	6.92155	0.0309237
Zm00001d018029	Z58 expression level domiance up			Zm00001d021061	transgressivity up			Zm00001d005250	473.458	1034.04	-1.12757	0.0113531		Zm00001d053548	1020.59	372.4	1.45369	0.0757754		Zm00001d008284	687.112	310.839	1.14413	0.0344394		Zm00001d003147	2329.89	1016.51	1.1971	0.0959428		Zm00001d036406	965.96	276.583	1.80466	0.0309434
Zm00001d018048	Z58 expression level domiance down			Zm00001d021087	Z58 expression level domiance up			Zm00001d046210	83.9292	357.741	-2.09406	0.0113996		Zm00001d022750	108.687	0.804995	7.02977	0.0758743		Zm00001d029776	256.339	29.7411	3.10913	0.0344394		Zm00001d006049	383.818	76.8894	2.32387	0.0960282		Zm00001d022062	152.105	18.6112	3.0336	0.0312123
Zm00001d018091	additivity C72>Z58			Zm00001d021130	additivity C72>Z58			Zm00001d025454	470.65	1202.57	-1.35314	0.011516		Zm00001d041105	2096.21	1021.05	1.03818	0.0758801		Zm00001d005989	104.801	6.8833	3.93415	0.0348246		Zm00001d036919	724.857	257.764	1.4932	0.0962818		Zm00001d013098	1296.87	594.792	1.12465	0.0312371
Zm00001d018107	Z58 expression level domiance up			Zm00001d021147	transgressivity up			Zm00001d037241	514.053	1335.69	-1.37771	0.0115717		Zm00001d028502	105.449	1.49862	6.17512	0.0759125		Zm00001d028588	726.961	140.491	2.3718	0.0349268		Zm00001d011650	1291.86	483.496	1.41856	0.0966682		Zm00001d039861	253.609	51.0684	2.31088	0.0312617
Zm00001d018125	transgressivity down			Zm00001d021150	additivity C72>Z58			Zm00001d034558	46.198	293.802	-2.6702	0.0115831		Zm00001d003336	45.4776	0.402497	6.69102	0.076186		Zm00001d024177	341.564	96.4792	1.82467	0.0349423		Zm00001d040721	1403	442.604	1.66534	0.0966682		Zm00001d038819	399.527	77.1301	2.37294	0.0312885
Zm00001d018164	additivity C72>Z58			Zm00001d021169	Z58 expression level domiance up			Zm00001d003247	1284.01	3044.08	-1.24547	0.0116058		Zm00001d028245	186.416	0	10.1421	0.0766831		Zm00001d017033	972.317	385.123	1.33572	0.0350187		Zm00001d049945	791.427	159.959	2.30797	0.0974002		Zm00001d031088	1172.58	476.89	1.29797	0.0316111
Zm00001d018181	Z58 expression level domiance up			Zm00001d021183	additivity C72>Z58			Zm00001d044314	97.2975	450.293	-2.20969	0.0116841		Zm00001d004948	896.973	384.349	1.22231	0.0766831		zma-MIR166a	191.575	17.4356	3.45686	0.0352778		Zm00001d001951	438.445	100.147	2.12767	0.0979398		Zm00001d010182	35.5243	0	7.4343	0.0316111
Zm00001d018226	C72 expression level domiance up			Zm00001d021184	Z58 expression level domiance down			Zm00001d030090	449.56	1317.1	-1.55113	0.0117431		Zm00001d013575	188.891	43.7543	2.11527	0.076768		Zm00001d015777	2986.67	954.84	1.64527	0.0355008		Zm00001d052621	736.039	360.393	1.02936	0.0979737		Zm00001d043127	131.168	11.7725	3.47635	0.0317299
Zm00001d018229	transgressivity up			Zm00001d021188	C72 expression level domiance up			Zm00001d011929	262.948	799.33	-1.60291	0.0117431		Zm00001d022084	529.518	39.4955	3.74527	0.0767801		Zm00001d028859	935.121	458.778	1.02715	0.0355145		Zm00001d023218	3267.95	1620.19	1.01248	0.0985468		Zm00001d002160	1143.72	468.404	1.28808	0.031885
Zm00001d018234	transgressivity down			Zm00001d021196	transgressivity up			Zm00001d032472	191.034	619.401	-1.69853	0.0117431		Zm00001d009868	1109.14	431.955	1.35939	0.0768878		Zm00001d011619	380.833	81.0481	2.23195	0.0356508		Zm00001d048100	3232.45	1365.09	1.2439	0.0987972		Zm00001d008900	360.27	67.8392	2.40835	0.0320188
Zm00001d018250	C72 expression level domiance up			Zm00001d021227	Z58 expression level domiance up			Zm00001d025338	18.6914	300.752	-4.0165	0.0117484		Zm00001d045760	361.222	118.663	1.60825	0.0771368		Zm00001d000968	215.86	37.1954	2.53625	0.0358216		GRMZM5G845024	84.36	6160.94	-6.19649	2.70736e-60		Zm00001d029148	444.932	176.282	1.33592	0.0320618
Zm00001d018257	C72 expression level domiance up			Zm00001d021299	Z58 expression level domiance up			Zm00001d011582	254.849	727.617	-1.51367	0.0117484		Zm00001d004976	969.352	478.183	1.01981	0.0771507		Zm00001d039685	1124.26	399.814	1.49133	0.0359938		Zm00001d019605	15917.7	48901	-1.61923	4.20682e-11		Zm00001d012711	28.9986	0	7.1421	0.0320928
Zm00001d018258	Z58 expression level domiance up			Zm00001d021301	Z58 expression level domiance up			Zm00001d003554	501.367	2556.36	-2.35022	0.0117628		Zm00001d051306	1338.42	568.463	1.23536	0.077238		Zm00001d038449	3488.8	1308.63	1.41466	0.0361978		rps7-A	28732.8	64383	-1.16401	6.82611e-09		Zm00001d030980	362.361	83.6146	2.11572	0.0320928
Zm00001d018283	transgressivity up			Zm00001d021352	Z58 expression level domiance up			Zm00001d028552	0	58.8464	-8.47888	0.01178		Zm00001d015445	53.7026	0	8.34707	0.0787856		Zm00001d022867	131.533	6.89072	4.25891	0.0364655		Zm00001d003190	261.876	1308.79	-2.32149	5.65713e-06		Zm00001d036477	827.432	362.234	1.1917	0.0321374
Zm00001d018289	Z58 expression level domiance down			Zm00001d021388	Z58 expression level domiance up			Zm00001d001249	78.7429	387.36	-2.29758	0.0118086		Zm00001d037624	836.461	248.65	1.75138	0.0789392		Zm00001d043782	708.447	220.152	1.68635	0.0367554		Zm00001d028198	6652.62	16449.6	-1.30604	8.2054e-06		Zm00001d052948	1177.29	566.375	1.05572	0.0321567
Zm00001d018297	transgressivity up			Zm00001d021392	transgressivity up			Zm00001d003982	28.7571	322.483	-3.48075	0.0118215		Zm00001d019332	81.8645	0	8.9552	0.0793717		Zm00001d013960	553.506	188.55	1.55405	0.0368348		Zm00001d027857	1221.3	3366.01	-1.46273	0.000102993		Zm00001d002259	942.661	374.915	1.33022	0.0322845
Zm00001d018298	transgressivity up			Zm00001d021421	transgressivity up			Zm00001d020319	4.41314	183.987	-5.37949	0.0118215		Zm00001d042125	151.906	26.8384	2.50698	0.0805162		Zm00001d042696	203.906	5.38587	5.24756	0.0369366		Zm00001d001139	6564.7	19460	-1.56768	0.000443771		Zm00001d015788	2464.16	1029.44	1.25935	0.0322877
Zm00001d018313	Z58 expression level domiance down			Zm00001d021506	C72 expression level domiance up			Zm00001d051441	241.706	610.176	-1.33635	0.011841		Zm00001d033690	110.344	4.49586	4.63872	0.0810643		Zm00001d016312	28.7176	0	7.12886	0.0369366		Zm00001d019397	1459.47	3803.31	-1.38211	0.000469877		Zm00001d047366	806.662	324.663	1.31243	0.0323762
Zm00001d018325	transgressivity up			Zm00001d021509	additivity C72>Z58			Zm00001d030020	802.617	1846.32	-1.20261	0.011841		Zm00001d014773	413.799	92.5789	2.16013	0.0813163		Zm00001d013735	22.1543	0	6.75456	0.0369477		Zm00001d031794	136.044	887.925	-2.70727	0.000559654		Zm00001d042649	87.7986	4.3681	4.32348	0.0324439
Zm00001d018326	transgressivity down			Zm00001d021526	Z58 expression level domiance up			Zm00001d028501	28.337	543.821	-4.26447	0.011841		Zm00001d013045	189.201	48.3505	1.96724	0.0813163		Zm00001d034834	1016.73	407.297	1.31982	0.0369924		Zm00001d028255	985.593	2375.6	-1.26903	0.000580516		Zm00001d047687	143.66	14.0892	3.35357	0.032463
Zm00001d018339	Z58 expression level domiance up			Zm00001d021557	transgressivity up			Zm00001d051088	45.0224	433.861	-3.26468	0.011958		Zm00001d016255	750.476	147.928	2.34412	0.0813163		Zm00001d045644	314.777	30.5665	3.36506	0.0371362		Zm00001d008537	672.958	1986.44	-1.56125	0.000616019		Zm00001d034054	446.702	80.9731	2.46381	0.0325755
Zm00001d018360	Z58 expression level domiance down			Zm00001d021592	Z58 expression level domiance up			Zm00001d004554	98.3793	511.956	-2.37943	0.0120727		Zm00001d004083	55.2874	0	8.38756	0.0814724		Zm00001d051109	223.844	54.1438	2.04816	0.0374704		Zm00001d015823	972.252	3338.12	-1.77951	0.00123713		Zm00001d036497	170.696	26.3481	2.69582	0.0326111
Zm00001d018369	Z58 expression level domiance up			Zm00001d021615	Z58 expression level domiance up			Zm00001d011933	0	64.2081	-8.6046	0.0120805		Zm00001d025757	2987.4	1065.62	1.48745	0.0814724		Zm00001d038717	785.473	246.266	1.67301	0.0375622		Zm00001d042175	38.1317	535.805	-3.80864	0.00208834		Zm00001d018699	65.2737	0	8.31274	0.0326111
Zm00001d018370	Z58 expression level domiance up			Zm00001d021633	transgressivity up			Zm00001d027050	7.24495	277.71	-5.24638	0.0122015		Zm00001d011606	905.607	334.342	1.43719	0.0815569		Zm00001d012115	593.851	213.452	1.47579	0.0379285		GRMZM5G819109	52028.3	111763	-1.10308	0.00311015		Zm00001d035337	870.92	359.591	1.27636	0.032616
Zm00001d018399	C72 expression level domiance up			Zm00001d021694	additivity C72>Z58			Zm00001d047018	51.3985	436.616	-3.09107	0.0122428		Zm00001d007426	130.847	4.49586	4.88286	0.0821997		Zm00001d001789	229.128	65.8817	1.79737	0.0384605		Zm00001d042174	1742.8	3762.17	-1.11001	0.00342617		Zm00001d042819	76.7538	0.384705	7.66431	0.0327411
Zm00001d018409	Z58 expression level domiance up			Zm00001d021705	additivity C72>Z58			Zm00001d009432	1161.27	2374.9	-1.03219	0.012311		Zm00001d022089	1577.46	623.345	1.3402	0.0828629		Zm00001d046709	29.1052	0	7.14624	0.038507		Zm00001d026623	1462.83	3233.63	-1.14468	0.00380449		Zm00001d032997	191.481	51.4349	1.89629	0.0327411
Zm00001d018418	Z58 expression level domiance up			Zm00001d021709	Z58 expression level domiance up			Zm00001d005902	474.974	1271.12	-1.42035	0.0123311		Zm00001d015568	311.789	45.9101	2.75977	0.082905		Zm00001d024772	609.597	79.1151	2.94581	0.0385286		Zm00001d038017	640.188	1469.21	-1.19895	0.00524899		Zm00001d026238	137.595	10.5562	3.70071	0.0327411
Zm00001d018429	transgressivity down			Zm00001d021729	transgressivity up			Zm00001d019498	204.349	743.553	-1.8634	0.0123366		Zm00001d006214	1302.96	584.601	1.15744	0.0832064		Zm00001d014326	50.8472	3.30574	3.93707	0.0387186		Zm00001d049977	236.362	878.878	-1.89507	0.00628948		Zm00001d037006	160.676	16.6166	3.27518	0.0327881
Zm00001d018459	transgressivity down			Zm00001d021759	C72 expression level domiance up			Zm00001d041778	612.291	1351.27	-1.14159	0.0123812		Zm00001d035066	738.476	284.573	1.37567	0.0840441		Zm00001d009633	242.267	25.7352	3.23599	0.0387186		Zm00001d045042	2908.24	8947.17	-1.62118	0.00628948		Zm00001d023096	43.511	0	7.7271	0.0328326
Zm00001d018463	additivity C72>Z58			Zm00001d021770	additivity C72>Z58			Zm00001d052569	191.741	773.598	-2.01121	0.0123913		Zm00001d020065	460.136	128.923	1.83522	0.0840574		Zm00001d020852	159.4	15.2762	3.38316	0.038907		Zm00001d043121	307.487	815.147	-1.40601	0.00824956		Zm00001d001460	36.3211	0	7.46656	0.0329677
Zm00001d018477	transgressivity down			Zm00001d021802	transgressivity up			Zm00001d014278	245.817	743.69	-1.59673	0.0124131		Zm00001d034750	749.69	312.145	1.26469	0.0848725		Zm00001d025060	481.661	203.772	1.24088	0.0390815		Zm00001d045925	817.321	2088.64	-1.35365	0.00896335		Zm00001d012651	1180.72	471.36	1.32489	0.0329677
Zm00001d018487	Z58 expression level domiance up			Zm00001d021805	Z58 expression level domiance up			Zm00001d031363	0	113.033	-9.42037	0.0124314		Zm00001d011589	589.844	180.525	1.70667	0.0848996		Zm00001d047687	134.085	14.0892	3.25358	0.0394821		Zm00001d039817	0	126.58	-9.7425	0.0105006		Zm00001d034309	37.3505	0	7.5067	0.0331621
Zm00001d018497	transgressivity up			Zm00001d021814	additivity C72>Z58			Zm00001d027691	884.663	1953.71	-1.14294	0.0124384		Zm00001d033175	880.565	364.515	1.27181	0.0849744		Zm00001d023326	122.068	11.8408	3.36506	0.0399955		Zm00001d046769	510	1510.54	-1.56636	0.0122981		Zm00001d049320	1273.75	512.05	1.31505	0.0331671
Zm00001d018587	transgressivity down			Zm00001d021827	additivity C72>Z58			Zm00001d046843	114.878	409.923	-1.83574	0.0126581		Zm00001d002906	522.16	155.473	1.74678	0.0852579		Zm00001d024593	813.452	259.583	1.64794	0.0403073		Zm00001d046452	281.698	671.599	-1.2538	0.0124871		Zm00001d042329	1510.31	715.278	1.07822	0.0335603
Zm00001d018589	transgressivity up			Zm00001d021843	transgressivity up			Zm00001d048205	214.702	678.959	-1.66083	0.0126917		Zm00001d051843	768.721	255.23	1.59101	0.0855418		Zm00001d007633	903.793	399.372	1.17761	0.0404149		Zm00001d007162	300.529	768.75	-1.35482	0.0128221		Zm00001d050074	561.815	138.733	2.01842	0.0337298
Zm00001d018598	transgressivity up			Zm00001d021847	transgressivity up			Zm00001d005882	24.0893	289.345	-3.59438	0.0128493		Zm00001d023420	855.992	338.369	1.33736	0.0855418		Zm00001d001826	128.892	10.482	3.62109	0.0404415		Zm00001d013259	389.307	977.809	-1.32963	0.0130721		Zm00001d002278	48.4752	0	7.88399	0.033766
Zm00001d018610	transgressivity down			Zm00001d021853	Z58 expression level domiance up			Zm00001d006902	58.9125	287.653	-2.28522	0.0128798		Zm00001d038164	742.238	144.861	2.35603	0.086192		Zm00001d012559	525.068	146.88	1.83729	0.0406822		Zm00001d016185	561.594	1293.88	-1.20371	0.0133777		Zm00001d000816	65.1493	6.37011	3.35645	0.0339198
Zm00001d018616	Z58 expression level domiance up			Zm00001d021940	additivity C72>Z58			Zm00001d045655	407.196	1030.69	-1.34011	0.0129181		Zm00001d042031	344.843	72.6117	2.24403	0.086192		Zm00001d010196	121.1	15.9337	2.93001	0.0407345		Zm00001d009512	1500.97	3075.64	-1.03489	0.0159628		Zm00001d018180	1551.3	625.588	1.31037	0.0339745
Zm00001d018633	C72 expression level domiance up			Zm00001d021972	Z58 expression level domiance up			Zm00001d019951	847.439	1790.93	-1.07957	0.0131941		Zm00001d021196	1583.67	666.259	1.25014	0.086192		Zm00001d048348	1829.95	622.787	1.55518	0.0409209		Zm00001d010849	313.158	1079.15	-1.78513	0.015991		Zm00001d028488	50.4526	2.29124	4.47169	0.0343537
Zm00001d018657	Z58 expression level domiance up			Zm00001d021974	transgressivity up			Zm00001d002846	62.0608	287.867	-2.21362	0.0132006		Zm00001d009797	2670.63	1032.85	1.37024	0.0867117		Zm00001d026823	249.932	31.8927	2.97154	0.041036		Zm00001d039875	96.2359	507.806	-2.40092	0.017557		Zm00001d036131	586.721	202.671	1.53365	0.0344986
Zm00001d018670	transgressivity down			Zm00001d021976	Z58 expression level domiance down			Zm00001d040659	29.282	292.855	-3.32174	0.013325		Zm00001d001249	310.378	78.7429	1.97853	0.0873994		Zm00001d023387	4098.45	568.751	2.8493	0.0411709		Zm00001d025753	1793.73	3858.83	-1.10505	0.0189188		Zm00001d040605	64.7191	1.48786	5.4425	0.0346079
Zm00001d018674	transgressivity down			Zm00001d021977	additivity Z58>C72			Zm00001d037749	107.863	473.64	-2.13192	0.0133316		Zm00001d010048	1410.74	355.434	1.98887	0.087836		Zm00001d035848	21.1755	0	6.68612	0.0411714		Zm00001d005171	71.7625	406.356	-2.5038	0.019774		Zm00001d047311	1033.21	308.736	1.74251	0.034699
Zm00001d018687	C72 expression level domiance up			Zm00001d021999	C72 expression level domiance up			Zm00001d019042	10.1308	130.903	-3.68937	0.0135268		Zm00001d007816	18.8496	0	6.83974	0.0878873		Zm00001d036795	304.727	55.276	2.46368	0.0413595		Zm00001d033430	886.888	1937.5	-1.12762	0.0236749		Zm00001d034624	3027.13	1509	1.00458	0.0350178
Zm00001d018691	C72 expression level domiance up			Zm00001d022048	transgressivity up			Zm00001d001007	51.2109	273.373	-2.4126	0.0135268		Zm00001d043596	506.817	186.319	1.44415	0.0880848		Zm00001d051947	207.837	19.3466	3.42647	0.0414295		Zm00001d028576	285.627	713.499	-1.32129	0.0237309		Zm00001d011564	60.2478	0	8.19676	0.0350178
Zm00001d018699	Z58 expression level domiance up			Zm00001d022058	Z58 expression level domiance up			Zm00001d051874	17.9978	500.061	-4.80153	0.013708		Zm00001d048992	261.07	61.687	2.08055	0.0887053		Zm00001d037473	667.27	299.635	1.15509	0.0414622		Zm00001d018759	157.679	527.285	-1.74235	0.0241698		Zm00001d037247	1413.83	509.006	1.47377	0.0351023
Zm00001d018713	Z58 expression level domiance up			Zm00001d022062	Z58 expression level domiance up			Zm00001d041465	648.862	1459.44	-1.16951	0.0137916		Zm00001d022481	1168.74	578.88	1.01349	0.0889029		Zm00001d027832	4574.59	2049.03	1.15869	0.0414679		Zm00001d035129	165.854	749.588	-2.17528	0.0249229		Zm00001d016070	2411.34	1027.62	1.2304	0.0351023
Zm00001d018766	additivity C72>Z58			Zm00001d022076	Z58 expression level domiance down			Zm00001d045511	0	146.051	-9.79008	0.0138388		Zm00001d034394	150.443	30.227	2.30879	0.089349		Zm00001d020380	416.037	142.82	1.54298	0.0417697		Zm00001d022876	989.61	2036.13	-1.04061	0.0259278		Zm00001d018968	50.1372	0	7.93146	0.0351598
Zm00001d018774	C72 expression level domiance up			Zm00001d022139	Z58 expression level domiance up			Zm00001d012181	0	155.9	-9.88424	0.0138885		Zm00001d002762	1291.55	392.902	1.71642	0.0894829		Zm00001d031049	465.9	166.927	1.47986	0.041938		Zm00001d049381	8.43612	146.623	-4.10651	0.0274872		Zm00001d041186	1361.39	448.297	1.60291	0.0353309
Zm00001d018803	transgressivity up			Zm00001d022162	additivity C72>Z58			Zm00001d046636	0.402497	88.7481	-7.65818	0.0139832		Zm00001d043748	213.207	50.8052	2.06965	0.0895578		Zm00001d039942	1327.53	343.533	1.95031	0.0428189		Zm00001d036517	3908.14	8683.73	-1.15187	0.0275474		Zm00001d027606	45.8114	0.76941	5.9186	0.0358019
Zm00001d018831	C72 expression level domiance up			Zm00001d022169	Z58 expression level domiance up			Zm00001d042827	67.6671	293.869	-2.11912	0.0142171		Zm00001d037002	1956	688.028	1.5076	0.0898123		Zm00001d031137	238.108	33.4025	2.83299	0.0434177		Zm00001d032128	330.327	1086.31	-1.71749	0.0304654		Zm00001d018487	1690.82	702.202	1.2678	0.0361057
Zm00001d018880	transgressivity down			Zm00001d022179	Z58 expression level domiance up			Zm00001d021215	88.6145	424.883	-2.25792	0.0142374		Zm00001d008371	37.8591	0	7.84433	0.0901216		Zm00001d036208	430.322	162.59	1.40428	0.0435164		Zm00001d039121	66.1876	270.263	-2.03056	0.0311448		Zm00001d012330	30.502	0	7.21518	0.0362224
Zm00001d018893	C72 expression level domiance up			Zm00001d022180	transgressivity up			Zm00001d005246	291.925	987.917	-1.75806	0.0143944		Zm00001d027427	731.172	209.288	1.80637	0.0901716		Zm00001d015518	26.1044	0	6.99304	0.0445134		Zm00001d010464	147.144	653.126	-2.14938	0.0338091		Zm00001d028786	1400.52	546.872	1.35678	0.0364218
Zm00001d018959	C72 expression level domiance up			Zm00001d022209	transgressivity up			Zm00001d016165	666.27	1476.98	-1.1484	0.0145194		Zm00001d011750	819.652	251.496	1.70494	0.0902106		Zm00001d006850	80.9113	3.07764	4.72603	0.0445528		Zm00001d028249	706.063	1611.22	-1.19053	0.0351489		Zm00001d045665	1112.8	347.462	1.6795	0.0364218
Zm00001d018980	Z58 expression level domiance up			Zm00001d022243	transgressivity up			Zm00001d032674	5.99447	159.3	-4.75238	0.0146004		Zm00001d032192	253.734	73.4421	1.78671	0.0907425		Zm00001d013924	111.488	21.1272	2.39976	0.0445811		Zm00001d036874	0	52.9147	-8.48404	0.0352861		Zm00001d037489	609.812	96.2054	2.66394	0.0364218
Zm00001d019019	transgressivity down			Zm00001d022273	C72 expression level domiance up			Zm00001d020814	809.361	1675.52	-1.05019	0.0148219		Zm00001d018497	1193.39	470.928	1.34174	0.0908571		Zm00001d008577	1215.42	202.45	2.58598	0.0448543		Zm00001d001712	231.519	644.816	-1.47673	0.0353342		Zm00001d042199	18.9244	0	6.52753	0.0365471
Zm00001d019034	Z58 expression level domiance up			Zm00001d022286	transgressivity up			Zm00001d047047	0	74.3559	-8.81614	0.0148968		Zm00001d038880	1087.24	385.052	1.49852	0.0908625		Zm00001d042852	194.657	17.9192	3.43923	0.0448582		Zm00001d044909	674.827	1450.6	-1.10423	0.0361642		Zm00001d022560	1025.18	254.373	2.01092	0.0365599
Zm00001d019039	C72 expression level domiance up			Zm00001d022302	Z58 expression level domiance up			Zm00001d028594	96.0933	427.633	-2.15144	0.0149082		Zm00001d022218	73.1964	3.70519	4.31346	0.0910501		Zm00001d004772	605.13	257.112	1.23554	0.0449391		Zm00001d050147	343.907	1384.58	-2.00928	0.0364998		Zm00001d021805	471.189	141.001	1.74098	0.0367212
Zm00001d019042	C72 expression level domiance up			Zm00001d022314	Z58 expression level domiance up			Zm00001d025842	20.0389	166.073	-3.0538	0.0149089		Zm00001d022415	976.102	276.567	1.82042	0.0911936		Zm00001d003191	620.544	197.925	1.64876	0.0450032		Zm00001d023393	2091.64	5018.99	-1.26284	0.0435021		Zm00001d047292	604.752	243.346	1.31391	0.0367439
Zm00001d019056	additivity Z58>C72			Zm00001d022318	additivity C72>Z58			Zm00001d011595	3248.98	7402.42	-1.18781	0.0149209		Zm00001d013578	116.54	25.0629	2.21893	0.0912623		Zm00001d010572	1568.08	660.329	1.24816	0.0451478		Zm00001d037217	347.623	1162.68	-1.74177	0.0451056		Zm00001d021169	489.423	177.213	1.46619	0.0367519
Zm00001d019069	transgressivity up			Zm00001d022338	transgressivity up			Zm00001d037921	4.42747	162.261	-5.17349	0.0149511		Zm00001d027056	318.658	98.2712	1.6947	0.0921594		Zm00001d008768	299.562	82.9574	1.85276	0.0456059		Zm00001d023320	481.505	1433.98	-1.57436	0.0455636		Zm00001d043086	2112.27	664.464	1.66858	0.0371583
Zm00001d019073	C72 expression level domiance up			Zm00001d022356	transgressivity up			Zm00001d040145	648.675	1679.94	-1.37269	0.0150277		Zm00001d006173	237.803	54.0825	2.13371	0.0922693		Zm00001d008780	194.196	18.5108	3.39223	0.04586		Zm00001d034109	208.611	722.797	-1.79363	0.0455872		Zm00001d022566	26.8641	0.367717	6.0695	0.0371977
Zm00001d019100	transgressivity up			Zm00001d022367	transgressivity up			Zm00001d051463	3.62248	152.473	-5.3708	0.0151659		Zm00001d036091	524.638	191.275	1.4552	0.0924567		Zm00001d052371	438.619	53.485	3.03586	0.0458705		Zm00001d004168	419.694	1064.03	-1.34248	0.0461452		Zm00001d001978	1890.01	771.576	1.29257	0.0371977
Zm00001d019102	C72 expression level domiance up			Zm00001d022376	C72 expression level domiance up			Zm00001d026761	140.113	493.168	-1.81375	0.0151787		Zm00001d042475	1193.38	589.209	1.01795	0.0935403		Zm00001d014286	1433.06	645.949	1.14987	0.0459208		Zm00001d023669	132.28	627.758	-2.24522	0.0465239		Zm00001d041456	689.343	217.646	1.66287	0.0371977
Zm00001d019117	Z58 expression level domiance up			Zm00001d022386	transgressivity up			Zm00001d044728	269.128	796.699	-1.56787	0.0152563		Zm00001d010445	1090.65	314.537	1.79361	0.0937702		Zm00001d000982	25.6345	0	6.96626	0.0459792		Zm00001d010652	28.2159	226.073	-3.00009	0.0466905		Zm00001d025837	1255.64	582.159	1.10889	0.0372738
Zm00001d019126	additivity Z58>C72			Zm00001d022414	transgressivity up			Zm00001d046342	461.264	1370.19	-1.57079	0.0152939		Zm00001d052473	1556.71	445.288	1.80612	0.0939197		Zm00001d041775	552.772	249.827	1.14663	0.0460097		Zm00001d027956	0	196.404	-10.3762	0.053744		Zm00001d009125	2339.81	724.71	1.69097	0.0374559
Zm00001d019163	C72 expression level domiance up			Zm00001d022450	transgressivity up			Zm00001d018148	377.862	1008.28	-1.41467	0.0154543		Zm00001d034068	329.678	54.5501	2.59822	0.0939197		Zm00001d032539	647.43	256.056	1.33767	0.0464602		Zm00001d053220	26.4173	179.595	-2.76169	0.0550426		Zm00001d001979	640.981	191.071	1.74642	0.0375238
Zm00001d019207	Z58 expression level domiance up			Zm00001d022463	transgressivity up			Zm00001d050701	0.402497	83.9136	-7.57743	0.0154985		Zm00001d049945	774.451	159.959	2.27689	0.0939197		Zm00001d001137	26.8268	0.384705	6.06633	0.0466105		Zm00001d046532	383.778	1016.79	-1.40574	0.0559929		Zm00001d006480	870.941	370.849	1.23212	0.0378466
Zm00001d019237	Z58 expression level domiance up			Zm00001d022505	transgressivity up			Zm00001d026837	61.6902	354.722	-2.51956	0.01552		Zm00001d025176	16.0316	0	6.60382	0.0942441		Zm00001d029529	480.344	29.2376	4.03967	0.0467001		Zm00001d028738	332.005	808.418	-1.28322	0.0569458		Zm00001d019348	680.861	219.405	1.63398	0.0379088
Zm00001d019275	additivity C72>Z58			Zm00001d022513	transgressivity up			Zm00001d004292	0.49954	97.4341	-7.71416	0.015658		Zm00001d031109	748.551	244.959	1.61274	0.0943735		Zm00001d012330	25.3803	0	6.95031	0.0467001		Zm00001d044738	615.104	1848.42	-1.58741	0.0593887		Zm00001d031570	949.084	401.773	1.24052	0.0379098
Zm00001d019289	additivity C72>Z58			Zm00001d022535	Z58 expression level domiance down			Zm00001d022000	209.164	555.287	-1.40845	0.0156633		Zm00001d040573	68.3307	1.49862	5.55481	0.0944152		Zm00001d026317	698.676	220.872	1.66112	0.0467794		Zm00001d022736	327.628	787.634	-1.26523	0.0596973		Zm00001d005085	1775.14	583.383	1.60543	0.0380079
Zm00001d019308	transgressivity down			Zm00001d022542	Z58 expression level domiance up			Zm00001d003613	292.547	903.409	-1.62607	0.0157121		Zm00001d026412	31.249	0.804995	5.20464	0.0949606		Zm00001d038755	400.694	123.953	1.69215	0.0467794		Zm00001d010428	451.046	1076.07	-1.25372	0.0618168		Zm00001d041843	94.6178	0	8.84782	0.0380284
Zm00001d019331	additivity C72>Z58			Zm00001d022560	Z58 expression level domiance up			Zm00001d003344	51.1217	449.149	-3.1385	0.0157189		Zm00001d028595	393.039	94.1284	2.06383	0.0950751		Zm00001d037321	1569.46	756.28	1.05339	0.0468743		Zm00001d032539	230.33	660.791	-1.52016	0.0623334		Zm00001d039484	16.3374	0.364009	5.35545	0.0380404
Zm00001d019332	C72 expression level domiance up			Zm00001d022566	additivity Z58>C72			Zm00001d040431	46.7724	451.574	-3.26633	0.0157608		Zm00001d012710	894.872	196.068	2.18976	0.0950751		Zm00001d029630	585.735	170.42	1.78071	0.0472998		Zm00001d023711	825.211	1866.09	-1.17722	0.0626875		Zm00001d033829	28.2002	0.364009	6.14112	0.0380404
Zm00001d019397	Z58 expression level domiance up			Zm00001d022581	transgressivity up			Zm00001d048037	23.6041	247.161	-3.39529	0.0159677		Zm00001d018687	397.125	120.302	1.72397	0.0952774		Zm00001d010445	1090.65	338.038	1.68997	0.0473964		Zm00001d052774	47.4233	313.837	-2.72535	0.0682966		Zm00001d003401	2968.25	1086.04	1.45064	0.0380404
Zm00001d019409	Z58 expression level domiance up			Zm00001d022686	additivity Z58>C72			Zm00001d007127	0	0	-12.0351	0.0160055		Zm00001d016471	329.942	128.344	1.35971	0.0954487		Zm00001d031532	1375.43	683.176	1.00935	0.0474377		Zm00001d001031	294.529	776.776	-1.39872	0.0697625		Zm00001d011688	524.019	168.143	1.64032	0.0382201
Zm00001d019420	Z58 expression level domiance down			Zm00001d022707	Z58 expression level domiance up			Zm00001d024336	0	38.0601	-7.85014	0.0160164		Zm00001d026577	3107.62	1446.97	1.10301	0.0954597		Zm00001d050913	520.239	196.642	1.4043	0.0474979		Zm00001d020573	553.163	1282.5	-1.21273	0.0704823		Zm00001d015515	2056.08	962.332	1.09525	0.0383512
Zm00001d019424	C72 expression level domiance up			Zm00001d022736	C72 expression level domiance down			Zm00001d015950	54.2479	284.139	-2.38882	0.0160194		Zm00001d030311	159.035	11.1586	3.82473	0.0954597		Zm00001d001510	132.715	6.08733	4.45016	0.0474979		Zm00001d034560	13.9962	148.03	-3.39783	0.071262		Zm00001d036049	30.6569	0	7.22341	0.0384065
Zm00001d019430	Z58 expression level domiance down			Zm00001d022829	additivity C72>Z58			Zm00001d052498	3.49678	170.462	-5.63154	0.0160619		Zm00001d021557	888.601	353.476	1.3296	0.0956407		Zm00001d031747	1127.11	434.269	1.37628	0.0474998		Zm00001d023601	559.367	1319.12	-1.23815	0.0743679		Zm00001d013059	1072.12	367.547	1.54449	0.0387537
Zm00001d019435	additivity C72>Z58			Zm00001d022840	additivity C72>Z58			Zm00001d052851	530.118	1403.19	-1.40475	0.0161962		Zm00001d025008	596.463	230.605	1.37098	0.0957614		Zm00001d022091	180.412	38.7503	2.22009	0.0476054		Zm00001d041907	0	49.5866	-8.39071	0.0743679		Zm00001d010577	367.573	148.809	1.30467	0.038963
Zm00001d019436	additivity C72>Z58			Zm00001d022864	additivity Z58>C72			Zm00001d019468	98.0198	480.651	-2.2929	0.0162326		Zm00001d013809	800.822	230.842	1.79442	0.0957614		Zm00001d024313	300.446	37.2254	3.01381	0.0476224		Zm00001d045869	221.53	547.002	-1.30236	0.075586		Zm00001d002325	2909.01	799.608	1.86329	0.0389739
Zm00001d019451	additivity C72>Z58			Zm00001d022870	additivity C72>Z58			Zm00001d034292	0	69.9998	-8.72903	0.0162326		Zm00001d005739	71.0054	1.49862	5.60868	0.0958463		Zm00001d046055	1728.47	413.84	2.06262	0.0480573		Zm00001d020517	240.549	701.61	-1.54425	0.0770666		Zm00001d028000	448.72	127.537	1.8149	0.0390251
Zm00001d019461	Z58 expression level domiance down			Zm00001d022876	C72 expression level domiance down			Zm00001d034042	20.9409	247.468	-3.56482	0.0166868		Zm00001d011988	286.598	84.9745	1.75242	0.0960995		Zm00001d010045	114.109	12.5748	3.18539	0.0481085		Zm00001d017740	60.0711	260.156	-2.11447	0.0780766		Zm00001d034059	1980.79	580.235	1.77129	0.0392685
Zm00001d019496	C72 expression level domiance up			Zm00001d022879	additivity C72>Z58			Zm00001d026758	0	90.8136	-9.10467	0.0166868		Zm00001d042510	335.087	115.971	1.53313	0.0963869		Zm00001d027872	609.603	228.828	1.41327	0.0481541		Zm00001d030465	1078.34	2379.16	-1.14157	0.0802575		Zm00001d009452	829.026	377.794	1.13383	0.0393997
Zm00001d019504	transgressivity up			Zm00001d022889	C72 expression level domiance up			Zm00001d022074	17.7099	274.431	-3.94417	0.0166868		Zm00001d019102	395.874	120.922	1.70731	0.0966885		Zm00001d006056	849.938	315.523	1.42909	0.0482458		Zm00001d036274	756.178	1762.65	-1.22099	0.0808548		Zm00001d049768	443.857	144.534	1.61918	0.0394819
Zm00001d019510	transgressivity up			Zm00001d022924	Z58 expression level domiance up			Zm00001d011290	63.0742	386.956	-2.61686	0.0167473		Zm00001d001051	404.728	128.851	1.65197	0.0967282		Zm00001d039340	211.166	59.4054	1.82848	0.0482458		Zm00001d049653	122.776	545.598	-2.15048	0.0820906		Zm00001d028509	565.93	154.063	1.87775	0.0395987
Zm00001d019548	C72 expression level domiance up			Zm00001d022935	additivity Z58>C72			Zm00001d015067	66.3626	412.914	-2.63772	0.0168065		Zm00001d039452	844.819	385.763	1.13213	0.0968483		Zm00001d009950	1572.38	608.847	1.36914	0.0483292		Zm00001d038830	183.198	639.774	-1.80468	0.0826323		Zm00001d042489	61.9763	7.21704	3.10698	0.0396621
Zm00001d019576	transgressivity up			Zm00001d022943	additivity Z58>C72			Zm00001d017970	0	81.8913	-8.95538	0.0168164		Zm00001d001714	244.255	66.851	1.8666	0.0968722		Zm00001d009556	1208.6	369.08	1.71129	0.0483292		Zm00001d001945	198.561	598.652	-1.59105	0.084873		Zm00001d046506	747.025	279.805	1.41646	0.0396621
Zm00001d019585	additivity C72>Z58			Zm00001d023061	additivity Z58>C72			Zm00001d027696	313.75	1007.99	-1.68345	0.017071		Zm00001d003911	1514.61	748.592	1.01675	0.0968722		Zm00001d009311	409.819	118.574	1.78957	0.048461		Zm00001d043881	308.204	755.699	-1.29376	0.0857111		Zm00001d027899	149.618	28.5995	2.38589	0.0397412
Zm00001d019605	C72 expression level domiance down			Zm00001d023075	additivity Z58>C72			Zm00001d039843	69.7656	429.004	-2.6186	0.0171057		Zm00001d032459	561.692	160.835	1.8029	0.0969379		Zm00001d022403	360.051	78.6815	2.19392	0.0484982		Zm00001d020114	619.824	1259.73	-1.02332	0.0876672		Zm00001d048636	143.134	18.0581	2.98806	0.0398296
Zm00001d019632	transgressivity down			Zm00001d023096	additivity Z58>C72			Zm00001d052040	64.6666	446.864	-2.7912	0.0171176		Zm00001d035302	265.494	88.8021	1.58175	0.0970368		Zm00001d031595	31.3631	0	7.25637	0.0484982		Zm00001d010453	932.979	1988.34	-1.0923	0.0932057		Zm00001d018755	844.215	327.053	1.36805	0.0398685
Zm00001d019768	C72 expression level domiance up			Zm00001d023109	Z58 expression level domiance up			Zm00001d051831	25.879	322.615	-3.64766	0.0171322		Zm00001d038440	441.44	176.106	1.32636	0.0972116		Zm00001d001627	191.437	26.8566	2.83598	0.0484982		Zm00001d047777	133.032	395.196	-1.56986	0.0947879		Zm00001d041036	1297.37	522.906	1.3112	0.039914
Zm00001d019855	additivity Z58>C72			Zm00001d023112	Z58 expression level domiance up			Zm00001d016178	109.92	522.258	-2.2504	0.0171457		Zm00001d040146	863.119	391.33	1.14133	0.0972161		Zm00001d025776	468.111	171.604	1.44706	0.0484982		Zm00001d006857	430.022	1027.19	-1.25595	0.0951086		Zm00001d039849	56.1425	0.367717	7.1328	0.0400979
Zm00001d019889	Z58 expression level domiance down			Zm00001d023161	C72 expression level domiance up			Zm00001d041871	236.416	873.086	-1.88517	0.0171766		Zm00001d032299	23.5578	0	7.16018	0.0972161		Zm00001d034885	545.037	168.255	1.69564	0.048578		Zm00001d010420	210.72	546.28	-1.37513	0.0965211		Zm00001d010650	1402.78	538.945	1.38028	0.0401572
Zm00001d019960	additivity C72>Z58			Zm00001d023218	transgressivity up			Zm00001d028408	187.132	664.296	-1.82937	0.0171766		Zm00001d043083	518.437	137.21	1.91728	0.0973682		Zm00001d005476	47.3646	0.728017	6.00948	0.048578		Zm00001d006274	147.253	505.167	-1.77885	0.097259		Zm00001d013050	58.7238	0	8.15945	0.0402079
Zm00001d019961	C72 expression level domiance up			Zm00001d023223	C72 expression level domiance up			Zm00001d045867	536.114	1229.28	-1.19681	0.0171766		Zm00001d026703	325.664	92.0221	1.82397	0.0973682		Zm00001d046849	29.5708	0	7.17156	0.0488282		Zm00001d046840	87.5277	396.235	-2.17667	0.0977224		Zm00001d009761	1402.36	611.962	1.19631	0.0403418
Zm00001d020031	C72 expression level domiance up			Zm00001d023317	Z58 expression level domiance up			Zm00001d012213	369.313	1317.1	-1.83444	0.0173706		Zm00001d002360	790.706	238.882	1.72762	0.0973682		Zm00001d026634	401.168	109.948	1.86752	0.0493655		Zm00001d013874	135.68	370.204	-1.44878	0.0994997		Zm00001d003981	227.792	54.8646	2.05346	0.0403963
Zm00001d020034	Z58 expression level domiance down			Zm00001d023320	additivity Z58>C72			Zm00001d048840	131.783	530.107	-2.00775	0.017393		Zm00001d024563	2259.15	1076.7	1.06909	0.0974307		Zm00001d006821	659.841	208.28	1.66342	0.04942								Zm00001d032975	28.0936	0	7.09527	0.0404594
Zm00001d020041	C72 expression level domiance up			Zm00001d023325	Z58 expression level domiance up			Zm00001d003264	60.1199	373.258	-2.6325	0.0174151		Zm00001d020746	106.601	6.82813	3.95678	0.0977682		Zm00001d009771	1511.34	600.198	1.33241	0.04942								Zm00001d024319	521.746	174.147	1.58259	0.0404633
Zm00001d020065	C72 expression level domiance up			Zm00001d023327	Z58 expression level domiance up			Zm00001d052372	38.996	235.021	-2.59191	0.0174507		Zm00001d023250	75.4729	0	8.8371	0.0982499		Zm00001d017401	1460.83	563.428	1.37436	0.0499027								Zm00001d027407	41.3988	1.87256	4.47194	0.0405295
Zm00001d020171	C72 expression level domiance up			Zm00001d023361	additivity C72>Z58			Zm00001d026726	25.9109	299.202	-3.52572	0.0174593		Zm00001d032448	0	50.9088	-22.2049	4.71799e-11		Zm00001d018369	343.521	99.4794	1.78718	0.0506845								Zm00001d016506	1361.93	450.088	1.59737	0.0406043
Zm00001d020199	additivity Z58>C72			Zm00001d023362	C72 expression level domiance up			Zm00001d022846	459.649	1043.99	-1.18291	0.0174708		Zm00001d032217	0	102.57	-23.1771	1.03284e-10		Zm00001d025713	377.505	107.67	1.80989	0.0507629								Zm00001d005963	88.1819	1.09573	6.32194	0.0406618
Zm00001d020229	C72 expression level domiance up			Zm00001d023379	Z58 expression level domiance up			Zm00001d034904	79.4112	452.609	-2.5089	0.0174708		Zm00001d004829	0	29.7848	-21.4619	9.46066e-09		Zm00001d027118	30.2869	0	7.205	0.0510305								Zm00001d029328	1499.68	642.506	1.22288	0.0409405
Zm00001d020234	Z58 expression level domiance up			Zm00001d023385	Z58 expression level domiance up			Zm00001d035277	39.136	251.364	-2.68088	0.0174708		Zm00001d031270	0	58.241	-22.3966	1.15845e-08		Zm00001d005698	1997.65	488.71	2.03125	0.0511089								Zm00001d016479	1749.46	799.105	1.13066	0.041074
Zm00001d020248	C72 expression level domiance up			Zm00001d023387	C72 expression level domiance up			Zm00001d007793	82.3192	352.28	-2.10002	0.0175001		Zm00001d027038	0	34.7372	-21.5066	7.86512e-08		Zm00001d020609	756.117	294.596	1.36025	0.0514879								Zm00001d000649	57.2332	0	8.12261	0.0411076
Zm00001d020308	C72 expression level domiance up			Zm00001d023393	additivity Z58>C72			Zm00001d027623	158.172	667.625	-2.07575	0.0175084		Zm00001d018610	0	180.083	-9.92113	1.29239e-07		Zm00001d003216	122.532	1.45603	6.38773	0.0516597								Zm00001d023874	1316.2	485.075	1.44018	0.0411604
Zm00001d020316	C72 expression level domiance up			Zm00001d023395	Z58 expression level domiance up			Zm00001d034002	357.63	1242.06	-1.79599	0.0175737		Zm00001d039840	0	141.96	-9.57822	1.49661e-07		Zm00001d017145	220.707	34.8508	2.66131	0.0516912								Zm00001d004578	111.34	9.95492	3.48185	0.0411604
Zm00001d020326	Z58 expression level domiance down			Zm00001d023416	Z58 expression level domiance down			Zm00001d024554	414.282	956.214	-1.20611	0.0178316		Zm00001d053934	0	28.5597	-21.372	4.31169e-07		Zm00001d001511	110.546	7.97533	3.79581	0.0517343								Zm00001d024729	1014.87	236.719	2.10001	0.0412085
Zm00001d020339	transgressivity down			Zm00001d023432	transgressivity down			Zm00001d009374	259.085	722.66	-1.47949	0.0178496		Zm00001d013500	0	101.391	-9.09216	8.24466e-07		Zm00001d010350	555.437	277.053	1.00398	0.0520491								Zm00001d028213	815.816	337.069	1.275	0.0414804
Zm00001d020350	transgressivity down			Zm00001d023437	Z58 expression level domiance up			Zm00001d030725	730.158	4519.45	-2.62995	0.0178496		Zm00001d047933	0	57.1546	-22.3569	9.37596e-07		Zm00001d028515	1668.63	752.304	1.14965	0.0522522								Zm00001d036184	80.43	1.47087	5.7684	0.0418252
Zm00001d020380	Z58 expression level domiance up			Zm00001d023484	additivity C72>Z58			Zm00001d015000	21.843	171.269	-2.97354	0.0178496		Zm00001d039175	0	109.869	-9.20775	2.16752e-06		Zm00001d035987	447.798	187.829	1.2532	0.0522522								Zm00001d034750	616.77	268.152	1.20213	0.0418252
Zm00001d020384	Z58 expression level domiance up			Zm00001d023485	additivity C72>Z58			Zm00001d041583	40.2575	236.718	-2.55946	0.0180605		Zm00001d047966	0	272.318	-10.5173	4.33716e-06		Zm00001d010732	178.45	10.0023	4.16102	0.0528165								Zm00001d024394	200.935	47.9452	2.06617	0.0418252
Zm00001d020393	Z58 expression level domiance down			Zm00001d023486	additivity C72>Z58			Zm00001d022280	10.9899	374.423	-5.09972	0.0182528		Zm00001d001723	0.290464	163.557	-8.81967	5.94382e-06		Zm00001d028488	42.1848	2.29124	4.2153	0.052889								Zm00001d032859	1375.18	629.784	1.12685	0.0418811
Zm00001d020468	Z58 expression level domiance down			Zm00001d023487	additivity C72>Z58			Zm00001d025836	119.295	412.996	-1.79034	0.0182618		Zm00001d013015	0	6.43996	-19.1661	8.47429e-06		Zm00001d053571	291.27	31.3839	3.21428	0.0529186								Zm00001d011767	1109.39	393.549	1.49522	0.0419209
Zm00001d020483	additivity C72>Z58			Zm00001d023488	additivity C72>Z58			Zm00001d007021	264.951	844.957	-1.67328	0.0183243		Zm00001d003364	0.580928	139.284	-7.75171	8.90339e-06		Zm00001d027480	1607.79	537.593	1.58073	0.0532552								Zm00001d024593	813.44	259.583	1.64836	0.0422014
Zm00001d020493	C72 expression level domiance up			Zm00001d023490	C72 expression level domiance up			Zm00001d043597	64.016	374.149	-2.54858	0.0183581		Zm00001d011475	0	96.5388	-9.02221	1.33778e-05		Zm00001d027657	315.459	47.7119	2.72561	0.0532552								Zm00001d016728	188.624	41.927	2.16849	0.0423097
Zm00001d020504	Z58 expression level domiance up			Zm00001d023571	additivity Z58>C72			Zm00001d033004	109.901	491.565	-2.15981	0.0183581		Zm00001d034077	0	75.2032	-8.66098	3.43715e-05		Zm00001d044804	398.278	180.412	1.14233	0.0532552								Zm00001d014887	827.594	231.386	1.83869	0.0425111
Zm00001d020510	C72 expression level domiance up			Zm00001d023598	Z58 expression level domiance up			Zm00001d035515	197.642	699.587	-1.82185	0.0184785		Zm00001d013275	0	89.8663	-8.91701	3.93699e-05		Zm00001d039872	489.984	202.86	1.27167	0.0533206								Zm00001d039719	354.886	94.2622	1.91297	0.0430035
Zm00001d020517	C72 expression level domiance down			Zm00001d023601	C72 expression level domiance down			Zm00001d031411	36.2899	272.04	-2.9066	0.018521		Zm00001d050850	0	198.609	-10.0621	6.79588e-05		Zm00001d029250	192.56	39.6635	2.27899	0.0535491								Zm00001d035772	1473.38	509.841	1.53111	0.0430035
Zm00001d020529	C72 expression level domiance up			Zm00001d023623	additivity Z58>C72			Zm00001d034801	123.148	521.749	-2.08379	0.0185503		Zm00001d044382	1.01965	114.249	-6.81837	8.65536e-05		Zm00001d017106	951.934	425.619	1.16153	0.0536703								Zm00001d013428	1506.69	544.981	1.46734	0.0430288
Zm00001d020530	C72 expression level domiance up			Zm00001d023627	C72 expression level domiance up			Zm00001d040764	479.12	1057.64	-1.1418	0.0185503		Zm00001d007285	0	186.607	-9.97193	0.000118841		Zm00001d008189	911.515	431.563	1.07833	0.053969								Zm00001d023327	1509.42	644.618	1.22728	0.0431618
Zm00001d020544	additivity C72>Z58			Zm00001d023636	Z58 expression level domiance up			Zm00001d052517	0	58.8671	-8.47912	0.0185621		Zm00001d019605	23784.7	48901	-1.03989	0.000142654		Zm00001d049737	256.331	57.4455	2.15853	0.053969								Zm00001d038291	317.64	88.3685	1.84614	0.0437058
Zm00001d020573	C72 expression level domiance down			Zm00001d023640	Z58 expression level domiance up			Zm00001d021658	13.5019	235.163	-4.13047	0.0189071		Zm00001d027717	2.0393	174.27	-6.42118	0.000143493		Zm00001d007750	36.9182	0	7.49085	0.0543801								Zm00001d033591	789.686	330.251	1.25813	0.0439076
Zm00001d020574	C72 expression level domiance down			Zm00001d023657	Z58 expression level domiance up			Zm00001d037746	11.464	269.004	-4.54339	0.0189071		Zm00001d027855	0	83.8035	-8.81654	0.000145036		Zm00001d028612	501.137	121.35	2.04586	0.0544748								Zm00001d038808	1656.47	796.562	1.05656	0.0439076
Zm00001d020590	transgressivity up			Zm00001d023659	Z58 expression level domiance up			Zm00001d003435	0	84.8625	-9.00691	0.0189274		Zm00001d052415	0	180.777	-9.92642	0.000168114		Zm00001d003301	843.044	285.74	1.5605	0.0545513								Zm00001d046862	207.619	14.5981	3.83337	0.0439106
Zm00001d020597	C72 expression level domiance up			Zm00001d023669	C72 expression level domiance down			Zm00001d049783	3.30269	108.517	-5.05331	0.0192588		Zm00001d046714	546.162	1538.42	-1.49369	0.00016993		Zm00001d027771	525.638	146.852	1.83997	0.054575								Zm00001d052093	1065.98	435.357	1.29219	0.0439862
Zm00001d020598	transgressivity down			Zm00001d023682	Z58 expression level domiance up			Zm00001d022513	1565.59	3603.06	-1.20307	0.019372		Zm00001d045431	6633.92	18373.1	-1.46955	0.000185578		Zm00001d033797	953.316	311.315	1.61418	0.054575								Zm00001d039735	321.948	15.603	4.36865	0.0445822
Zm00001d020600	transgressivity up			Zm00001d023689	transgressivity up			Zm00001d024803	504.407	1064.07	-1.07726	0.0198293		Zm00001d014468	0	132.679	-9.47976	0.000311147		Zm00001d031314	45.8746	0.367717	6.84064	0.0549452								Zm00001d025421	822.304	334.28	1.29865	0.0445822
Zm00001d020609	Z58 expression level domiance up			Zm00001d023711	C72 expression level domiance down			Zm00001d033064	622.717	1422.49	-1.19174	0.0199662		Zm00001d026841	0.580928	77.2665	-6.90762	0.000358112		Zm00001d025745	276.508	62.9218	2.13468	0.0552939								Zm00001d052475	626.111	245.349	1.35184	0.0449389
Zm00001d020652	Z58 expression level domiance up			Zm00001d023715	Z58 expression level domiance up			Zm00001d006463	74.3265	344.356	-2.21391	0.0201585		Zm00001d014721	0	138.815	-9.54566	0.000445367		Zm00001d046928	903.538	438.685	1.04216	0.0556082								Zm00001d051132	29.8041	0.76941	5.30148	0.0449389
Zm00001d020662	transgressivity up			Zm00001d023716	Z58 expression level domiance up			Zm00001d046374	20.2616	134.45	-2.72821	0.0203632		Zm00001d024632	92.5086	406.294	-2.13365	0.000460208		Zm00001d010037	650.883	179.18	1.86039	0.0556381								Zm00001d045104	1221.95	539.219	1.18037	0.0449389
Zm00001d020685	transgressivity up			Zm00001d023734	transgressivity up			Zm00001d052421	194.152	964.016	-2.30989	0.0203632		Zm00001d014250	0	43.966	-7.88765	0.000513056		Zm00001d025395	94.9361	17.8215	2.41257	0.0559705								Zm00001d028958	929.661	416.224	1.15942	0.0449795
Zm00001d020719	Z58 expression level domiance down			Zm00001d023741	C72 expression level domiance up			Zm00001d005531	496.784	1679.82	-1.75749	0.0205411		Zm00001d031573	0	52.8496	-8.1535	0.000595019		Zm00001d046306	309.376	55.2267	2.48438	0.0562463								Zm00001d010806	443.343	124.799	1.82936	0.0452464
Zm00001d020746	additivity C72>Z58			Zm00001d023754	additivity Z58>C72			Zm00001d015949	123.474	389.711	-1.65559	0.0206709		Zm00001d029580	48.8974	328.022	-2.74526	0.000881476		Zm00001d010920	6578.75	2790.47	1.23732	0.0562463								Zm00001d039915	28.9102	0.364009	6.17684	0.0454193
Zm00001d020752	transgressivity down			Zm00001d023758	additivity Z58>C72			Zm00001d008671	715.669	1485.62	-1.05317	0.0207764		Zm00001d041570	2.91069	180.512	-5.93857	0.000952337		Zm00001d049797	231.564	67.966	1.76868	0.0562463								Zm00001d018957	1266.75	611.768	1.05028	0.045531
Zm00001d020761	Z58 expression level domiance up			Zm00001d023783	additivity Z58>C72			Zm00001d035945	219.386	1079.22	-2.29901	0.0207986		Zm00001d044122	44.9156	277.094	-2.62576	0.000989651		CPN60I	985.841	321.997	1.61482	0.0563541								Zm00001d004798	287.314	63.844	2.17011	0.045756
Zm00001d020780	Z58 expression level domiance up			Zm00001d023795	transgressivity up			Zm00001d005739	1.49862	109.454	-6.23282	0.0208769		Zm00001d041728	1.16186	171.43	-7.12011	0.00105095		Zm00001d004936	698.453	280.302	1.31704	0.056359								Zm00001d011418	1831.05	748.744	1.29022	0.045802
Zm00001d020827	transgressivity up			Zm00001d023822	Z58 expression level domiance up			Zm00001d015673	573.964	1214.3	-1.08118	0.0209275		Zm00001d027291	0	44.5593	-7.90479	0.0011239		Zm00001d013231	499.425	162.677	1.61806	0.0565595								Zm00001d016712	121.594	26.988	2.1729	0.045802
Zm00001d020852	Z58 expression level domiance up			Zm00001d023833	Z58 expression level domiance up			Zm00001d038440	176.106	490.335	-1.47785	0.0209275		Zm00001d006677	6.79767	319.692	-5.55637	0.0011239		Zm00001d019409	484.922	169.016	1.52127	0.0565595								Zm00001d015518	26.2866	0	7.00098	0.0461541
Zm00001d020891	C72 expression level domiance up			Zm00001d023840	additivity Z58>C72			Zm00001d009154	129.066	579.757	-2.16615	0.0209329		Zm00001d000602	0	55.8436	-8.23149	0.0011764		Zm00001d046539	860.629	391.282	1.13676	0.0568267								Zm00001d046683	1595.81	446.777	1.83678	0.0463136
Zm00001d020898	transgressivity up			Zm00001d023859	Z58 expression level domiance up			Zm00001d053542	302.749	911.693	-1.58964	0.0209477		Zm00001d040003	0	52.7382	-8.15015	0.00121658		Zm00001d046927	540.757	251.654	1.10316	0.0568267								Zm00001d007113	1273.75	460.663	1.46752	0.0466538
Zm00001d020967	transgressivity down			Zm00001d023872	transgressivity up			Zm00001d042152	249.75	776.867	-1.63809	0.0209756		Zm00001d013028	0	105.729	-9.15214	0.00132766		Zm00001d026521	289.494	51.5188	2.49044	0.0568267								Zm00001d033556	928.069	314.859	1.56003	0.0472911
Zm00001d020976	transgressivity up			Zm00001d023874	transgressivity up			Zm00001d003556	382.992	1209.16	-1.65882	0.021008		Zm00001d032180	11.6841	285.65	-4.60575	0.00144392		Zm00001d025391	24.7567	0	6.91383	0.0574976								Zm00001d044239	190.68	28.35	2.74844	0.0474393
Zm00001d021006	transgressivity up			Zm00001d023886	additivity Z58>C72			Zm00001d046381	202.707	704.566	-1.79794	0.0210101		Zm00001d010550	0.386611	77.101	-7.73445	0.00144697		Zm00001d002928	331.916	36.0932	3.20082	0.0575387								Zm00001d011119	621.356	282.923	1.13456	0.0474647
Zm00001d021046	transgressivity up			Zm00001d023943	transgressivity up			Zm00001d007770	462.656	1297.57	-1.487	0.0211178		Zm00001d028740	160.2	631.615	-1.97868	0.00150853		Zm00001d023833	648.825	323.326	1.00487	0.0576053								Zm00001d042796	762.601	305.133	1.32191	0.0482802
Zm00001d021059	transgressivity down			Zm00001d023987	Z58 expression level domiance up			Zm00001d025403	40.9368	248.386	-2.60547	0.0212513		Zm00001d022474	0	23.1905	-6.96656	0.00174167		Zm00001d023318	1652.6	791.576	1.06169	0.0576937								Zm00001d045475	1855.39	810.989	1.19403	0.0484886
Zm00001d021063	transgressivity down			Zm00001d024008	Z58 expression level domiance up			Zm00001d043453	32.4701	755.564	-4.54423	0.0213268		Zm00001d026633	0	119.968	-9.3345	0.00186605		Zm00001d006153	1095.93	354.373	1.62902	0.0577543								Zm00001d009700	537.005	202.924	1.40316	0.0485457
Zm00001d021085	C72 expression level domiance down			Zm00001d024177	Z58 expression level domiance up			Zm00001d022933	5.39789	111.489	-4.38896	0.0214314		Zm00001d025886	90.3271	400.551	-2.148	0.00188001		Zm00001d023658	923.198	460.67	1.00349	0.0584233								Zm00001d044845	1559.08	690.432	1.17531	0.0485457
Zm00001d021091	transgressivity down			Zm00001d024193	additivity Z58>C72			Zm00001d041109	12.4201	222.62	-4.16729	0.021488		Zm00001d027986	0	105.656	-9.15178	0.00191879		Zm00001d010667	372.976	89.6082	2.05812	0.0585512								Zm00001d048597	111.73	12.6723	3.14114	0.0486413
Zm00001d021119	C72 expression level domiance up			Zm00001d024197	additivity Z58>C72			Zm00001d002647	0	63.2204	-8.58197	0.0215498		Zm00001d001432	0	49.1841	-8.04899	0.00264503		Zm00001d013903	1960.96	535.337	1.87307	0.0585512								Zm00001d038535	1292.46	263.094	2.29646	0.0487046
Zm00001d021130	C72 expression level domiance up			Zm00001d024217	Z58 expression level domiance up			Zm00001d029403	395.393	1018.03	-1.36411	0.0220006		Zm00001d053760	571.683	1491.57	-1.3828	0.002845		Zm00001d008819	439.91	135.078	1.70363	0.0592648								Zm00001d041666	38.0405	0	7.53276	0.0487119
Zm00001d021147	Z58 expression level domiance up			Zm00001d024267	additivity Z58>C72			Zm00001d030035	955.269	2301.77	-1.26921	0.0221805		Zm00001d037893	0.339883	57.662	-7.31608	0.0034629		Zm00001d027258	1616.55	460.14	1.81264	0.0593035								Zm00001d035722	2021.11	777.07	1.37911	0.0487593
Zm00001d021150	C72 expression level domiance up			Zm00001d024319	Z58 expression level domiance up			Zm00001d016286	689.745	1667.6	-1.27379	0.0224011		Zm00001d001634	1.15983	81.3201	-6.23311	0.0035002		BIPE2	1014.53	414.2	1.29235	0.0593035								Zm00001d018980	128.33	36.4528	1.81632	0.0487866
Zm00001d021183	C72 expression level domiance up			Zm00001d024336	C72 expression level domiance up			Zm00001d017225	0	61.6866	-8.54666	0.0225199		Zm00001d012415	5.22835	206.779	-5.2687	0.0036054		Zm00001d049297	684.078	281.777	1.27892	0.059469								Zm00001d005185	705.81	286.377	1.30135	0.0488589
Zm00001d021184	Z58 expression level domiance down			Zm00001d024364	Z58 expression level domiance down			Zm00001d030726	96.8377	353.436	-1.86824	0.0226245		Zm00001d008066	0	67.0594	-8.49599	0.00419005		Zm00001d018616	318.273	65.8083	2.27448	0.0604834								Zm00001d024454	18.4187	0	6.48764	0.0492072
Zm00001d021196	transgressivity up			Zm00001d024384	additivity Z58>C72			Zm00001d026523	50.5746	364.374	-2.84416	0.0226245		Zm00001d052091	0	55.1421	-8.21489	0.00432761		Zm00001d018339	530.075	202.166	1.39029	0.0605567								Zm00001d046849	30.4974	0	7.21425	0.0492578
Zm00001d021208	transgressivity up			Zm00001d024394	additivity Z58>C72			Zm00001d022638	858.759	1779.75	-1.05115	0.0228391		Zm00001d018674	1.35953	95.0623	-6.13276	0.00456797		Zm00001d040833	198.383	16.5772	3.58019	0.0605815								Zm00001d046600	785.824	262.431	1.58219	0.0493116
Zm00001d021224	transgressivity up			Zm00001d024438	Z58 expression level domiance down			Zm00001d014275	349.943	817.852	-1.22419	0.0228931		Zm00001d035367	870.419	2203.51	-1.34001	0.0047909		Zm00001d022172	989.184	453.503	1.12469	0.0610403								Zm00001d027871	1051.29	262.581	2.00169	0.0493479
Zm00001d021227	Z58 expression level domiance up			Zm00001d024454	additivity Z58>C72			Zm00001d006475	842.767	1784.54	-1.0823	0.0229218		Zm00001d043639	0	35.8333	-7.59236	0.00493463		Zm00001d036998	908.881	450.576	1.01277	0.0610403								Zm00001d010128	946.293	349.448	1.43733	0.0495324
Zm00001d021245	transgressivity down			Zm00001d024478	additivity C72>Z58			Zm00001d040481	113.969	573.644	-2.32977	0.0229535		Zm00001d022182	58.1989	353.783	-2.60289	0.00505692		Zm00001d032975	21.2462	0	6.69449	0.0610403								Zm00001d046229	41.2566	0	7.65107	0.0497923
Zm00001d021275	transgressivity down			Zm00001d024510	C72 expression level domiance up			Zm00001d022447	121.365	881.648	-2.86002	0.0238504		Zm00001d015822	3159.93	9176.04	-1.53792	0.00517428		Zm00001d037689	1998.16	976.299	1.03318	0.0610403								Zm00001d023385	96.1473	1.15412	6.39396	0.0498165
Zm00001d021324	Z58 expression level domiance up			Zm00001d024511	transgressivity up			Zm00001d032815	447.479	955.75	-1.09552	0.0238944		Zm00001d013230	456.794	1383.53	-1.5982	0.005433		Zm00001d035663	309.395	65.5973	2.23902	0.0610403								Zm00001d010469	21.6603	0	6.72168	0.0498873
Zm00001d021352	Z58 expression level domiance up			Zm00001d024593	Z58 expression level domiance up			Zm00001d003939	550.611	1182.72	-1.10203	0.0239296		Zm00001d011883	0	68.9254	-8.53448	0.00551308		Zm00001d047167	456.081	71.2216	2.67907	0.0611767								Zm00001d036305	1068.56	438.268	1.28582	0.0498873
Zm00001d021353	C72 expression level domiance down			Zm00001d024619	transgressivity up			Zm00001d027175	261.99	731.288	-1.48173	0.0239525		Zm00001d052339	70.1453	395.8	-2.49287	0.0056752		Zm00001d001516	739.826	208.258	1.82892	0.0617966								Zm00001d053217	595.682	203.542	1.54951	0.0501138
Zm00001d021395	Z58 expression level domiance down			Zm00001d024670	additivity Z58>C72			Zm00001d028965	81.0641	437.8	-2.43026	0.0240918		Zm00001d023455	0.290464	101.976	-8.13875	0.00573312		Zm00001d043998	930.954	400.044	1.21899	0.0618612								Zm00001d021392	1340.68	598.985	1.16243	0.0501138
Zm00001d021457	transgressivity down			Zm00001d024671	additivity Z58>C72			Zm00001d012222	6.99355	281.841	-5.34524	0.0241343		Zm00001d037934	301.251	926.322	-1.62045	0.00598573		Zm00001d028055	546.447	165.327	1.72555	0.0618612								Zm00001d010880	523.345	211.153	1.31007	0.0501311
Zm00001d021509	additivity C72>Z58			Zm00001d024675	transgressivity up			Zm00001d041356	107.026	374.689	-1.80693	0.0244353		Zm00001d042382	0	74.7114	-8.65081	0.00616794		Zm00001d009318	72.8832	0.384705	7.50912	0.0619609								Zm00001d017545	2096.21	560.345	1.90348	0.0503005
Zm00001d021526	Z58 expression level domiance up			Zm00001d024689	additivity Z58>C72			Zm00001d032816	0.804995	134.659	-7.33741	0.024526		Zm00001d051102	0	95.5553	-9.0061	0.00623727		Zm00001d039514	688.691	210.436	1.71022	0.0620088								Zm00001d011696	933.363	328.61	1.5061	0.0503252
Zm00001d021557	transgressivity up			Zm00001d024713	Z58 expression level domiance down			Zm00001d040683	2.10953	110.039	-5.68736	0.0246038		Zm00001d002051	183.204	839.249	-2.1933	0.00654724		Zm00001d020652	500.878	137.161	1.86846	0.0620245								Zm00001d052660	877.465	343.238	1.35414	0.0503954
Zm00001d021592	Z58 expression level domiance up			Zm00001d024729	transgressivity up			Zm00001d002249	420.524	954.233	-1.18185	0.0246153		Zm00001d027005	0	34.6799	-7.54396	0.00668157		Zm00001d013282	310.372	73.6758	2.07501	0.0620713								Zm00001d052566	767.613	307.543	1.31919	0.0504955
Zm00001d021648	transgressivity up			Zm00001d024840	C72 expression level domiance up			Zm00001d000505	63.168	311.337	-2.30441	0.0246711		Zm00001d033512	0	72.8455	-8.61517	0.00675922		Zm00001d001048	47.3376	0	7.84942	0.0621967								Zm00001d029630	583.715	170.42	1.77593	0.0505069
Zm00001d021659	transgressivity down			Zm00001d024842	C72 expression level domiance up			Zm00001d053061	59.4517	329.245	-2.4696	0.0247867		Zm00001d049769	0	66.5202	-8.48459	0.0068492		Zm00001d026746	122.25	4.23176	4.85815	0.0628795								Zm00001d010780	215.837	63.3134	1.76887	0.0506147
Zm00001d021694	C72 expression level domiance up			Zm00001d024855	transgressivity up			Zm00001d017312	425.42	1072.94	-1.33469	0.0248449		Zm00001d012964	98.4859	636.916	-2.6931	0.00705729		Zm00001d018107	628.755	250.524	1.32764	0.0631253								Zm00001d012186	135.767	6.03852	4.49266	0.0509219
Zm00001d021705	additivity C72>Z58			Zm00001d024857	Z58 expression level domiance up			Zm00001d003629	602.906	1210.4	-1.00602	0.0249453		Zm00001d013909	5.90812	111.701	-4.20148	0.00727883		Zm00001d048325	275.681	103.023	1.41998	0.0637598								Zm00001d025238	1198.53	344.172	1.80032	0.0509241
Zm00001d021709	Z58 expression level domiance up			Zm00001d024908	Z58 expression level domiance up			Zm00001d015074	173.428	716.683	-2.04719	0.0250587		Zm00001d018326	0	78.1144	-8.71545	0.00809755		Zm00001d015322	109.58	13.2946	3.0414	0.0640789								Zm00001d039670	1251.21	490.359	1.35164	0.0512345
Zm00001d021755	transgressivity down			Zm00001d024939	transgressivity up			Zm00001d037358	2.41498	112.426	-5.51006	0.0252058		Zm00001d030250	69.0368	411.761	-2.57471	0.0082463		Zm00001d033987	1446.3	383.638	1.91469	0.0644038								Zm00001d033107	510.327	207.425	1.2985	0.0519044
Zm00001d021759	C72 expression level domiance up			Zm00001d025015	Z58 expression level domiance up			Zm00001d045535	92.5216	477.296	-2.3674	0.0253211		Zm00001d034072	596.609	2215.18	-1.89229	0.00902644		Zm00001d008852	86.9054	0	8.72506	0.0644038								Zm00001d041395	2001.39	971.183	1.04317	0.0519044
Zm00001d021767	C72 expression level domiance up			Zm00001d025059	Z58 expression level domiance down			Zm00001d019461	406.661	1030.45	-1.34212	0.0253446		Zm00001d046649	0.580928	122.523	-7.61935	0.00990426		Zm00001d038552	168.874	8.46352	4.32282	0.0647401								Zm00001d025689	895.586	370.62	1.27278	0.0520605
Zm00001d021770	C72 expression level domiance up			Zm00001d025060	Z58 expression level domiance up			Zm00001d050182	742.752	1667.41	-1.16647	0.0254478		Zm00001d046992	120.342	731.608	-2.6031	0.0102545		Zm00001d009527	119.891	8.07881	3.8966	0.0649815								Zm00001d005095	204.684	57.2845	1.83745	0.0520605
Zm00001d021802	Z58 expression level domiance up			Zm00001d025063	C72 expression level domiance up			Zm00001d002305	29.3537	245.013	-3.05471	0.0257771		Zm00001d040837	0	49.2382	-8.04999	0.0102614		Zm00001d049353	623.373	187.392	1.73381	0.0649815								Zm00001d052420	909.626	405.86	1.16458	0.0521917
Zm00001d021814	transgressivity down			Zm00001d025081	C72 expression level domiance up			Zm00001d028535	176.206	514.651	-1.54609	0.0258261		Zm00001d012259	39.2929	297.349	-2.91633	0.0104107		Zm00001d052343	472.285	133.32	1.82431	0.0649815								Zm00001d022058	461.843	70.7433	2.70745	0.0521917
Zm00001d021827	C72 expression level domiance up			Zm00001d025132	transgressivity up			Zm00001d020254	108.23	378.704	-1.80788	0.0258261		Zm00001d026833	0	40.3578	-7.76374	0.0105337		Zm00001d044271	1202.5	579.676	1.05293	0.0650716								Zm00001d034770	1796.79	696.608	1.3671	0.0522929
Zm00001d021843	Z58 expression level domiance up			Zm00001d025152	Z58 expression level domiance down			Zm00001d017655	34.8486	257.664	-2.88258	0.0260064		Zm00001d005013	331.549	1049.4	-1.66174	0.010731		Zm00001d036281	199.962	6.6189	4.91556	0.0654415								Zm00001d012503	619.569	209.31	1.56582	0.0523668
Zm00001d021933	transgressivity up			Zm00001d025176	additivity C72>Z58			Zm00001d046645	301.689	880.931	-1.54572	0.0261743		Zm00001d006307	486.383	1111.99	-1.1919	0.0109477		Zm00001d052093	1013.46	435.357	1.21901	0.0655506								Zm00001d031271	540.993	230.926	1.22787	0.052473
Zm00001d021940	C72 expression level domiance up			Zm00001d025238	Z58 expression level domiance up			Zm00001d015011	115.525	578.815	-2.32279	0.0262031		Zm00001d022101	0	83.2753	-8.80768	0.0112145		Zm00001d030557	1397.12	622.466	1.16695	0.0655612								Zm00001d047796	1292.67	372.071	1.79666	0.0525779
Zm00001d021943	C72 expression level domiance up			Zm00001d025240	Z58 expression level domiance up			Zm00001d029588	41.734	292.612	-2.80351	0.0262031		Zm00001d026537	0.580928	58.6181	-6.53537	0.0112808		Zm00001d053524	326.513	92.2331	1.82466	0.0657151								Zm00001d036795	292.469	55.276	2.40437	0.0527013
Zm00001d021947	Z58 expression level domiance up			Zm00001d025246	additivity C72>Z58			Zm00001d012293	343.945	1142.49	-1.73174	0.0262071		Zm00001d026016	0	63.254	-8.41123	0.0117647		Zm00001d047779	373.006	90.278	2.0467	0.0657627								Zm00001d015328	21.2497	0	6.69459	0.0529158
Zm00001d021952	Z58 expression level domiance down			Zm00001d025328	additivity C72>Z58			Zm00001d043114	183.476	616.076	-1.7475	0.0265232		Zm00001d050171	308.331	1279.98	-2.05361	0.0121184		Zm00001d047074	2611.07	1267.91	1.04245	0.0661655								Zm00001d018896	1721.04	571.39	1.59075	0.0529158
Zm00001d021967	transgressivity down			Zm00001d025342	Z58 expression level domiance up			Zm00001d002905	27.7834	307.634	-3.46825	0.0265886		Zm00001d016484	605.073	1739.3	-1.52253	0.0121854		Zm00001d047438	397.757	153.647	1.37183	0.0661883								Zm00001d012260	1493.85	404.308	1.88552	0.0529371
Zm00001d021972	Z58 expression level domiance up			Zm00001d025359	C72 expression level domiance up			Zm00001d008716	157.879	575.193	-1.8672	0.0266562		Zm00001d031248	729.589	1827.41	-1.32541	0.0122606		Zm00001d051139	422.516	126.419	1.74058	0.0666571								Zm00001d034795	1254.83	444.915	1.4961	0.0529651
Zm00001d021977	transgressivity up			Zm00001d025393	additivity Z58>C72			Zm00001d007728	52.4979	274.599	-2.38887	0.0268978		Zm00001d041837	0	42.13	-7.82398	0.0129421		Zm00001d027015	20.206	0	6.61811	0.0667493								COAC2	354.345	97.9563	1.85506	0.0533007
Zm00001d021999	transgressivity up			Zm00001d025394	Z58 expression level domiance up			Zm00001d002285	9.99079	215.054	-4.44038	0.0269045		Zm00001d026651	3.77603	101.165	-4.69392	0.0137313		Zm00001d004014	356.145	43.0749	3.04825	0.0667685								Zm00001d026265	1711.56	640.981	1.41711	0.0536514
Zm00001d022004	Z58 expression level domiance down			Zm00001d025395	Z58 expression level domiance up			Zm00001d015146	535.961	1076.61	-1.00693	0.0270236		Zm00001d044587	0	62.7896	-8.40167	0.0141163		Zm00001d009769	197.708	27.7928	2.82958	0.0669188								Zm00001d048321	54.4897	0	8.05228	0.0539257
Zm00001d022032	transgressivity down			Zm00001d025396	additivity Z58>C72			Zm00001d026513	0	54.9646	-8.38014	0.0270939		Zm00001d036638	21.7834	182.62	-3.05932	0.0141708		Zm00001d024008	1490.14	558.39	1.41641	0.0670556								Zm00001d038928	379.251	123.428	1.61963	0.0539257
Zm00001d022058	Z58 expression level domiance up			Zm00001d025401	Z58 expression level domiance down			Zm00001d024897	193.076	573.754	-1.57229	0.0270939		Zm00001d008582	0	123.525	-9.37686	0.0146571		Zm00001d025757	2987.4	1205.02	1.30996	0.067137								Zm00001d034404	777.042	105.063	2.88672	0.0539257
Zm00001d022084	transgressivity up			Zm00001d025421	transgressivity up			Zm00001d015143	32.8472	311.251	-3.24668	0.0271918		Zm00001d003335	103.632	395.581	-1.93375	0.0149519		Zm00001d052945	352.119	88.8996	1.98605	0.0673542								Zm00001d048185	153.004	20.9999	2.86641	0.0540559
Zm00001d022089	C72 expression level domiance up			Zm00001d025440	additivity C72>Z58			MIR162_2	4.42747	108.564	-4.59147	0.0271918		Zm00001d043932	0	23.2191	-6.96867	0.0150065		Zm00001d011220	1515.85	606.033	1.32262	0.0674995								Zm00001d024619	54.3105	0	8.04714	0.0542553
Zm00001d022091	Z58 expression level domiance up			Zm00001d025491	transgressivity down			Zm00001d040233	86.9407	382.932	-2.14082	0.0273918		Zm00001d006774	0	76.4107	-8.68394	0.0156364		Zm00001d041762	320.878	84.0936	1.93074	0.0675552								Zm00001d007656	59.8151	6.03637	3.31208	0.0542553
Zm00001d022101	transgressivity down			Zm00001d025496	Z58 expression level domiance up			Zm00001d006159	44.8824	296.528	-2.72103	0.0275161		Zm00001d014087	0	30.6693	-7.36662	0.0158283		Zm00001d011589	589.844	207.154	1.50898	0.0675552								Zm00001d028918	836.533	355.015	1.23691	0.0543475
Zm00001d022113	transgressivity down			Zm00001d025507	C72 expression level domiance up			Zm00001d041111	108.93	362.509	-1.73182	0.0275847		Zm00001d051936	0.580928	111.457	-7.48659	0.0162249		Zm00001d014937	490.246	195.18	1.32916	0.0682684								Zm00001d008181	2103.67	814.157	1.36963	0.0544423
Zm00001d022124	Z58 expression level domiance down			Zm00001d025617	transgressivity up			Zm00001d039935	26.4789	183.802	-2.79366	0.0276067		Zm00001d005566	2.90464	144.883	-5.59607	0.0166384		Zm00001d013980	435.817	129.764	1.74838	0.0682684								Zm00001d013426	1220.89	504.576	1.27473	0.0545418
Zm00001d022135	transgressivity down			Zm00001d025620	C72 expression level domiance up			Zm00001d036907	6.42563	65.3148	-3.33359	0.027638		Zm00001d039640	370.371	1084.22	-1.5491	0.0168524		Zm00001d052107	591.127	197.761	1.5789	0.0683819								Zm00001d049285	54.976	0	8.06525	0.0549334
Zm00001d022139	C72 expression level domiance down			Zm00001d025644	transgressivity up			Zm00001d039028	0.999079	114.978	-6.89468	0.0277589		Zm00001d020574	1229.11	2711.13	-1.14071	0.0176342		Zm00001d013255	196.153	14.2828	3.77825	0.0683903								Zm00001d029147	420.189	146.297	1.52264	0.0551307
Zm00001d022161	Z58 expression level domiance up			Zm00001d025652	additivity C72>Z58			Zm00001d027098	10.0338	234.87	-4.54657	0.0278154		Zm00001d036615	0	65.9887	-8.47241	0.0180523		Zm00001d001679	166.65	11.9671	3.79997	0.0693283								Zm00001d015168	1264.25	435.426	1.53787	0.0553349
[truncated: 1,752 more rows]
