# Supplementary material for: Gene expression variation explains maize seed germination heterosis
Source: BMC Plant Biol. 2022 Jun 20;22:301. doi: 10.1186/s12870-022-03690-x (PMC9208091; doi:10.1186/s12870-022-03690-x)
Supplement: Supplementary file 3 — Additional file 3: Table S2. The ASE genes and the allelic ratio with statistic test in F1. [file 12870_2022_3690_MOESM3_ESM.xlsx]

## Sheet: Sheet1
Table S2.The ASE genes and the allelic ratio with statistic test in Zhengdan958 and Zhengdan958 reciprocal-cross
Zhengdan958										Zhengdan958 reciprocal-cross
ID	baseMean	log2FoldChange(Z58/C72)	lfcSE	stat	pvalue	padj	annotation			ID	baseMean	log2FoldChange(Z58/C72)	lfcSE	stat	pvalue	padj	annotation
Zm00001d021668	118.881	-1.79019	0.261504	-6.84575	7.60762e-12	8.39882e-09	Protein translation factor SUI1 homolog			Zm00001d021668	286.459	-1.67516	0.190311	-8.80224	1.34e-18	5.06e-15	Protein translation factor SUI1 homolog
Zm00001d012420	117.458	1.60992	0.260625	6.17715	6.52704e-10	3.60292e-07	Heat shock 70 kDa protein			Zm00001d012420	85.7157	2.34085	0.333372	7.02174	2.19e-12	3.34e-09	Heat shock 70 kDa protein
Zm00001d007411	94.1673	1.59945	0.275819	5.7989	6.67526e-09	2.4565e-06	NADH-ubiquinone reductase complex 1 MLRQ subunit			Zm00001d042344	64.2174	2.63632	0.376887	6.995	2.65e-12	3.34e-09	sacd1;stearoyl-acyl-carrier-protein desaturase1: encodes Stearoyl-acyl carrier protein desaturase
Zm00001d013402	23.6529	-3.44675	0.685948	-5.02479	5.03975e-07	0.000139097	phyA2;phytochromeA2: red/far red light signal receptor; minor phytochrome A trancript in dark grown seedling leaf blade, sheath, mesocotyl. See also phyA1, phyB1, phyB2, phyC1, phyC2			Zm00001d025081	128.351	-2.07551	0.309756	-6.70047	2.08e-11	1.96e-08	Rhodanese-like domain-containing protein 19 mitochondrial
Zm00001d046767	224.428	0.692504	0.15489	4.47094	7.78764e-06	0.00171951	Zinc finger protein1			Zm00001d037377	66.1606	-2.06547	0.327356	-6.30955	2.8e-10	2.11e-07	binding
Zm00001d025833	7.64539	-6.43438	1.53282	-4.19774	2.69597e-05	0.00463527	IDP1639; :			Zm00001d037684	40.4031	-3.76099	0.621947	-6.04712	1.47e-09	9.28e-07
Zm00001d028647	8.00256	-6.34589	1.51883	-4.17814	2.93903e-05	0.00463527	Glyoxalase family protein superfamily			Zm00001d050300	52.6762	-2.2625	0.377475	-5.99376	2.05e-09	1.08e-06	RNA-binding (RRM/RBD/RNP motifs) family protein
Zm00001d043850	34.7293	-2.41665	0.583659	-4.14052	3.46526e-05	0.00478206	Ubiquitin-like superfamily protein			Zm00001d040334	20.6666	7.79598	1.3047	5.9753	2.3e-09	1.08e-06	26S proteasome non-ATPase regulatory subunit 14 homolog
Zm00001d045080	5.34661	5.85182	1.66993	3.50423	0.000457934	0.0561732	orc1;origin recognition complex1: member of a complex having a role in recognition and binding to origins of DNA replication; evidence from yeast two-hybrid assays and expression profiles			Zm00001d046767	708.485	0.930637	0.161259	5.77107	7.88e-09	3.03e-06	Zinc finger protein1
Zm00001d025081	64.7279	-4.07126	1.18352	-3.43994	0.000581835	0.0642346	Rhodanese-like domain-containing protein 19 mitochondrial			Zm00001d006725	18.0675	7.6265	1.32219	5.7681	8.02e-09	3.03e-06	Eukaryotic peptide chain release factor subunit 1-2
Zm00001d037684	11.5435	-3.67701	1.1212	-3.27953	0.00103979	0.09658				Zm00001d048511	22.7886	5.85312	1.02078	5.73397	9.81e-09	3.37e-06	AP-2 complex subunit alpha-2
Zm00001d040617	4.81371	5.68365	1.73512	3.27565	0.00105421	0.09658	60S ribosomal protein L29			Zm00001d011646	16.6799	7.47511	1.33295	5.60797	2.05e-08	6.44e-06
Zm00001d039321	4.93674	-5.6087	1.72355	-3.25416	0.00113727	0.09658	SMR domain-containing protein			Zm00001d016640	52.0438	-2.8297	0.512431	-5.52211	3.35e-08	9.72e-06	TUDOR-SN protein 1
Zm00001d045988	39.8072	-1.40962	0.449952	-3.13282	0.00173133	0.122965	Oleosin Zm-II			Zm00001d025305	21.4558	5.53845	1.03372	5.35778	8.43e-08	2.27e-05	clx2;calnexin homolog2:
Zm00001d032748	5.65725	5.20131	1.66273	3.12817	0.00175899	0.122965	Nucleolin 2			Zm00001d028998	115.592	-1.45951	0.273631	-5.33386	9.61e-08	2.42e-05	hydroxyproline-rich glycoprotein family protein
Zm00001d009700	9.33357	6.69061	2.14145	3.12433	0.0017821	0.122965	Probable desiccation-related protein LEA14			Zm00001d023395	27.3845	2.73189	0.521447	5.23905	1.61e-07	3.81e-05	Stress-response A/B barrel domain-containing protein
Zm00001d017360	7.28214	-4.20854	1.38678	-3.03476	0.00240727	0.156331				Zm00001d006737	11.0718	6.93236	1.39555	4.96749	6.78e-07	0.000150571	nucleotide sugar transporter-KT 1
Zm00001d008429	4.21692	5.47905	1.81875	3.01253	0.00259077	0.156771	Paired amphipathic helix protein Sin3-like 3			Zm00001d029750	10.7908	6.9083	1.40055	4.93255	8.12e-07	0.00017017
Zm00001d003590	7.63704	-3.80597	1.26857	-3.0002	0.00269805	0.156771	AI714808; : similar to Arabidopsis protein phosphatase methylesterase 1			Zm00001d013245	73.4328	-1.50739	0.307871	-4.89615	9.77e-07	0.000194123	UDP-glucose 6-dehydrogenase
Zm00001d042811	4.15813	5.41341	1.83393	2.95181	0.00315914	0.174385	Nematode resistance protein-like HSPRO2			Zm00001d043850	102.606	-1.28382	0.26313	-4.87905	1.07e-06	0.000201155	Ubiquitin-like superfamily protein
Zm00001d000237	11.465	2.8981	0.991109	2.92409	0.00345462	0.178294	czog1;cis-zeatin O-glucosyltransferase1: gene intronless, genomic and cDNA sequences identical (Martin et al., 2001 PNAS 98:5922); expression high in roots and kernels (compare czog2).			Zm00001d026396	23.2774	3.2269	0.664622	4.85524	1.2e-06	0.000216093	Formation of crista junctions protein 1
Zm00001d044608	16.9211	2.25664	0.774055	2.91534	0.00355297	0.178294	asn2;asparagine synthetase2:			Zm00001d005090	10.1635	6.83984	1.41462	4.83513	1.33e-06	0.000228262	Clathrin heavy chain 2
Zm00001d047204	3.94752	5.42886	1.88004	2.88762	0.00388164	0.18022	Protein LNK1			Zm00001d030173	9.83217	6.76523	1.42697	4.74096	2.13e-06	0.000349022	Calmodulin-binding receptor-like cytoplasmic kinase 3
Zm00001d016640	7.42528	-3.81627	1.32811	-2.87347	0.00405989	0.18022	TUDOR-SN protein 1			Zm00001d012254	60.8155	-1.51971	0.326897	-4.6489	3.34e-06	0.000524771	Putative patellin family protein
Zm00001d040094	4.25861	5.20688	1.81496	2.86887	0.00411937	0.18022	G-type lectin S-receptor-like serine/threonine-protein kinase SD2-5			Zm00001d053613	9.34464	6.61433	1.43052	4.62371	3.77e-06	0.000569027	RNA-binding (RRM/RBD/RNP motifs) family protein
Zm00001d044124	12.1263	-2.61598	0.916624	-2.85393	0.0043182	0.18022	yz1;polypeptide: yz1: Like x1, is a gene found to be between a1 and sh2			Zm00001d014258	254.308	-0.785891	0.170286	-4.61511	3.93e-06	0.000570286	alt5;alanine aminotransferase5: putative alanine aminotransferase; found in embryo (Davidson 2011), not reported in seedling leaf (Tausta et al 2014)
Zm00001d007698	3.87096	5.3551	1.88621	2.83908	0.00452444	0.18022	AAA-type ATPase family protein			Zm00001d040721	11.952	6.10244	1.35116	4.51646	6.29e-06	0.000862395	Dihydrolipoyl dehydrogenase 2 mitochondrial
Zm00001d050300	15.3179	-2.11081	0.744338	-2.83582	0.00457079	0.18022	RNA-binding (RRM/RBD/RNP motifs) family protein			Zm00001d008189	15.1673	5.05934	1.12111	4.51278	6.4e-06	0.000862395	Retrotransposon protein SINE subclass%3B Retrotransposon protein SINE subclass isoform 1%3B Retrotransposon protein SINE subclass isoform 2%3B Retrotransposon protein SINE subclass isoform 3
Zm00001d044287	16.0029	-2.17404	0.781512	-2.78183	0.00540533	0.205775	Ribosomal protein L19			Zm00001d042347	11.4426	5.27749	1.17606	4.48745	7.21e-06	0.000914308
Zm00001d011418	3.67913	5.30388	1.93552	2.74029	0.00613857	0.218492	cytochrome P450 family 72 subfamily A polypeptide 8			Zm00001d011604	8.67039	6.49543	1.44804	4.48569	7.27e-06	0.000914308
Zm00001d047676	5.72686	3.93865	1.43971	2.73573	0.00622415	0.218492	RING/U-box protein			Zm00001d000237	36.9698	1.86554	0.418327	4.45953	8.21e-06	0.000996357	czog1;cis-zeatin O-glucosyltransferase1: gene intronless, genomic and cDNA sequences identical (Martin et al., 2001 PNAS 98:5922); expression high in roots and kernels (compare czog2).
Zm00001d018798	5.70801	3.81687	1.39915	2.72799	0.00637214	0.218492	IAP-like protein 1			Zm00001d011418	8.87206	6.50497	1.46064	4.4535	8.45e-06	0.000996357	cytochrome P450 family 72 subfamily A polypeptide 8
Zm00001d034750	5.55674	4.07204	1.49715	2.71986	0.006531	0.218492	Pumilio homolog 24			Zm00001d013845	12.517	-5.0033	1.13865	-4.39405	1.11e-05	0.00127238	E2F transcription factor-like E2FE
Zm00001d039865	17.8436	1.9293	0.718799	2.68406	0.00727348	0.236174	tpi4;triose phosphate isomerase4: electrophoretic mobility; cytosolic; dimeric; intra/interlocus hybrids occur with Tpi3 & Tpi5; leaf cDNA csu301 single copy, SSRs phi029, nc030			Zm00001d021301	7.8082	6.46209	1.47587	4.3785	1.19e-05	0.00129051	lon1;LON peptidase1: cDNA similar to lon of E. coli and partially substitutes for pim1 in yeast
Zm00001d013845	5.72516	-3.93848	1.48301	-2.65574	0.00791345	0.249613	E2F transcription factor-like E2FE			Zm00001d021019	7.83078	6.45117	1.47349	4.37817	1.2e-05	0.00129051	Transcription factor bHLH62
Zm00001d037377	18.8809	-5.2223	1.988	-2.62691	0.00861638	0.264236	binding			Zm00001d045783	7.64986	6.42443	1.47868	4.34471	1.39e-05	0.00146203	binding
Zm00001d043730	123.006	-0.592585	0.227669	-2.60283	0.00924569	0.269188	Dehydrin Xero 1			Zm00001d007012	12.9536	5.35002	1.24411	4.30029	1.71e-05	0.00173983	Ribonucleoprotein A
Zm00001d017399	22.9144	-1.52417	0.588689	-2.58909	0.00962295	0.269188	Vacuolar processing enzyme 1			Zm00001d004466	12.1655	3.9606	0.928031	4.26775	1.97e-05	0.00196102	Protein transport protein Sec24-like
Zm00001d005090	3.6458	5.02083	1.94406	2.58265	0.00980447	0.269188	Clathrin heavy chain 2			Zm00001d039865	62.2104	1.55048	0.36784	4.21508	2.5e-05	0.0024162	tpi4;triose phosphate isomerase4: electrophoretic mobility; cytosolic; dimeric; intra/interlocus hybrids occur with Tpi3 & Tpi5; leaf cDNA csu301 single copy, SSRs phi029, nc030
Zm00001d039914	13.4602	-4.53343	1.75538	-2.58259	0.00980605	0.269188	Metallothionein-like protein type 2			Zm00001d048410	11.1549	4.64551	1.11211	4.17719	2.95e-05	0.00276083	Ras-related protein RABF1
Zm00001d035588	3.56745	5.06196	1.9651	2.57593	0.00999703	0.269188	Serine/threonine-protein kinase			Zm00001d011086	57.5689	1.58939	0.380828	4.17352	3e-05	0.00276083	Actin-7
Zm00001d045379	4.94794	3.85454	1.52947	2.52018	0.0117295	0.30604	Coatomer subunit beta'-3			Zm00001d030465	7.42531	6.16984	1.48752	4.14774	3.36e-05	0.00301713	Xanthine dehydrogenase 1
Zm00001d044459	4.93501	-3.78397	1.50752	-2.51007	0.0120708	0.30604	Cytochrome c oxidase polypeptide Vb			Zm00001d028647	7.21766	-6.20044	1.50059	-4.132	3.6e-05	0.00315626	Glyoxalase family protein superfamily
Zm00001d014753	3.27931	-5.16596	2.06112	-2.50639	0.0121972	0.30604				Zm00001d020506	8.96057	5.62147	1.36456	4.11964	3.79e-05	0.00325482	26S proteasome non-ATPase regulatory subunit 9
Zm00001d029151	6.66941	3.33241	1.3402	2.48651	0.0129004	0.316489	UDP-glucose 4-epimerase 4			Zm00001d018798	24.0865	2.29772	0.559822	4.10438	4.05e-05	0.00339996	IAP-like protein 1
Zm00001d028989	3.15613	5.1564	2.10798	2.44613	0.0144398	0.346554	RING/U-box superfamily protein			Zm00001d019446	24.2627	-2.20237	0.537409	-4.09813	4.17e-05	0.00341716	farnesylated protein 3
Zm00001d013528	3.83963	4.63716	1.91498	2.42152	0.0154557	0.355163	BEST Arabidopsis thaliana protein match is: glycine-rich protein (TAIR:AT1G27090.1); Has 51 Blast hits to 50 proteins in 15 species: Archae - 0; Bacteria - 2; Metazoa - 0; Fungi - 0; Plants - 47; Viruses - 0; Other Eukaryotes - 2 (source: NCBI BLink).			Zm00001d019414	10.6204	-4.80595	1.1818	-4.06662	4.77e-05	0.00383021	Cytochrome P450 71B10
Zm00001d003938	23.8541	-1.5422	0.637708	-2.41834	0.0155914	0.355163	Steroleosin			Zm00001d021332	6.41301	6.1786	1.52276	4.05751	4.96e-05	0.00387734	Peptidyl-prolyl cis-trans isomerase CYP21-4
Zm00001d039165	3.16836	5.095	2.1103	2.41434	0.0157636	0.355163	DNA damage-binding protein 1a			Zm00001d043395	6.83223	6.13461	1.51321	4.05403	5.03e-05	0.00387734	Unknow protein
Zm00001d040279	10.2897	2.37325	0.988219	2.40154	0.0163263	0.360484	tpl1;topless-related1:			Zm00001d018318	9.74944	-4.17366	1.03863	-4.01843	5.86e-05	0.00434171	Protein kinase superfamily protein with octicosapeptide/Phox/Bem1p domain
Zm00001d011855	5.83694	-3.43083	1.43796	-2.38591	0.0170371	0.366118	Probable ADP-ribosylation factor GTPase-activating protein AGD11			Zm00001d013402	97.7356	-1.17102	0.291481	-4.01749	5.88e-05	0.00434171	phyA2;phytochromeA2: red/far red light signal receptor; minor phytochrome A trancript in dark grown seedling leaf blade, sheath, mesocotyl. See also phyA1, phyB1, phyB2, phyC1, phyC2
Zm00001d016891	3.1279	5.0933	2.13874	2.38145	0.0172447	0.366118	Beta-13-galactosyltransferase 7			Zm00001d048201	7.9118	-5.56611	1.38684	-4.01351	5.98e-05	0.00434171	Inositol-3-phosphate synthase isozyme 1
Zm00001d041480	5.32312	3.62809	1.54206	2.35277	0.0186344	0.386104	DEAD-box ATP-dependent RNA helicase 53			Zm00001d052941	6.37823	6.09828	1.52568	3.99708	6.41e-05	0.00444701	zinc knuckle (CCHC-type) family protein
Zm00001d027731	31.3697	-1.24098	0.528574	-2.34778	0.0188855	0.386104	evolutionarily conserved C-terminal region 2			Zm00001d043730	107.294	-1.84412	0.461392	-3.99687	6.42e-05	0.00444701	Dehydrin Xero 1
Zm00001d015065	9.62979	-2.43303	1.04564	-2.32684	0.0199738	0.391648				Zm00001d043370	6.26993	6.1093	1.5294	3.99458	6.48e-05	0.00444701	DUF2039 family protein
Zm00001d033090	6.18436	2.87897	1.24457	2.31323	0.0207101	0.391648	Secretory carrier-associated membrane protein 3			Zm00001d025833	31.0583	-5.96349	1.50631	-3.959	7.53e-05	0.00507223	IDP1639; :
Zm00001d031332	169.726	-0.442757	0.191496	-2.31209	0.0207725	0.391648	Heat shock protein 90-2			Zm00001d044287	81.1672	-1.09085	0.276459	-3.9458	7.95e-05	0.00526604	Ribosomal protein L19
Zm00001d016098	40.2857	-1.02163	0.442035	-2.3112	0.0208216	0.391648				Zm00001d005975	5.99657	6.08377	1.54369	3.94106	8.11e-05	0.00527845
Zm00001d023625	3.26883	4.77897	2.0695	2.30924	0.0209305	0.391648	Putative cytochrome P450 superfamily protein			Zm00001d042869	60.4119	1.2818	0.32815	3.90613	9.38e-05	0.00599914	Aldose reductase
Zm00001d023387	48.9004	0.929129	0.406815	2.28391	0.0223769	0.411735	AT3g10020/T22K18_16; Expressed protein; protein			Zm00001d008757	5.86172	6.0522	1.55135	3.90125	9.57e-05	0.00601936	Proteasome component (PCI) domain protein
Zm00001d047799	25.3476	1.37828	0.605298	2.27703	0.0227844	0.41236	Heat shock 70 kDa protein 5			Zm00001d027667	5.8428	6.04388	1.55295	3.89187	9.95e-05	0.00615445	citt1;citrate transporter1:
Zm00001d031637	2.94931	4.99673	2.2089	2.26209	0.0236919	0.421868	Transmembrane emp24 domain-containing protein p24beta2			Zm00001d017275	8.89506	-5.02587	1.29673	-3.87581	0.000106271	0.00638223	pal9;phenylalanine ammonia lyase9:
Zm00001d019414	7.57173	-2.55091	1.13477	-2.24795	0.0245793	0.426372	Cytochrome P450 71B10			Zm00001d011471	5.92365	6.02969	1.55597	3.87519	0.00010654	0.00638223	ADPATP carrier protein 1 chloroplastic
Zm00001d044967	5.32198	3.28529	1.46379	2.24437	0.0248085	0.426372	Eukaryotic aspartyl protease family protein			Zm00001d007411	44.1062	1.4987	0.394598	3.79803	0.000145848	0.00860047	NADH-ubiquinone reductase complex 1 MLRQ subunit
Zm00001d025171	3.26735	-4.64635	2.07988	-2.23395	0.0254864	0.426372	Nitrate-induced NOI protein			Zm00001d007698	9.39875	4.3026	1.1563	3.72101	0.000198429	0.0114439	AAA-type ATPase family protein
Zm00001d029708	2.91217	-4.97482	2.23274	-2.22812	0.0258725	0.426372	gst30;glutathione transferase30:			Zm00001d033467	5.53922	5.88784	1.5843	3.71637	0.000202103	0.0114439	DWNN domain a CCHC-type zinc finger
Zm00001d046136	4.08816	3.9008	1.75473	2.22302	0.0262147	0.426372	GDSL esterase/lipase			Zm00001d037489	5.60362	5.88595	1.58435	3.71505	0.000203164	0.0114439	60S ribosomal protein L23a-1
Zm00001d020726	3.15459	4.70804	2.11853	2.22231	0.0262621	0.426372	Probable protein phosphatase 2C 12			Zm00001d025015	5.26435	5.88535	1.59527	3.68925	0.000224913	0.0124827	Glucose-6-phosphate 1-dehydrogenase
Zm00001d048235	3.92859	3.9202	1.77819	2.2046	0.0274823	0.429188	transducin family protein / WD-40 repeat family protein			Zm00001d026337	14.8012	-2.72344	0.748242	-3.63978	0.000272871	0.0149249	Starch synthase IIIb-1
Zm00001d028949	13.2524	1.70501	0.773671	2.20379	0.0275388	0.429188	cipk3;calcineurin B-like-interacting protein kinase3: single copy genomic clone similar to plant protein kinase			Zm00001d022314	12.0971	3.04831	0.8401	3.62851	0.000285061	0.0153689	Probable mediator of RNA polymerase II transcription subunit 26b
Zm00001d034413	28.1004	1.23874	0.564273	2.19528	0.0281438	0.429188	Globulin-2			Zm00001d045837	5.51544	5.81428	1.6048	3.62306	0.000291139	0.0154755	Transducin/WD40 repeat-like superfamily protein
Zm00001d021972	4.54037	3.46749	1.58722	2.18463	0.028916	0.429188	Phospholipid-transporting ATPase 2			Zm00001d003248	4.98268	-5.84352	1.62445	-3.59723	0.000321622	0.0168583	Acid phosphatase/vanadium-dependent haloperoxidase-related protein
Zm00001d028579	6.3838	-2.53103	1.1595	-2.18286	0.0290462	0.429188	splicing factor PWI domain-containing protein			Zm00001d014129	4.99862	5.81293	1.62481	3.57761	0.000346754	0.0179267	Organic cation/carnitine transporter 7
Zm00001d041353	3.60766	-3.94179	1.80655	-2.18195	0.0291134	0.429188	Kinesin-like protein KIN-12D			Zm00001d003451	8.05899	4.73282	1.32821	3.5633	0.000366215	0.018677	ETHYLENE INSENSITIVE 3-like 5 protein
Zm00001d010662	12.1537	-1.95782	0.897945	-2.18033	0.0292331	0.429188	SNF1-related protein kinase regulatory subunit beta-1			Zm00001d041785	7.0849	4.63667	1.31108	3.53654	0.000405408	0.0201597	cop1;coatomer protein1:
Zm00001d045193	2.97221	4.78739	2.19996	2.17613	0.0295456	0.429188	Mitochondrial outer membrane import complex protein METAXIN			Zm00001d002325	57.5908	1.20598	0.341041	3.53617	0.000405971	0.0201597
Zm00001d025801	4.26191	-3.48793	1.60847	-2.16848	0.0301224	0.430675	Polyadenylate-binding protein 2			Zm00001d038320	4.98641	5.71728	1.62187	3.52511	0.000423305	0.0207475	Putative AP2/EREBP transcription factor superfamily protein
Zm00001d025409	18.6409	-1.55905	0.721609	-2.16052	0.0307324	0.430675	Putative AP2/EREBP transcription factor superfamily protein			Zm00001d034049	15.7245	2.31918	0.661391	3.50652	0.000454005	0.0219669	Brittle stalk-2-like protein 3
Zm00001d048282	10.7346	2.12273	0.983013	2.15941	0.0308182	0.430675	tubulin-tyrosine ligases;tubulin-tyrosine ligases			Zm00001d053580	4.872	5.74735	1.64444	3.49501	0.000474038	0.0226458	Dihydrolipoyllysine-residue acetyltransferase component 2 of pyruvate dehydrogenase complex mitochondrial
Zm00001d043757	4.72829	-3.12446	1.45635	-2.1454	0.0319207	0.440506	Nuclear pore complex protein NUP50A			Zm00001d046263	4.81403	5.73756	1.64869	3.48008	0.000501264	0.0236471	Amino acid permease 6
Zm00001d008611	2.88775	4.77654	2.24555	2.12712	0.0334102	0.454528				Zm00001d047204	5.11149	5.69528	1.63914	3.47456	0.000511685	0.0238407	Protein LNK1
Zm00001d026176	4.50614	-3.37279	1.58923	-2.12228	0.033814	0.454528	Polyketide cyclase/dehydrase and lipid transport superfamily protein			Zm00001d023218	4.95926	5.62402	1.62606	3.45868	0.000542831	0.0249835	Putative clathrin heavy chain family protein
Zm00001d052407	3.53841	3.81773	1.80438	2.11582	0.0343603	0.454528	ENTH/VHS family protein			Zm00001d031280	4.69353	5.64465	1.65531	3.41002	0.00064959	0.0295368	RNA-binding (RRM/RBD/RNP motifs) family protein
Zm00001d023379	19.4113	2.88209	1.36385	2.1132	0.0345836	0.454528	pyk2;pyruvate kinase2:			Zm00001d008429	14.9531	7.28176	2.13869	3.40478	0.000662171	0.0297504	Paired amphipathic helix protein Sin3-like 3
Zm00001d027708	12.6868	4.06455	1.92842	2.10771	0.035056	0.455315	Metal ion binding protein			Zm00001d008386	4.78597	5.58274	1.64414	3.39554	0.000684942	0.0304114	Monocopper oxidase-like protein SKU5
Zm00001d040625	8.83121	-4.44397	2.11709	-2.09909	0.0358088	0.459685				Zm00001d046352	7.46146	4.39022	1.29885	3.38009	0.000724616	0.0315396	Elongation factor 1-gamma 3
Zm00001d039283	2.73259	4.93005	2.35119	2.09683	0.0360086	NA	Plasma membrane-associated cation-binding protein 1			Zm00001d034320	11.5653	-2.8832	0.85378	-3.37698	0.000732858	0.0315396	Inosine-5'-monophosphate dehydrogenase
Zm00001d027756	4.60063	3.26607	1.56612	2.08545	0.0370283	0.463106	12-dihydroxy-3-keto-5-methylthiopentene dioxygenase 3			Zm00001d031581	4.59009	5.6289	1.66732	3.37602	0.000735423	0.0315396	Probable pre-mRNA-splicing factor ATP-dependent RNA helicase DEAH5
Zm00001d031570	9.49218	-2.19736	1.05438	-2.08404	0.0371568	0.463106	FK506-binding protein 2-1			Zm00001d030554	11.3315	2.82361	0.842496	3.35149	0.000803784	0.0338481	Pumilio homolog 23
Zm00001d042473	7.74213	-3.86552	1.85974	-2.07852	0.0376611	0.463106	Peptide transporter PTR2			Zm00001d012286	7.4382	4.38912	1.31072	3.34864	0.000812093	0.0338481	Sorting nexin 1
Zm00001d039147	2.67103	4.93443	2.37684	2.07605	0.0378894	NA	Phox-associated domain;Phox-like;Sorting nexin C-terminal			Zm00001d020134	12.9477	-2.74907	0.82129	-3.34726	0.000816158	0.0338481	ABC transporter G family member 40
Zm00001d035551	7.77337	-2.30282	1.11044	-2.07379	0.0380984	0.463106	Serine/arginine-rich splicing factor RS2Z32			Zm00001d052248	8.06187	4.32138	1.29332	3.34131	0.00083385	0.0341428	P-loop containing nucleoside triphosphate hydrolases superfamily protein
Zm00001d046630	8.24115	-2.33128	1.12459	-2.073	0.0381727	0.463106	Zinc finger C-x8-C-x5-C-x3-H type family protein			Zm00001d009700	10.6198	4.20233	1.25917	3.33737	0.000845738	0.0341428	Probable desiccation-related protein LEA14
Zm00001d023634	11.2853	1.94632	0.943325	2.06326	0.0390882	0.468455	U-box domain-containing protein 44			Zm00001d013997	4.7527	5.53582	1.65949	3.33585	0.000850403	0.0341428	Cysteine-rich receptor-like protein kinase 2
Zm00001d023376	4.36713	3.31027	1.60951	2.05669	0.0397157	0.468455	alp1;aluminum-induced protein homolog1: leaf cDNA csu359 similar to wheat aluminum-induced protein, GenBank accession L28008			Zm00001d025010	10.1557	3.94189	1.18613	3.32333	0.000889512	0.035034	Protein transport protein Sec24-like
Zm00001d016816	2.77839	4.75999	2.31531	2.05588	0.0397943	NA	P-loop containing nucleoside triphosphate hydrolases superfamily protein			Zm00001d050844	4.56294	5.55314	1.67222	3.32081	0.000897563	0.035034	Bifunctional riboflavin biosynthesis protein RIBA 1 chloroplastic
Zm00001d035559	33.9395	-2.48432	1.21092	-2.05159	0.0402093	0.468455	Expressed protein; Mannose-specific jacalin-related lectin; protein			Zm00001d015065	23.4506	-1.99591	0.601845	-3.31631	0.000912138	0.035034
Zm00001d023838	4.6732	3.28785	1.6048	2.04876	0.0404855	0.468455	Auxilin-related protein 1			Zm00001d032923	7.4525	4.56644	1.37753	3.31495	0.000916597	0.035034	Heat stress transcription factor A-6b
Zm00001d039005	8.34892	-2.25956	1.1063	-2.04244	0.0411078	0.468455	Guanylate-binding family protein			Zm00001d039364	9.75037	3.16522	0.955046	3.31421	0.000919017	0.035034
Zm00001d050372	5.00345	3.07382	1.50871	2.03738	0.0416122	0.468455	Dentin sialophosphoprotein			Zm00001d016365	32.8601	-1.6877	0.510509	-3.30592	0.000946648	0.0353987	dla1;dihydrolipoamide S-acetyltransferase1: cDNA sequence
Zm00001d053917	3.67242	3.71973	1.82869	2.0341	0.0419413	0.468455	DNA repair endonuclease UVH1			Zm00001d021036	4.67887	5.5005	1.66489	3.30383	0.000953737	0.0353987	Calcium-dependent protein kinase 14
Zm00001d023694	6.38879	2.43274	1.19848	2.02986	0.0423709	0.468455	2-oxoisovalerate dehydrogenase subunit alpha 2 mitochondrial			Zm00001d052399	15.0535	2.17561	0.659039	3.30119	0.000962747	0.0353987	Long chain acyl-CoA synthetase 8
Zm00001d047955	10.2454	-4.38753	2.16887	-2.02296	0.0430774	0.468455				Zm00001d032703	4.32436	5.62795	1.70533	3.30022	0.000966101	0.0353987	Probable methyltransferase PMT3
Zm00001d048835	7.85758	-2.22558	1.10268	-2.01834	0.0435555	0.468455	Phosphatidate phosphatase PAH2			Zm00001d051778	4.40888	5.59938	1.69995	3.29385	0.000988249	0.035862
Zm00001d026396	4.65957	5.31615	2.63618	2.01661	0.0437366	0.468455	Formation of crista junctions protein 1			Zm00001d036925	6.07575	-4.92309	1.49829	-3.2858	0.00101691	0.0363378	Protein kinase Kelch repeat:Kelch
Zm00001d014321	2.68372	-4.78061	2.37182	-2.01559	0.0438433	NA	UTP:RNA uridylyltransferase 1			Zm00001d013568	63.4842	1.00066	0.304636	3.28478	0.00102062	0.0363378	Glycine-rich RNA-binding%2C abscisic acid-inducible protein
Zm00001d024327	3.22223	3.83701	1.90505	2.01413	0.043996	0.468455	RING/FYVE/PHD zinc finger superfamily protein			Zm00001d052809	4.45555	5.57094	1.70509	3.26724	0.00108603	0.0380877	Heat shock protein 90-5 chloroplastic
Zm00001d006582	4.73076	-2.91214	1.44705	-2.01247	0.0441708	0.468455	Protein kinase superfamily protein			Zm00001d008411	7.21829	4.2905	1.3136	3.26622	0.00108995	0.0380877	Mediator of RNA polymerase II transcription subunit 17
Zm00001d005193	3.21612	3.83232	1.90773	2.00884	0.0445542	0.468455	Protein LURP1			Zm00001d005638	12.007	2.6518	0.814277	3.25663	0.00112744	0.0389899	Retinol dehydrogenase 13
Zm00001d000295	17.5612	2.40497	1.20168	2.00134	0.0453556	0.472383	Heat shock 70 kDa protein 10 mitochondrial			Zm00001d026097	16.5776	6.446	1.98215	3.25202	0.00114589	0.0389899	Transcription factor bHLH157
Zm00001d034173	2.73856	-4.68983	2.35997	-1.98724	0.0468956	NA	Nuclear pore complex protein NUP58			Zm00001d049244	18.6234	-3.06775	0.9434	-3.2518	0.00114676	0.0389899	Putative IQ calmodulin-binding and BAG domain containing family protein
Zm00001d003064	3.60552	3.65619	1.84195	1.98496	0.047149	0.479483	R2R3MYB-domain protein			Zm00001d041099	18.1712	-2.1914	0.675514	-3.24405	0.00117841	0.0397083
Zm00001d020935	4.35193	-3.43092	1.72883	-1.98453	0.047197	0.479483	Eukaryotic translation initiation factor 3 subunit C			Zm00001d034640	4.39422	5.50848	1.70065	3.23903	0.00119936	0.0400565	NEDD8-activating enzyme E1 regulatory subunit AXR1
Zm00001d017213	4.74882	-3.19478	1.61089	-1.98324	0.0473403	0.479483	Phosphatidylinositol N-acetyglucosaminlytransferase subunit P-related			Zm00001d048637	4.23161	5.55368	1.71619	3.23606	0.0012119	0.0401204	Disease resistance RPP13-like protein 4
Zm00001d015138	5.74686	2.78438	1.41164	1.97244	0.0485592	0.487358				Zm00001d020046	10.7827	-2.73674	0.846546	-3.23283	0.00122572	0.0402249	Protein SAWADEE HOMEODOMAIN HOMOLOG 2
Zm00001d003939	4.70457	-5.49924	2.80196	-1.96264	0.0496883	0.494197	Probable metal-nicotianamine transporter YSL6			Zm00001d033651	7.36733	4.1624	1.29478	3.21475	0.00130559	0.0422289	Beta-glucosidase
										Zm00001d022239	6.31087	4.50286	1.40103	3.21396	0.00130916	0.0422289	VH1-interacting kinase
										Zm00001d029263	11.3688	2.55998	0.799991	3.20002	0.0013742	0.0439512	Chaperonin
										Zm00001d013494	91.9722	-0.828357	0.259493	-3.19222	0.00141185	0.0447758	Oleosin Zm-II
										Zm00001d026488	4.20446	5.48457	1.7218	3.18536	0.00144574	0.0454684	OSJNBb0022F16.11 protein; protein
										Zm00001d013886	4.2002	5.44316	1.72558	3.15439	0.00160834	0.0501641	CRP3 - Cysteine-rich family protein precursor expressed
										Zm00001d014957	55.8958	1.01854	0.323464	3.14886	0.00163906	0.0507034	Translationally-controlled tumor protein homolog
										Zm00001d025522	4.14741	5.48543	1.75024	3.1341	0.00172381	0.0528917	Putative FKBP-type peptidyl-prolyl cis-trans isomerase family protein
										Zm00001d031332	124.092	-0.701514	0.224361	-3.12672	0.00176768	0.0538003	Heat shock protein 90-2
										Zm00001d007270	4.08853	5.40627	1.7414	3.10455	0.00190569	0.0575367	ap17;clathrin coat assembly protein AP17: single copy; cDNA and genomic clones; expressed in all organs; constitutively expressed in developing embryo
										Zm00001d012260	33.7393	-1.80648	0.583494	-3.09597	0.00196167	0.0586154	Protein SENSITIVE TO PROTON RHIZOTOXICITY 1
										Zm00001d051021	4.06535	5.4081	1.74774	3.09434	0.00197248	0.0586154	Autophagy-related protein 101
										Zm00001d048409	5.99352	4.35019	1.42015	3.06318	0.00218999	0.0645704	Cell division control protein 48 homolog D
										Zm00001d017090	6.75241	3.82105	1.2528	3.05002	0.00228824	0.0669445
										Zm00001d052570	5.72222	-4.51645	1.48372	-3.044	0.00233453	0.0677733	Cation-chloride cotransporter 1
										Zm00001d025570	6.0859	-4.00515	1.31884	-3.03686	0.00239053	0.0685069	Ubiquitin carboxyl-terminal hydrolase 3
										Zm00001d040279	62.8451	0.934425	0.30783	3.03553	0.00240116	0.0685069	tpl1;topless-related1:
										Zm00001d023299	3.8443	-5.43098	1.79011	-3.03389	0.00241426	0.0685069	Zinc finger CCCH domain-containing protein 46
										Zm00001d032370	10.9467	-3.01191	0.999572	-3.0132	0.00258508	0.0728065	Co-chaperone protein SBA1
										Zm00001d038832	51.181	1.02989	0.342477	3.00717	0.00263693	0.0733118	Histone deacetylase HDT3
										Zm00001d011994	4.00372	5.31883	1.76943	3.00596	0.00264744	0.0733118	F-box only protein 6
										Zm00001d041982	6.24336	3.55748	1.1841	3.00437	0.00266129	0.0733118	ipt1;isopentenyl transferase1: encodes an isopentenyl transferase
										Zm00001d044224	3.72699	5.40967	1.81566	2.97945	0.00288763	0.0776318
										Zm00001d029603	4.53945	5.07575	1.70423	2.97833	0.00289822	0.0776318	interferon-related developmental regulator family protein / IFRD protein family
										Zm00001d003938	23.2571	-1.54857	0.519989	-2.97807	0.00290066	0.0776318	Steroleosin
										Zm00001d033544	11.7536	2.43646	0.818607	2.97634	0.00291707	0.0776318	Glycosyltransferase family protein 64 protein C5
										Zm00001d041489	6.97451	3.91473	1.31546	2.97594	0.00292096	0.0776318	Homeobox-leucine zipper protein ATHB-14
										Zm00001d002545	4.69768	-4.68622	1.57759	-2.97049	0.00297326	0.0784691	Protein REVEILLE 1
										Zm00001d014495	4.47201	-5.08214	1.7131	-2.96664	0.00301077	0.0789072
										Zm00001d047130	7.8356	-3.79981	1.28245	-2.96293	0.00304729	0.0793137	Translocase of chloroplast 120 chloroplastic
										Zm00001d028949	67.4889	0.940536	0.317881	2.95877	0.00308869	0.0795944	cipk3;calcineurin B-like-interacting protein kinase3: single copy genomic clone similar to plant protein kinase
										Zm00001d026522	4.81437	4.6934	1.58736	2.95673	0.00310922	0.0795944	Oligouridylate-binding protein 1C
										Zm00001d053841	5.72288	3.91873	1.3259	2.95553	0.00312135	0.0795944	Zinc finger CCCH domain-containing protein 40
										Zm00001d008620	12.9139	-2.32569	0.787802	-2.95212	0.00315596	0.0799369	Metallothionein-like protein 2A
										Zm00001d010590	4.14589	5.14759	1.74728	2.94606	0.00321848	0.0805654	Outer membrane OMP85 family protein
										Zm00001d044291	7.42153	-3.98568	1.3531	-2.94558	0.00322347	0.0805654	actin binding protein family
										Zm00001d024274	14.1775	2.16544	0.73906	2.92999	0.00338977	0.0841645	Obg-like ATPase 1
										Zm00001d019163	19.0356	-1.73432	0.592394	-2.92765	0.00341536	0.0842456	Stachyose synthase
										Zm00001d008739	24.5475	1.5584	0.532689	2.92554	0.00343858	0.0842676	2-hydroxyacyl-CoA lyase
										Zm00001d040142	3.76841	-5.27145	1.80701	-2.91723	0.00353156	0.0856007	Protein decapping 5
										Zm00001d044967	6.50946	3.38591	1.1609	2.91663	0.00353834	0.0856007	Eukaryotic aspartyl protease family protein
										Zm00001d025950	4.18097	5.07713	1.74208	2.91441	0.00356359	0.0856624	Autophagy-related protein 13a
										Zm00001d044608	30.5995	1.51531	0.527392	2.87322	0.00406316	0.0970528	asn2;asparagine synthetase2:
										Zm00001d031832	20.207	-1.7474	0.610641	-2.86159	0.00421519	0.0991929	Ubiquitin carboxyl-terminal hydrolase 17
										Zm00001d017742	3.61472	5.26956	1.84175	2.86118	0.00422072	0.0991929	Growth-regulating factor 6
										Zm00001d034750	19.234	1.63853	0.572842	2.86036	0.0042316	0.0991929	Pumilio homolog 24
										Zm00001d049295	19.6044	-1.82796	0.640485	-2.85403	0.00431686	0.100567	Auxin response factor 2
										Zm00001d042833	11.6114	-2.33757	0.821924	-2.84402	0.00445477	0.10298	Coronatine-insensitive protein 1
										Zm00001d038772	14.9414	-1.96141	0.690204	-2.84179	0.00448611	0.10298	CCCH transcription factor%3B CCCH transcription factor isoform 1%3B CCCH transcription factor isoform 2
										Zm00001d041786	3.7035	5.18522	1.82537	2.84064	0.00450229	0.10298
										Zm00001d040318	5.33002	3.98584	1.40607	2.83475	0.00458621	0.104267	NAC domain-containing protein 89
										Zm00001d020939	18.8841	-1.64449	0.581979	-2.82568	0.004718	0.106621	ETHYLENE INSENSITIVE 3-like 3 protein
										Zm00001d046797	3.64553	5.18476	1.83656	2.82308	0.00475644	0.10685
										Zm00001d048635	9.88566	3.67437	1.30363	2.81858	0.00482373	0.107523	Disease resistance protein RPM1
										Zm00001d020631	7.37722	-3.76272	1.33559	-2.81727	0.00484336	0.107523	root-specific kinase 1
										Zm00001d015375	3.74286	-5.11214	1.81714	-2.81328	0.00490382	0.107957	60S ribosomal protein L27a-3
										Zm00001d041663	6.07928	3.5704	1.27019	2.81092	0.00494007	0.107957	Jasmonate-induced protein
										Zm00001d042664	5.41893	4.20638	1.49674	2.81035	0.00494873	0.107957	Patellin-1
										Zm00001d020112	3.52594	5.23819	1.86627	2.80677	0.00500406	0.107986	Pi15
										Zm00001d029653	14.3615	2.03856	0.726356	2.80656	0.00500729	0.107986	methyltransferases;copper ion binding
										Zm00001d031127	84.1843	0.77182	0.275623	2.80027	0.00510591	0.109487	Cupin%2C RmlC-type
										Zm00001d044457	3.77275	5.07791	1.81655	2.79536	0.00518414	0.109852	Pentatricopeptide repeat-containing protein mitochondrial
										Zm00001d036551	6.45997	3.59478	1.28644	2.79436	0.00520022	0.109852	Transcription factor MYB104
										Zm00001d013658	15.2917	2.2095	0.791099	2.79296	0.00522289	0.109852	Myosin-binding protein 7
										Zm00001d003119	5.48452	-4.18053	1.49736	-2.79194	0.00523939	0.109852	Trafficking protein particle complex II-specific subunit 120 homolog
										Zm00001d028665	6.40844	-3.73952	1.34486	-2.78061	0.00542575	0.112089
										Zm00001d043700	5.68152	3.83047	1.3778	2.78014	0.00543356	0.112089	Vesicle transport v-SNARE 12
										Zm00001d017399	48.9299	-1.09221	0.392875	-2.78004	0.00543517	0.112089	Vacuolar processing enzyme 1
										Zm00001d025409	7.7751	-3.56483	1.28826	-2.76717	0.00565454	0.115979	Putative AP2/EREBP transcription factor superfamily protein
										Zm00001d043071	5.32292	4.11817	1.49193	2.76031	0.00577469	0.117804	Probable inactive receptor kinase
										Zm00001d046135	17.0428	-2.36371	0.857169	-2.75758	0.0058231	0.118153	Protein DJ-1 homolog B
										Zm00001d008262	3.38641	-5.24493	1.90697	-2.7504	0.00595218	NA	titan9
										Zm00001d047480	8.77013	-2.74899	1.00339	-2.73972	0.00614922	0.124102
										Zm00001d036719	3.70044	5.05451	1.84898	2.73368	0.00626309	0.125094	DNA-3-methyladenine glycosylase I
										Zm00001d011585	5.49306	3.54646	1.29749	2.73333	0.00626967	0.125094
										Zm00001d033366	7.86261	3.44394	1.2608	2.73156	0.00630353	0.125094
										Zm00001d041343	3.44143	5.16409	1.89196	2.7295	0.00634313	0.125094	Probable disease resistance protein
										Zm00001d042302	7.79359	-2.85056	1.0448	-2.72833	0.00636563	0.125094	DEK domain-containing chromatin associated protein
										Zm00001d000166	6.26949	3.56659	1.30803	2.72669	0.00639724	0.125094	Tudor/PWWP/MBT superfamily protein
										Zm00001d005881	6.31248	-3.64284	1.33762	-2.72338	0.00646177	0.125705	Remorin family protein
										Zm00001d023379	83.5067	0.813473	0.298895	2.7216	0.00649667	0.125735	pyk2;pyruvate kinase2:
										Zm00001d017145	10.5943	6.28486	2.31228	2.71803	0.00656709	0.125963	Nicotinamidase 1
										Zm00001d036904	156.172	-0.55781	0.205369	-2.71613	0.00660496	0.125963	elfa10;elongation factor 1-alpha10:
										Zm00001d019283	13.2538	-2.1363	0.786576	-2.71595	0.00660855	0.125963	Calreticulin
										Zm00001d034636	17.8743	1.59577	0.588367	2.7122	0.00668389	0.126759	Phosphatidylinositol N-acetyglucosaminlytransferase subunit P-related
										Zm00001d035563	6.97633	3.49838	1.29371	2.70415	0.00684801	0.129222
										Zm00001d031543	3.30291	5.23138	1.93586	2.70235	0.00688513	NA	Calcium-transporting ATPase 9 plasma membrane-type
										Zm00001d052057	5.47507	-3.4905	1.29631	-2.69265	0.00708872	0.132747	E3 ubiquitin-protein ligase XBAT32
										Zm00001d022181	102.129	-0.661608	0.24578	-2.69187	0.00710518	0.132747	Phospho-2-dehydro-3-deoxyheptonate aldolase 1
										Zm00001d015090	5.72851	-3.87552	1.44129	-2.68892	0.00716835	0.133268	AT-hook motif nuclear-localized protein 1
										Zm00001d019180	3.3142	5.18534	1.92993	2.6868	0.00721399	NA	Nudix hydrolase 16 mitochondrial
										Zm00001d006476	8.16112	-2.80155	1.04381	-2.68395	0.00727576	0.134602	aco5;aconitase5:
										Zm00001d008413	4.70791	4.11466	1.53662	2.67774	0.00741209	0.136455	DNAJ heat shock N-terminal domain-containing protein
										Zm00001d026612	3.98862	-4.38341	1.63807	-2.67595	0.00745177	0.136519	Protection of telomeres protein 1b
										Zm00001d039165	9.64745	2.18194	0.816754	2.67147	0.00755197	0.13723	DNA damage-binding protein 1a
										Zm00001d046630	27.1112	-1.32688	0.49701	-2.66973	0.00759124	0.13723	Zinc finger C-x8-C-x5-C-x3-H type family protein
										Zm00001d019568	4.81255	4.09413	1.53375	2.66936	0.00759963	0.13723	phosphoglucosamine mutase family protein
										Zm00001d011492	10.0802	2.31189	0.867675	2.66447	0.00771105	0.138579	Eukaryotic translation initiation factor 3 subunit 10
										Zm00001d043745	8.01622	-3.67335	1.38017	-2.66153	0.00777874	0.139133	SWAP (Suppressor-of-White-APricot)/surp domain-containing protein
										Zm00001d039179	3.34502	5.11108	1.92221	2.65896	0.00783831	NA	Pentatricopeptide repeat-containing protein
										Zm00001d014200	3.37655	-5.14597	1.93761	-2.65583	0.00791131	NA	Expressed protein; protein
										Zm00001d013887	8.26504	2.61346	0.985	2.65326	0.00797195	0.141916	DNA mismatch repair protein MutS type 2
										Zm00001d005165	5.77413	3.54212	1.33609	2.6511	0.00802302	0.142154	Protein OBERON 3
										Zm00001d045864	5.33896	3.31111	1.25052	2.64778	0.00810222	0.142887	65-kDa microtubule-associated protein 1
										Zm00001d031860	3.27973	5.17814	1.95686	2.64615	0.0081414	NA	7-hydroxymethyl chlorophyll a reductase chloroplastic
										Zm00001d011051	51.1541	1.06851	0.405254	2.63664	0.00837322	0.146979	ACT domain-containing protein ACR9
										Zm00001d026317	54.9422	1.05019	0.399635	2.62788	0.00859187	0.150119	Transcription factor PIF4
										Zm00001d040805	28.1717	1.29127	0.492522	2.62175	0.00874808	0.152144	Respiratory burst oxidase homolog protein B
										Zm00001d035876	3.30657	5.06305	1.93758	2.61307	0.00897322	NA	Probable methyltransferase PMT18
										Zm00001d012672	7.10008	3.00278	1.14954	2.61216	0.00899716	0.154676	protein; Pentatricopeptide (PPR) repeat protein-like
										Zm00001d020421	4.01456	-4.32903	1.65732	-2.61206	0.00899985	0.154676
										Zm00001d031532	7.72097	2.79609	1.07072	2.61142	0.00901661	0.154676	myosin heavy chain-related
										Zm00001d026000	3.21321	-5.13916	1.96898	-2.61006	0.00905266	NA	DNAJ heat shock N-terminal domain-containing protein
										Zm00001d020512	4.44043	3.81296	1.46268	2.60683	0.00913837	0.156055	BTB/POZ domain-containing protein NPY1
										Zm00001d007776	11.4357	-1.91715	0.736571	-2.6028	0.00924654	0.157191	Disease resistance protein RGA2
										Zm00001d034221	11.5536	-2.33026	0.897696	-2.59582	0.00943663	0.158975	Formin-like protein 18
										Zm00001d028369	8.5744	3.62102	1.39572	2.59438	0.00947624	0.158975	hydroxyproline-rich glycoprotein family protein
										Zm00001d034590	7.70741	2.96389	1.14245	2.59432	0.00947786	0.158975	Mitochondrial Rho GTPase 1
										Zm00001d000178	5.04452	3.8045	1.46833	2.59103	0.00956891	0.159792	Autophagy-related protein 3
										Zm00001d020297	7.73707	-2.4777	0.958408	-2.58522	0.00973169	0.161795	serine/threonine protein kinase 3
										Zm00001d006759	11.0514	-2.15628	0.835855	-2.57972	0.00988793	0.163671
										Zm00001d052540	6.62178	-3.0097	1.17063	-2.57101	0.0101403	0.167116	Pentatricopeptide repeat-containing protein mitochondrial
										Zm00001d041750	6.15274	3.44206	1.34033	2.56807	0.0102268	0.167808	Glycine-rich RNA-binding protein 3 mitochondrial
										Zm00001d021732	5.94758	3.68454	1.43966	2.55931	0.010488	0.171349	Cellulose synthase-like protein D3
										Zm00001d007571	3.1101	5.13854	2.00805	2.55897	0.0104983	NA	Probable galacturonosyltransferase 6
										Zm00001d039411	5.70396	3.5764	1.3989	2.55658	0.0105708	0.17164	Coatomer subunit alpha-1
										Zm00001d012620	15.2916	-1.75258	0.685748	-2.55572	0.0105967	0.17164	Transducin/WD40 repeat-like superfamily protein
										Zm00001d025657	3.09881	5.15163	2.01655	2.55467	0.0106287	NA	Monothiol glutaredoxin-S15 mitochondrial
										Zm00001d026285	7.84375	2.32258	0.910521	2.55083	0.0107468	0.173326	OSJNBa0070C17.17 protein; protein
										Zm00001d021779	6.29931	2.74105	1.07749	2.54393	0.0109612	0.176033	F-box protein SKIP27
										Zm00001d005662	3.15983	5.05277	1.99049	2.53846	0.0111341	NA	Protein SCO1 homolog 2 mitochondrial
										Zm00001d021675	3.14548	5.09141	2.01094	2.53185	0.0113462	NA	glycerol-3-phosphate acyltransferase 9
										Zm00001d006942	23.2283	-1.36369	0.53897	-2.53018	0.0114003	0.182308	Chaperone DnaJ-domain superfamily protein
										Zm00001d042349	4.91568	3.94726	1.56225	2.52666	0.0115154	0.183372	Whole genome shotgun sequence of line PN40024 scaffold_35.assembly12x (Fragment)
										Zm00001d006214	17.5325	-1.51046	0.59927	-2.5205	0.0117188	0.185827	Lon protease homolog 2 peroxisomal
										Zm00001d043625	5.11429	-3.10415	1.23252	-2.51853	0.0117845	0.186087	Plasminogen activator inhibitor 1 RNA-binding protein
										Zm00001d042842	6.94933	3.43957	1.36891	2.51263	0.0119834	0.187825	pho2;starch phoshorylase2: cytosolic starch phosphorylase inferred from data in Yu et al 2001 (MS 2015)
										Zm00001d034532	7.12917	2.56772	1.02205	2.51232	0.0119941	0.187825	Vacuolar protein sorting-associated protein 32 homolog 1
										Zm00001d011531	7.11576	3.54221	1.41088	2.51063	0.0120514	0.187881	alpha/beta-Hydrolases superfamily protein
										Zm00001d050521	3.04076	-5.1239	2.04166	-2.50968	0.0120841	NA	Eukaryotic aspartyl protease family protein
										Zm00001d039321	6.35303	-2.83625	1.1303	-2.50929	0.0120973	0.187881	SMR domain-containing protein
										Zm00001d044390	3.20225	4.9917	1.99157	2.50641	0.0121964	NA	Aspartyl protease family protein 2
										Zm00001d049080	6.1613	-3.52502	1.40696	-2.50541	0.0122309	0.189178	mitogen-activated protein kinase kinase kinase 3
										Zm00001d003369	3.71172	-4.3418	1.73976	-2.49563	0.0125734	0.193681	18S pre-ribosomal assembly protein gar2-related
										Zm00001d050163	7.86924	2.63384	1.05869	2.48783	0.0128523	0.196443
										Zm00001d037900	9.96965	3.16321	1.27154	2.48771	0.0128568	0.196443	alpha/beta-Hydrolases superfamily protein
										Zm00001d010920	58.9282	-0.808776	0.326033	-2.48066	0.013114	0.199566	S-adenosylmethionine synthase
										Zm00001d034826	3.03321	5.07252	2.04588	2.47938	0.0131613	NA	Elongation factor G-1 mitochondrial
										Zm00001d001928	6.87916	2.64383	1.06699	2.47784	0.0132182	0.200343	Kinesin-like calmodulin binding protein
										Zm00001d005144	4.71	3.87472	1.56875	2.46993	0.0135138	0.20321	NAD-dependent dyhydrogenase%2C Gfo/Idh/MocA family
										Zm00001d048707	3.15057	-4.94431	2.0021	-2.46956	0.0135281	NA	bx8;benzoxazinone synthesis8: cytosolic glucosyltransferase; synthesis of cyclic hydroxamates/DIMBOA; insect resistance in young seedlings
										Zm00001d037864	6.74606	3.2403	1.31234	2.4691	0.0135454	0.20321	Heat shock protein DnaJ with tetratricopeptide repeat
										Zm00001d044035	4.1091	3.76125	1.52371	2.46848	0.0135689	0.20321	Ketol-acid reductoisomerase chloroplastic
										Zm00001d019311	4.43173	3.57855	1.45139	2.46561	0.0136781	0.204037	IAA-amino acid hydrolase ILR1
										Zm00001d001770	7.6991	-2.79718	1.13563	-2.46312	0.0137735	0.204447	40S ribosomal protein S4-3
										Zm00001d033130	11.2204	-2.26776	0.921081	-2.46206	0.013814	0.204447	Guanine nucleotide-binding protein-like NSN1
										Zm00001d010154	3.11376	4.95002	2.0117	2.46062	0.0138698	NA
										Zm00001d037934	2.98288	5.08748	2.06848	2.45953	0.0139119	NA	UDP-glucuronic acid decarboxylase 4
										Zm00001d016396	4.34517	-3.37694	1.37462	-2.45664	0.0140242	0.204968	ABC transporter A family member 7
										Zm00001d036820	4.15409	-3.83215	1.55997	-2.45656	0.0140276	0.204968	Pectin lyase-like superfamily protein
										Zm00001d044191	7.57619	2.55152	1.03888	2.45603	0.0140482	0.204968	Extra-large G-protein-like; protein
										Zm00001d049583	5.39864	2.99301	1.21887	2.45556	0.0140664	0.204968	Chaperone protein dnaJ A6 chloroplastic
										Zm00001d047479	13.3052	2.02794	0.826385	2.45398	0.0141283	0.205078	Superoxide dismutase [Cu-Zn] 4AP
										Zm00001d006220	3.32915	4.75777	1.93879	2.45398	0.0141284	NA	Transcription initiation factor IIB-2
										Zm00001d011845	3.34442	4.7725	1.94483	2.45394	0.0141302	NA	NADPH:quinone oxidoreductase
										Zm00001d010667	3.3676	4.73402	1.92917	2.45391	0.014131	NA	Basic leucine zipper 24
										Zm00001d034139	6.44782	2.43249	0.993172	2.44922	0.0143167	0.207016	SecY protein transport family protein
										Zm00001d040203	24.6015	-1.59416	0.651873	-2.4455	0.014465	0.208348	Protein CHROMATIN REMODELING 8
										Zm00001d047345	7.35334	2.96327	1.21239	2.44415	0.0145192	0.208348	Expressed protein; protein
										Zm00001d002580	26.4158	-1.21141	0.496796	-2.43845	0.0147502	0.210861	Mechanosensitive ion channel protein 1 mitochondrial
										Zm00001d053559	4.92306	3.53933	1.4567	2.42969	0.0151118	0.214785	Nuclear poly(A) polymerase 2
										Zm00001d037727	7.28682	-2.43236	1.00149	-2.42875	0.0151511	0.214785	Mitochondrial dicarboxylate/tricarboxylate transporter DTC
										Zm00001d032956	14.5616	2.0258	0.834796	2.42671	0.0152366	0.214785	Acylamino-acid-releasing enzyme
										Zm00001d020530	4.19088	-3.63261	1.49791	-2.42512	0.0153035	0.214785	hct11;hydroxycinnamoyltransferase11:
										Zm00001d037356	9.6255	2.25755	0.930956	2.42498	0.0153093	0.214785	NF-X1-type zinc finger protein NFXL1
										Zm00001d002599	5.59242	3.55824	1.46862	2.42285	0.0153993	0.214993	Probable LRR receptor-like serine/threonine-protein kinase
										Zm00001d031856	11.6441	-1.96433	0.811057	-2.42194	0.015438	0.214993	Glutaredoxin-C5 chloroplastic
										Zm00001d010804	30.0892	1.24122	0.51364	2.41652	0.0156695	0.217414	Proteasome maturation factor UMP1
										Zm00001d027622	3.05579	4.91082	2.03453	2.41373	0.01579	NA	Zinc finger (C3HC4-type RING finger) family protein
										Zm00001d044437	2.93314	5.06023	2.10247	2.4068	0.0160929	NA
										Zm00001d033048	7.23034	2.77358	1.15357	2.40434	0.0162018	0.223976
										Zm00001d053587	3.02752	-4.92237	2.05205	-2.39876	0.0164507	NA	Putative U-box domain protein kinase family
										Zm00001d018724	20.735	1.26653	0.527998	2.39875	0.0164513	0.225797	transducin family protein / WD-40 repeat family protein
										Zm00001d019387	5.54791	2.79977	1.1672	2.39871	0.0164532	0.225797
										Zm00001d048343	11.8059	1.9562	0.816634	2.39545	0.0166	0.226987	Ubiquitin domain-containing protein DSK2b
										Zm00001d050372	11.2549	2.10612	0.880169	2.39286	0.0167175	0.227768	Dentin sialophosphoprotein
										Zm00001d019483	2.89386	-5.07657	2.12238	-2.39193	0.0167601	NA	Methyltransferase family protein
										Zm00001d013043	13.266	2.03981	0.854656	2.3867	0.0170003	0.230789	aprl9;adenosine 5'-phosphosulfate reductase-like9:
										Zm00001d032606	6.64892	-2.8606	1.20405	-2.37582	0.0175098	0.236699
										Zm00001d009927	2.88647	5.02837	2.11699	2.37524	0.0175374	NA	oxidoreductase 2OG-Fe(II) oxygenase family protein
										Zm00001d046552	2.88647	5.02837	2.11699	2.37524	0.0175374	NA	Charged multivesicular body protein 4b%3B Putative SNF domain containing family protein
										Zm00001d020188	6.47638	2.5047	1.05531	2.37343	0.0176237	0.236699	Protein arginine N-methyltransferase 1.1
										Zm00001d026691	10.2177	2.07661	0.874972	2.37335	0.0176276	0.236699	DDB1- and CUL4-associated factor homolog 1
										Zm00001d017925	10.4588	-2.45692	1.03575	-2.37211	0.0176866	0.236699	Potassium transporter 8
										Zm00001d013996	7.36019	2.72122	1.14823	2.36993	0.0177916	0.237255	Syntaxin-41
										Zm00001d037452	5.40661	-3.34714	1.41311	-2.36863	0.0178539	0.237255	B-cell receptor-associated 31-like
										Zm00001d021173	2.86755	5.03581	2.1273	2.36723	0.0179216	NA	Formin-like protein 1
										Zm00001d029652	16.7593	1.92473	0.814709	2.36248	0.0181534	0.240389	5-oxoprolinase
										Zm00001d004090	2.86906	-5.04045	2.13529	-2.36055	0.0182481	NA	DEAD-box helicase family protein
										Zm00001d020775	3.71458	-3.84286	1.62964	-2.3581	0.0183689	0.241738	asg49; : NCBI: Pentatricopeptide repeat-containing protein
										Zm00001d017643	9.28269	-1.87546	0.795424	-2.3578	0.0183834	0.241738	Catalytic/ protein phosphatase type 2C
										Zm00001d046405	3.40664	4.61744	1.95915	2.35686	0.0184303	NA	Putative homeodomain-like transcription factor superfamily protein
										Zm00001d028946	6.24929	3.18149	1.3523	2.35265	0.0186403	0.244265	SNF1-related protein kinase regulatory subunit beta-1
										Zm00001d049230	76.4081	-0.695288	0.295996	-2.34898	0.018825	0.245833	SKP1-like protein 1A
										Zm00001d003939	6.71712	-3.16757	1.34949	-2.34723	0.0189138	0.246141	Probable metal-nicotianamine transporter YSL6
										Zm00001d008820	50.1709	1.12934	0.481955	2.34325	0.0191167	0.247926	2-oxoglutarate (2OG) and Fe(II)-dependent oxygenase superfamily protein
										Zm00001d044845	5.47422	3.33357	1.42451	2.34016	0.0192757	0.248712	binding
										Zm00001d014112	7.46791	2.14007	0.91475	2.33951	0.0193091	0.248712	Actin-related protein 7
										Zm00001d006079	2.83674	5.01839	2.15176	2.33222	0.0196889	NA	Ubiquitin carboxyl-terminal hydrolase 2
										Zm00001d029842	3.17828	4.24187	1.82027	2.33035	0.0197875	NA	Divalent ion symporter
										Zm00001d045988	26.5121	-1.1707	0.502965	-2.32761	0.0199331	0.255876	Oleosin Zm-II
										Zm00001d044961	5.54797	2.73095	1.17417	2.32586	0.020026	0.256197	Aminotransferase-like plant mobile domain family protein
										Zm00001d025940	2.80958	5.0161	2.15758	2.32488	0.0200784	NA
										Zm00001d011347	7.71657	2.24658	0.967479	2.32209	0.0202278	0.257905	Autophagy 7%3B Autophagy-related 7
										Zm00001d048004	5.98716	-2.6724	1.15316	-2.31747	0.0204783	0.260219	AP2-like ethylene-responsive transcription factor ANT
										Zm00001d033533	16.7452	-1.55538	0.671912	-2.31485	0.020621	0.261154	Tetratricopeptide repeat (TPR)-like superfamily protein
										Zm00001d018481	12.6045	1.57228	0.679964	2.3123	0.0207614	0.262051	myo2;myosin2:
										Zm00001d051812	3.80018	-3.70858	1.6052	-2.31036	0.0208683	0.262436	hk6;histidine kinase6:
										Zm00001d022558	9.9535	-1.89225	0.819431	-2.30923	0.0209309	0.262436	Actin-related protein 2
										Zm00001d052089	2.82087	4.95981	2.14927	2.30767	0.0210176	NA
										Zm00001d028367	6.87395	2.35572	1.02271	2.30342	0.0212554	0.264854	Purple acid phosphatase 3
										Zm00001d016861	5.46313	-2.66119	1.15552	-2.30301	0.0212781	0.264854	PHD finger protein ALFIN-LIKE 6
										Zm00001d025100	7.64378	2.50276	1.08737	2.30166	0.0213546	0.264854	Translation elongation factor EF1A/initiation factor IF2gamma family protein
										Zm00001d011478	8.61861	-2.08046	0.904244	-2.30077	0.0214045	0.264854
										Zm00001d029046	2.79829	4.99427	2.17463	2.29661	0.0216413	NA	P-loop containing nucleoside triphosphate hydrolases superfamily protein
										Zm00001d042780	2.88136	-4.8855	2.13465	-2.28866	0.0220991	NA	alpha/beta-Hydrolases superfamily protein
										Zm00001d032810	5.27505	2.64277	1.15513	2.28785	0.022146	0.272963	CHY-type/CTCHY-type/RING-type Zinc finger protein
										Zm00001d015460	5.25418	4.0232	1.7605	2.28526	0.0222977	0.272963	Probable small nuclear ribonucleoprotein F
										Zm00001d034856	4.15481	3.6553	1.60145	2.2825	0.02246	0.272963	tufm1;elongation factor TU mitochondrial1: genomic sequence, low copy numberl SSR umc2100
										Zm00001d049100	12.0767	1.65161	0.724103	2.2809	0.0225541	0.272963	Target of Myb protein 1
										Zm00001d039854	13.5226	1.70047	0.746437	2.27811	0.0227199	0.272963	HSP20-like chaperones superfamily protein
										Zm00001d025753	96.1046	-0.623741	0.273913	-2.27715	0.022777	0.272963	ctb1;chitinase B1: cDNA sequence corresponds to protein sequence of maize chitinase B
										Zm00001d027898	6.79948	3.52132	1.54648	2.27698	0.0227873	0.272963	UDP-glycosyltransferase TURAN
										Zm00001d027329	4.9783	3.54026	1.55539	2.27613	0.0228384	0.272963	DNA (cytosine-5)-methyltransferase DRM2
										Zm00001d018973	65.2989	-0.674032	0.296167	-2.27585	0.0228548	0.272963	IAA24-auxin-responsive Aux/IAA family member
										Zm00001d003847	7.17348	-2.36608	1.03992	-2.27525	0.0228909	0.272963	Chaperone protein ClpD chloroplastic
										Zm00001d024975	5.87819	3.38643	1.48877	2.27465	0.0229271	0.272963	Disease resistance protein RPM1
										Zm00001d048404	5.45423	3.15238	1.38603	2.27439	0.0229427	0.272963	Probable lysine-specific demethylase ELF6
										Zm00001d025665	3.59421	-3.81378	1.67754	-2.27343	0.0230001	0.272963	Probable amino acid permease 7
										Zm00001d014792	12.7088	1.51734	0.667878	2.27188	0.023094	0.273219	shpl1;shepherd-like1:
										Zm00001d019306	5.41966	-3.37036	1.48511	-2.26943	0.0232421	0.274112	IAA-amino acid hydrolase ILR1
										Zm00001d028307	2.84863	4.87317	2.1475	2.26923	0.0232542	NA	Probable inactive poly [ADP-ribose] polymerase SRO1
										Zm00001d015148	26.6343	-1.15008	0.507074	-2.26808	0.0233244	0.274126	Uncharacterised conserved protein (UCP030365)
										Zm00001d007760	2.91788	4.7982	2.11789	2.26555	0.0234789	NA	Exocyst complex component EXO84B
										Zm00001d031470	4.8843	3.67544	1.62291	2.26473	0.0235294	0.274126	Plant intracellular Ras-group-related LRR protein 4
										Zm00001d031267	5.74523	-2.55336	1.12768	-2.26427	0.0235577	0.274126	Aldolase-type TIM barrel family protein
										Zm00001d018382	5.4186	-3.56238	1.57347	-2.26403	0.0235721	0.274126	vps2;vacuolar protein sorting2:
										Zm00001d012086	6.76777	3.08082	1.3611	2.26347	0.0236065	0.274126	Dolichyl-diphosphooligosaccharide--protein glycosyltransferase subunit 2
										Zm00001d002020	5.45531	-3.2431	1.43459	-2.26065	0.023781	0.275305	OSJNBb0022F16.11 protein; protein
										Zm00001d013507	6.49061	-3.18075	1.40876	-2.25783	0.0239562	0.276485	Heat shock 70 kDa protein 6 chloroplastic
										Zm00001d037719	7.24809	2.0615	0.914194	2.255	0.0241336	0.277356	Abscisic acid receptor PYL9
										Zm00001d029121	10.4713	1.94211	0.861824	2.25349	0.0242282	0.277356	ATP-dependent Clp protease proteolytic subunit
										Zm00001d032245	3.87781	-3.214	1.42647	-2.25311	0.0242521	0.277356	DNA repair protein RAD4
										Zm00001d032032	3.01309	4.67585	2.07645	2.25185	0.0243318	NA	myb domain protein 85
										Zm00001d045311	7.40792	2.66525	1.18425	2.25058	0.0244124	0.277473	Hydrolase-like protein family
										Zm00001d026239	12.1436	2.415	1.07321	2.25026	0.0244325	0.277473	GPCR-type G protein 2
										Zm00001d014294	9.96547	1.98983	0.884579	2.24947	0.0244829	0.277473	Acetyl-CoA carboxylase 1
										Zm00001d039841	3.29509	4.09752	1.82562	2.24446	0.0248029	NA	Putative 4-hydroxy-4-methyl-2-oxoglutarate aldolase 2
										Zm00001d042166	8.9861	1.9208	0.856019	2.24388	0.0248403	0.280681
										Zm00001d035695	10.6455	-1.6413	0.73322	-2.23848	0.0251899	0.283203	Probable serine/threonine-protein kinase WNK3
										Zm00001d050437	6.83897	-2.14964	0.960725	-2.23752	0.0252524	0.283203
										Zm00001d037340	3.09537	-4.26569	1.90681	-2.23709	0.0252807	NA
										Zm00001d007394	6.6067	-2.5209	1.12701	-2.2368	0.0252993	0.283203	Rubredoxin-like superfamily protein
										Zm00001d032155	10.534	1.66799	0.74603	2.23582	0.0253637	0.283203	CBL-interacting serine/threonine-protein kinase 15
										Zm00001d028546	6.11317	2.3646	1.05894	2.23298	0.0255501	0.284165	SH3 domain-containing protein
										Zm00001d052452	4.55362	3.45262	1.54672	2.23222	0.0256005	0.284165	KOW domain-containing protein
										Zm00001d010974	5.42375	2.66031	1.19362	2.22877	0.0258292	0.285864	E3 SUMO-protein ligase SIZ1
										Zm00001d012822	2.79372	4.82345	2.16637	2.22651	0.0259802	NA	TRF-like 10
										Zm00001d025019	3.34348	3.76459	1.69365	2.22277	0.0262316	NA	Putative subtilase family protein
										Zm00001d025453	12.0108	-1.6167	0.728513	-2.21918	0.0264744	0.292147	Protein TIC 40 chloroplastic
										Zm00001d032828	3.92367	3.65656	1.64955	2.2167	0.0266434	0.292698	Citrate transporter family protein
										Zm00001d008284	26.6176	-1.13693	0.513015	-2.21618	0.0266794	0.292698	26S proteasome non-ATPase regulatory subunit 14 homolog
										Zm00001d047240	3.63613	3.67486	1.65953	2.2144	0.0268013	0.293183	Putative DUF827 domain containing family protein
										Zm00001d013428	30.7759	-1.02655	0.463936	-2.21271	0.0269179	0.293608	pgm2;phosphoglucomutase2: electrophoretic mobility; null allele is known; cytosolic; monomeric
										Zm00001d031054	2.72141	4.90788	2.21902	2.21173	0.0269855	NA	General transcription factor 2-related zinc finger protein
										Zm00001d032010	12.4104	-1.79974	0.81538	-2.20724	0.0272973	0.296888	26S proteasome non-ATPase regulatory subunit 3 homolog A
										Zm00001d021023	4.21778	-3.36908	1.52716	-2.2061	0.0273767	0.296896	FK506-binding protein 2-1
										Zm00001d052266	3.71272	-3.47887	1.57845	-2.20397	0.0275264	0.297029	S-adenosyl-L-methionine-dependent methyltransferases superfamily protein
										Zm00001d043038	4.99416	3.38954	1.53812	2.20369	0.0275464	0.297029	CBL-interacting serine/threonine-protein kinase 10
										Zm00001d008237	3.21307	4.06287	1.84386	2.20346	0.0275621	NA	RING/U-box superfamily protein
										Zm00001d024511	48.1871	0.764002	0.346918	2.20225	0.0276474	0.297269	rps3;ribosomal protein S3: cDNA clone contains SSR umc1179
										Zm00001d046434	4.89271	2.57653	1.17098	2.20031	0.0277848	0.297898	Acyl-CoA-binding domain-containing protein 4
										Zm00001d017197	8.62173	1.93293	0.879563	2.19761	0.0279773	0.299111	LOCATED IN: cytosol chloroplast; EXPRESSED IN: 24 plant structures; EXPRESSED DURING: 14 growth stages; BEST Arabidopsis thaliana protein match is: Tudor/PWWP/MBT superfamily protein (TAIR:AT1G15940.1); Has 137162 Blast hits to 70781 proteins in 29 /.../cies: Archae - 289; Bacteria - 24182; Metazoa - 56725; Fungi - 20130; Plants - 6559; Viruses - 758; Other Eukaryotes - 28519 (source: NCBI BLink).
										Zm00001d032153	9.33576	2.11225	0.962738	2.19401	0.028235	0.300952	Cytochrome c oxidase subunit Vib family protein
										Zm00001d001831	6.44208	2.24398	1.02326	2.19298	0.0283089	0.300952	Pyruvate kinase
										Zm00001d041582	16.9736	1.303	0.595138	2.1894	0.0285677	0.30285	zinc knuckle (CCHC-type) family protein
										Zm00001d042772	7.38225	2.42414	1.10812	2.18762	0.0286976	0.303086	Ribosomal protein
										Zm00001d017029	17.5611	-1.42269	0.650555	-2.18689	0.0287506	0.303086	phosphoinositide binding
										Zm00001d027851	6.97904	3.23168	1.47898	2.18508	0.0288829	0.303389
										Zm00001d050490	6.16464	3.4384	1.57414	2.1843	0.0289401	0.303389	Beta-glucosidase 11
										Zm00001d013362	11.5714	-1.59942	0.732949	-2.18217	0.0290969	0.303985	asg73; :
										Zm00001d002166	5.35611	-2.79465	1.28116	-2.18134	0.029158	0.303985	Eukaryotic translation initiation factor 3 subunit C
										Zm00001d043768	11.1465	-5.18133	2.37902	-2.17792	0.0294117	0.30402	Core-2/I-branching beta-16-N-acetylglucosaminyltransferase family protein
										Zm00001d039822	7.45417	2.43107	1.11694	2.17654	0.029515	0.30402	LRR receptor-like serine/threonine-protein kinase EFR
										Zm00001d012624	4.97914	-2.70116	1.24114	-2.17636	0.0295286	0.30402	SNF2 domain-containing protein / helicase domain-containing protein / zinc finger protein-related
										Zm00001d012515	12.1106	1.62345	0.7461	2.17592	0.0295616	0.30402	proline-rich family protein
										Zm00001d043113	21.726	1.45652	0.669392	2.17588	0.0295642	0.30402	ADP-ribosylation factor A1E
										Zm00001d043225	4.4962	-3.26502	1.50165	-2.17429	0.0296836	0.304418	Pentatricopeptide repeat-containing protein mitochondrial
										Zm00001d050682	3.30778	-3.81023	1.75437	-2.17185	0.0298667	NA
										Zm00001d032283	2.63396	-4.92615	2.2696	-2.17049	0.0299697	NA
										Zm00001d052435	34.0383	0.897358	0.413598	2.16964	0.0300344	0.307091	Probable peptide/nitrate transporter
										Zm00001d011363	4.49894	-3.29912	1.52171	-2.16803	0.0301562	0.307091	Putative oxidoreductase%2C aldo/keto reductase family protein
										Zm00001d049818	4.87441	3.07688	1.41948	2.16761	0.0301884	0.307091
										Zm00001d004731	6.7185	2.22363	1.0281	2.16286	0.0305517	0.309275	Aldehyde dehydrogenase
										Zm00001d034345	17.5653	-1.2428	0.574661	-2.16266	0.030567	0.309275	Ferredoxin--NADP reductase root isozyme 1 chloroplastic
										Zm00001d007095	8.64065	-1.96476	0.912948	-2.15211	0.0313889	0.315017	UDP-glcnac-adolichol phosphate glcnac-1-p-transferase
										Zm00001d014609	31.5722	0.965859	0.448944	2.1514	0.0314444	0.315017	RING/U-box superfamily protein
										Zm00001d004931	11.276	-1.68497	0.783204	-2.15138	0.0314461	0.315017	Heavy metal transport/detoxification superfamily protein
										Zm00001d039673	3.64665	3.90849	1.81697	2.1511	0.0314683	0.315017	DEAD-box ATP-dependent RNA helicase 14
										Zm00001d047563	9.72389	1.88592	0.879028	2.14546	0.0319161	0.318654	eil1;ethylene insensitive-like1:
										Zm00001d003017	2.60842	-4.88421	2.27843	-2.14367	0.0320592	NA	Adenosine kinase 2
										Zm00001d009440	6.26448	2.36128	1.10235	2.14205	0.0321892	0.320533	Anaphase-promoting complex subunit 10
										Zm00001d043043	4.28049	3.47432	1.62568	2.13715	0.0325857	0.323627	U-box domain-containing protein 16
										Zm00001d050401	3.56153	3.83576	1.79633	2.13533	0.0327337	0.324244	Polypyrimidine tract-binding protein homolog 1
										Zm00001d033896	13.0034	-1.60563	0.753215	-2.1317	0.0330311	0.325633	lw1;lemon white1: white seedling, pale yellow endosperm; some alleles have zebra or luteus phenotypes
										Zm00001d019288	7.11777	1.96517	0.921958	2.13152	0.0330465	0.325633	Expressed protein; protein
										Zm00001d021864	8.76609	2.20926	1.03821	2.12795	0.0333409	0.327678	splicing factor Prp18 family protein
										Zm00001d049954	39.1544	1.01629	0.477939	2.12641	0.033469	0.328083	Monodehydroascorbate reductase 1 peroxisomal
										Zm00001d037867	3.07468	-4.37836	2.06024	-2.12517	0.0335723	NA
										Zm00001d033766	3.75876	3.83951	1.80707	2.12472	0.0336104	0.328284	RNA-binding (RRM/RBD/RNP motifs) family protein
										Zm00001d015400	4.33231	2.8113	1.32375	2.12375	0.0336912	0.328284	S-adenosyl-L-methionine-dependent methyltransferases superfamily protein
										Zm00001d012718	9.02811	2.31019	1.08889	2.12159	0.0338724	0.328284
										Zm00001d028994	9.30067	2.21985	1.04727	2.11965	0.0340354	0.328284	U11/U12 small nuclear ribonucleoprotein 65 kDa protein
										Zm00001d042421	9.46025	1.87443	0.884666	2.1188	0.0341073	0.328284	Lysine ketoglutarate reductase trans-splicing related 1
										Zm00001d038671	3.63674	3.72854	1.75989	2.11862	0.0341228	0.328284	Topoisomerase II-associated protein PAT1
										Zm00001d012378	2.62806	4.79624	2.26442	2.11809	0.0341675	NA	SOUL heme-binding family protein
										Zm00001d050920	12.406	4.39443	2.07496	2.11784	0.0341888	0.328284	60S ribosomal protein L6
										Zm00001d022405	2.60914	4.82028	2.277	2.11694	0.0342651	NA	Protein CHROMATIN REMODELING 5
										Zm00001d040625	5.10687	-3.08408	1.45758	-2.1159	0.0343537	0.328284
										Zm00001d025241	2.88772	4.08061	1.92869	2.11574	0.0343668	NA	farnesylated protein 3
										Zm00001d050793	2.67839	4.73507	2.23809	2.11567	0.0343726	NA	Nucleic acid binding protein
										Zm00001d052344	2.73636	4.68413	2.21404	2.11565	0.0343745	NA	PAP/OAS1 substrate-binding domain superfamily
										Zm00001d005858	4.06116	-3.48625	1.6482	-2.11518	0.0344144	0.328284	Transmembrane protein 50A
										Zm00001d024707	2.98913	4.02915	1.90504	2.115	0.0344301	NA	Cationic amino acid transporter 5
										Zm00001d016707	4.07524	3.30569	1.56407	2.11352	0.0345567	0.328284	Heme-binding-like protein chloroplastic
										Zm00001d002135	3.46284	3.64856	1.72637	2.11343	0.0345642	0.328284	FGGY family of carbohydrate kinase
										Zm00001d042028	21.3947	1.16515	0.551462	2.11283	0.0346153	0.328284	LOCATED IN: vacuole; EXPRESSED IN: 23 plant structures; EXPRESSED DURING: 13 growth stages; BEST Arabidopsis thaliana protein match is: FBD F-box and Leucine Rich Repeat domains containing protein (TAIR:AT1G22000.1); Has 84739 Blast hits to 38714 p /.../s in 2257 species: Archae - 1436; Bacteria - 11314; Metazoa - 40747; Fungi - 7706; Plants - 4675; Viruses - 308; Other Eukaryotes - 18553 (source…
										Zm00001d028365	6.28071	-2.9439	1.39403	-2.11179	0.0347044	0.328284	Cyclin-J18
										Zm00001d017564	8.18147	2.22615	1.05417	2.11176	0.0347073	0.328284
										Zm00001d043632	15.4788	1.39727	0.662309	2.1097	0.0348846	0.329072	Hyaluronan / mRNA binding family
										Zm00001d046454	3.57817	3.51419	1.66698	2.10811	0.0350213	0.329072	fat1;fatty acyl thioesterase1: leaf cDNA csu817 similar to plant fatty acid metabolism protein
										Zm00001d030005	9.54381	1.99479	0.946406	2.10775	0.0350522	0.329072	Dynamin-related protein 1E
										Zm00001d046952	53.3643	0.755983	0.35888	2.10651	0.0351603	0.329268	Allantoate deiminase
										Zm00001d020764	5.43059	3.23471	1.53942	2.10125	0.0356186	0.332734	cah5;carbonic anhydrase5: predicted mitochondrial carbonic anhydrase
										Zm00001d042473	12.5567	-1.99443	0.950408	-2.0985	0.0358612	0.333541	Peptide transporter PTR2
										Zm00001d018034	2.59725	4.79818	2.28657	2.09842	0.0358682	NA	ggh1;geranylgeranyl hydrogenase1:
										Zm00001d034925	4.33125	-2.97107	1.41597	-2.09827	0.0358817	0.333541	Transferase
										Zm00001d040146	3.20803	-3.68919	1.76032	-2.09575	0.0361046	NA	Glutathione synthetase chloroplastic
										Zm00001d027484	32.6872	0.927895	0.442915	2.09497	0.0361733	0.335426	Dolichyl-diphosphooligosaccharide--protein glycosyltransferase 67 kDasubunit
										Zm00001d042357	2.54751	4.86851	2.32422	2.09469	0.0361986	NA	Protein XRI1
										Zm00001d030561	3.28223	-3.71928	1.77567	-2.09458	0.0362084	NA	Bifunctional nuclease 1
										Zm00001d037240	19.7997	-1.1463	0.54755	-2.09351	0.0363035	0.335807	Glutathione S-transferase DHAR3 chloroplastic
										Zm00001d026521	3.20803	3.73933	1.78671	2.09285	0.0363621	NA	Inner membrane protease subunit 1
										Zm00001d034180	3.48465	3.76205	1.79921	2.09095	0.0365328	0.336004	seven transmembrane domain protein
										Zm00001d052423	3.68719	-3.55416	1.70029	-2.09033	0.0365884	0.336004	GTP-binding protein BRASSINAZOLE INSENSITIVE PALE GREEN 2 chloroplastic
										Zm00001d006480	25.5491	-1.03063	0.493054	-2.09029	0.0365919	0.336004	Serine/arginine-rich splicing factor SR45a
										Zm00001d035312	3.6325	-3.50773	1.67949	-2.08856	0.0367471	0.336063	40S ribosomal protein S29
										Zm00001d047663	165.529	0.429088	0.205527	2.08774	0.0368209	0.336063	Acetate/butyrate--CoA ligase AAE7 peroxisomal
										Zm00001d025461	4.38455	-3.20045	1.53396	-2.08639	0.0369429	0.336063	Regulator of nonsense transcripts UPF3
										Zm00001d040613	73.5275	-0.689955	0.330713	-2.08627	0.0369545	0.336063	Stress-inducible membrane pore protein
										Zm00001d010399	5.88094	2.26318	1.08602	2.08393	0.0371663	0.336157	Putative WRKY DNA-binding domain superfamily protein isoform 1%3B Putative WRKY DNA-binding domain superfamily protein isoform 2
										Zm00001d053611	10.5819	-1.87337	0.899329	-2.08308	0.0372439	0.336157	Putative SPOC domain / Transcription elongation factor S-II protein
										Zm00001d034173	4.95952	-3.29329	1.58191	-2.08184	0.0373567	0.336157	Nuclear pore complex protein NUP58
										Zm00001d022017	20.5586	1.26583	0.608078	2.08169	0.0373707	0.336157	Probable indole-3-acetic acid-amido synthetase GH3.1
										Zm00001d035736	4.61692	3.28256	1.57771	2.08058	0.0374724	0.336157	MACPF domain-containing protein
										Zm00001d019115	6.79541	2.37991	1.14446	2.07951	0.0375708	0.336157	Cleavage and polyadenylation specificity factor (CPSF) A subunit protein
										Zm00001d039079	3.58802	3.52315	1.6944	2.07929	0.0375908	0.336157	idh2;isocitrate dehydrogenase2: electrophoretic mobility; null allele is known; cytosolic; dimeric; intra/interlocus hybrid bands occur
										Zm00001d027546	3.50393	-3.5576	1.71174	-2.07835	0.0376774	0.336157	Transcription factor bHLH93
										Zm00001d002173	2.62043	4.71838	2.2709	2.07776	0.0377317	NA	Receptor-like serine/threonine-protein kinase SD1-8
										Zm00001d007897	29.3015	0.916915	0.441769	2.07555	0.0379352	0.337659	Ubiquitin-conjugating enzyme E2 3
										Zm00001d007802	2.82605	4.61432	2.22619	2.07275	0.038196	NA	Protein WVD2-like 3
										Zm00001d039534	8.25673	2.02699	0.979289	2.06986	0.0384653	0.341572	F-box family protein
										Zm00001d013376	6.30793	2.47554	1.19726	2.06767	0.0386714	0.342166	Probable LRR receptor-like serine/threonine-protein kinase
										Zm00001d029923	2.50907	4.85601	2.34983	2.06653	0.0387781	NA	extensin-like protein
										Zm00001d049605	7.98336	1.92611	0.932098	2.06642	0.0387887	0.342166	Protein CHROMATIN REMODELING 35
										Zm00001d038980	4.13778	3.33308	1.61366	2.06554	0.0388718	0.342166	Auxin-responsive protein IAA27
										Zm00001d018460	14.1929	1.43289	0.693892	2.065	0.0389231	0.342166	lug2;leunig-related2:
										Zm00001d009396	4.4652	2.76624	1.34001	2.06434	0.0389855	0.342166	2-oxoglutarate (2OG) and Fe(II)-dependent oxygenase superfamily protein
										Zm00001d039015	5.5926	-2.92202	1.4168	-2.0624	0.0391694	0.342982	Putative RING zinc finger domain superfamily protein
										Zm00001d014207	3.15032	-3.66469	1.77722	-2.06203	0.0392047	NA
										Zm00001d030526	2.54577	-4.77816	2.31836	-2.06101	0.0393018	NA	Outer arm dynein light chain 1 protein
										Zm00001d022327	7.62764	2.21829	1.07678	2.06012	0.0393869	0.343774	Probable carboxylesterase 18
										Zm00001d014787	3.15867	3.69667	1.79481	2.05964	0.0394328	NA	DEAD-box ATP-dependent RNA helicase 10
										Zm00001d048479	4.84812	2.46511	1.19692	2.05955	0.039442	0.343774	Nascent polypeptide-associated complex alpha subunit-like protein
										Zm00001d043365	4.0265	-3.40022	1.65231	-2.05785	0.0396043	0.344394	Protein binding protein
										Zm00001d003495	2.89595	4.04519	1.96699	2.05654	0.0397306	NA
										Zm00001d035865	4.69608	-3.3954	1.6511	-2.05645	0.0397394	0.344773	HXXXD-type acyl-transferase family protein
										Zm00001d008531	12.4361	1.8443	0.89774	2.05439	0.0399384	0.345705
										Zm00001d029011	11.335	2.34502	1.14493	2.04818	0.0405421	0.349803	Endoglucanase 25
										Zm00001d043852	2.9607	4.08704	1.99626	2.04736	0.0406232	NA
										Zm00001d031490	3.6025	3.40313	1.66236	2.04717	0.0406414	0.349803	Chaperone protein dnaJ 10
										Zm00001d032476	24.0659	-1.17347	0.57362	-2.04574	0.0407824	0.349803	Probable methyltransferase PMT18
										Zm00001d039719	4.69518	-2.42151	1.18369	-2.04573	0.0407826	0.349803	saposin B domain-containing protein
										Zm00001d012725	2.50942	-4.79536	2.34454	-2.04533	0.0408222	NA	Transcription factor TCP4
										Zm00001d017887	2.48192	4.82566	2.36074	2.04413	0.0409407	NA	S-adenosyl-L-methionine-dependent methyltransferases superfamily protein
										Zm00001d021384	8.69592	1.83941	0.900416	2.04284	0.0410679	0.351102	Mediator of RNA polymerase II transcription subunit 8
										Zm00001d031132	22.3108	1.03061	0.504627	2.04232	0.0411201	0.351102	Copper transport protein ATX1
										Zm00001d051599	3.07684	3.68779	1.80575	2.04225	0.0411267	NA	RabGAP/TBC domain-containing protein
										Zm00001d037695	2.50144	4.79956	2.35024	2.04216	0.0411356	NA	actin binding protein family
										Zm00001d047938	5.68354	2.50846	1.23011	2.03921	0.0414286	0.352938	Pathogenesis-related thaumatin superfamily protein
										Zm00001d006110	4.55058	3.57363	1.7538	2.03766	0.0415844	0.353468	Transcription factor bHLH137
										Zm00001d029801	7.40891	2.16742	1.06481	2.03549	0.0418015	0.354514	gst14;glutathione transferase14:
										Zm00001d035899	2.86662	-4.43403	2.17963	-2.03431	0.0419205	NA	Pectin lyase-like superfamily protein
										Zm00001d021519	3.61492	3.43368	1.68837	2.03373	0.0419789	0.35522	Nucleobase-ascorbate transporter 11
										Zm00001d014849	2.51273	4.75927	2.34026	2.03365	0.0419865	NA	Probable galacturonosyltransferase 3
										Zm00001d031769	4.05584	-3.03674	1.49487	-2.03144	0.0422105	0.355985	Nitrate reductase [NADH] 2
										Zm00001d040682	11.6448	-1.64373	0.809499	-2.03056	0.0423	0.355985	sequence-specific DNA binding transcription factors
										Zm00001d016922	3.69062	-3.02041	1.48785	-2.03004	0.0423522	0.355985
										Zm00001d047977	25.6501	-0.977933	0.482574	-2.02649	0.0427143	0.358231	Transmembrane 9 superfamily member 4
										Zm00001d023636	6.06505	2.14361	1.05914	2.02391	0.0429796	0.359656	Zinc finger CCCH domain-containing protein 67
										Zm00001d017772	6.04224	2.21897	1.09691	2.02292	0.043081	0.359707	Cation cation antiporter
										Zm00001d020972	3.74106	-3.42009	1.69326	-2.01982	0.0434018	0.361586	Pentatricopeptide repeat-containing protein mitochondrial
										Zm00001d033623	3.03473	3.68918	1.82836	2.01775	0.0436173	NA	Lipoxygenase
										Zm00001d007274	15.0179	-1.35328	0.673217	-2.01017	0.0444128	0.368623	Protein kinase Kelch repeat:Kelch
										Zm00001d003502	8.47442	2.70521	1.34715	2.0081	0.044633	0.368623	Signal recognition particle 19 kDa protein
										Zm00001d008816	6.68782	1.88482	0.938651	2.00801	0.0446423	0.368623	ATP-dependent 6-phosphofructokinase 4 chloroplastic
										Zm00001d005199	5.59512	-2.21564	1.10369	-2.00748	0.0446986	0.368623	Protein kinase superfamily protein
										Zm00001d019086	2.57009	4.63031	2.3082	2.00602	0.0448538	NA	RNA-binding (RRM/RBD/RNP motifs) family protein
										Zm00001d045825	3.08386	4.70865	2.34782	2.00554	0.0449051	NA	CONTAINS InterPro DOMAIN/s: Protein phosphatase 4 core regulatory subunit R2 (InterPro:IPR015267); Has 30201 Blast hits to 17322 proteins in 780 species: Archae - 12; Bacteria - 1396; Metazoa - 17338; Fungi - 3422; Plants - 5037; Viruses - 0; Other /.../otes - 2996 (source: NCBI BLink).
										Zm00001d034012	2.49321	4.71896	2.35309	2.00544	0.0449165	NA	Protein NAR1
										Zm00001d002410	2.49321	4.71896	2.35309	2.00544	0.0449165	NA	Probable xyloglucan endotransglucosylase/hydrolase protein 21
										Zm00001d027756	15.2034	1.47207	0.734106	2.00526	0.0449352	0.368623	12-dihydroxy-3-keto-5-methylthiopentene dioxygenase 3
										Zm00001d018859	2.47157	-4.75084	2.36922	-2.00523	0.0449381	NA	Ubiquitin carboxyl-terminal hydrolase 13
										Zm00001d037721	4.95924	-2.54134	1.26766	-2.00475	0.0449899	0.368623	UDP-glycosyltransferase 72B1
										Zm00001d050219	9.34784	1.96859	0.982059	2.00456	0.0450105	0.368623	Phosphatidylinositol 3-kinase VPS34
										Zm00001d025171	7.64173	-2.03755	1.01776	-2.00199	0.045286	0.368623	Nitrate-induced NOI protein
										Zm00001d045537	4.00982	-2.75334	1.37605	-2.0009	0.0454032	0.368623	CYCLOPS
										Zm00001d011104	6.46086	2.07472	1.0375	1.99973	0.0455295	0.368623	Photosynthetic NDH subunit of lumenal location 5 chloroplastic
										Zm00001d002603	9.89721	-1.60632	0.803583	-1.99895	0.0456138	0.368623	Guard cell S-type anion channel SLAC1
										Zm00001d002349	4.3157	2.59916	1.30064	1.99837	0.0456768	0.368623	ks3;kaurene synthase3: functionality inferred from expression data and sequence similarity (Song et al 2011; Nelissen et al 2012)
										Zm00001d006337	4.08347	3.35319	1.67829	1.99798	0.0457194	0.368623	Whole genome shotgun sequence of line PN40024 scaffold_26.assembly12x (Fragment)
										Zm00001d023892	19.4477	1.09763	0.549395	1.99789	0.0457288	0.368623	sad1;shikimate dehydrogenase1: electrophoretic mobility; plastidial; monomeric
										Zm00001d021659	9.14789	-1.66573	0.833986	-1.99731	0.0457913	0.368623	TBC domain containing protein
										Zm00001d008212	4.50982	2.90157	1.45309	1.99683	0.0458435	0.368623
										Zm00001d034208	3.73961	3.36432	1.68536	1.9962	0.045912	0.368623	Exocyst complex component SEC15A
										Zm00001d048205	6.79381	-2.29658	1.15096	-1.99535	0.0460046	0.368623	RING/U-box superfamily protein
										Zm00001d033976	3.26102	3.81075	1.91371	1.99129	0.0464492	NA	iaa4;Aux/IAA-transcription factor4: Locus designated and assigned to a transcription factor family by the GRASSIUS project (Yilmaz et al 2009) , which also provided the mappings to the B73_Reference Genome sequence v2 gene models.
										Zm00001d050961	5.44845	2.36961	1.19024	1.99087	0.0464948	0.371762	N-acetylglucosaminyltransferase III
										Zm00001d037783	8.53935	2.1192	1.0657	1.98854	0.0467515	0.373023	Putative receptor protein kinase ZmPK1
										Zm00001d039046	4.27121	-2.98653	1.50361	-1.98624	0.0470066	0.374268	Protein ROOT INITIATION DEFECTIVE 3
										Zm00001d037518	2.45476	4.71875	2.37914	1.98339	0.0473242	NA	DCD (Development and Cell Death) domain protein
										Zm00001d010175	2.52402	4.62871	2.33492	1.98239	0.0474359	NA	Ethylene-responsive transcription factor ABR1
										Zm00001d025167	11.1506	-1.72927	0.87244	-1.98211	0.0474666	0.37605	WPP domain-associated protein
										Zm00001d006167	8.09211	-2.08078	1.04991	-1.98187	0.0474941	0.37605	P-loop containing nucleoside triphosphate hydrolases superfamily protein
										Zm00001d018896	44.2551	-0.851606	0.429767	-1.98155	0.0475294	0.37605	evolutionarily conserved C-terminal region 2
										Zm00001d005650	2.42395	4.7576	2.40172	1.98091	0.0476013	NA	Histone-lysine N-methyltransferase H3 lysine-9 specific SUVH5
										Zm00001d008215	2.42395	4.7576	2.40172	1.98091	0.0476013	NA	Gamma carbonic anhydrase 1 mitochondrial
										Zm00001d034044	6.45974	-2.43099	1.22917	-1.97775	0.0479575	0.378643
										Zm00001d049361	32.2654	-0.827725	0.418865	-1.97611	0.0481418	0.379305	Protein kinase superfamily protein
										Zm00001d037648	5.44476	3.03073	1.53446	1.97512	0.0482548	0.379403	Disease resistance protein RPP13
										Zm00001d034502	6.86517	2.22574	1.12745	1.97414	0.0483664	0.37949	DDT domain-containing protein DDR4
										Zm00001d017756	3.07537	-3.70821	1.87977	-1.97269	0.0485306	NA	Syntaxin-22
										Zm00001d050754	3.04481	4.66169	2.36573	1.97051	0.0487804	NA
										Zm00001d018413	5.22703	2.56374	1.30145	1.96991	0.0488488	0.381755	Molecular chaperone Hsp40/DnaJ family protein
										Zm00001d018365	2.38657	-4.79976	2.43657	-1.96988	0.0488519	NA	AUGMIN subunit 8
										Zm00001d018786	6.22187	-2.0087	1.01973	-1.96983	0.0488574	0.381755	Disease resistance RPP13-like protein 4
										Zm00001d037332	2.52096	4.6327	2.35379	1.96818	0.0490471	NA	Putative 1-phosphatidylinositol-4-phosphate 5-kinase/ zinc ion binding family
										Zm00001d024463	11.6173	1.43596	0.730286	1.96631	0.0492634	0.383077	Thyroid adenoma-associated protein-like protein
										Zm00001d043084	4.78039	-2.50542	1.27424	-1.9662	0.0492756	0.383077	Replication protein-like
										Zm00001d032479	4.86251	2.56455	1.30507	1.96506	0.0494069	0.383077	DUF241 domain protein
										Zm00001d048835	50.4087	-0.994272	0.506032	-1.96484	0.0494326	0.383077	Phosphatidate phosphatase PAH2
										Zm00001d042885	5.57048	2.13412	1.0871	1.96314	0.0496299	0.383818	Protein HESO1
										Zm00001d028655	22.7052	-0.983927	0.501549	-1.96178	0.0497885	0.384257	THO complex subunit 4B
										Zm00001d038546	5.44992	2.33829	1.1927	1.9605	0.0499378	0.384623	Myb family transcription factor PHL7
