# Supplementary material for: Gene expression variation explains maize seed germination heterosis
Source: BMC Plant Biol. 2022 Jun 20;22:301. doi: 10.1186/s12870-022-03690-x (PMC9208091; doi:10.1186/s12870-022-03690-x)
Supplement: Supplementary file 4 — Additional file 4: Table S3. Distribution of DEGs into different categories of GO in Maize (Zea mays L.). [file 12870_2022_3690_MOESM4_ESM.xlsx]

## Sheet: ego2
Table S3. Distribution of DEGs into different categories of Gene Ontology (GO) in L. Zea mays
GO Distribution
GO_id	GO_Term	term_type	#Seqs	Seqs
GO:0009266	response to temperature stimulus	P	71	Zm00001d045988,Zm00001d053626,Zm00001d047799,Zm00001d006036,Zm00001d023223,Zm00001d013507,Zm00001d041119,Zm00001d012420,Zm00001d033872,Zm00001d007271,Zm00001d047841,Zm00001d039566,Zm00001d028561,Zm00001d024903,Zm00001d033591,Zm00001d039933,Zm00001d029557,Zm00001d039936,Zm00001d043730,Zm00001d042609,Zm00001d015376,Zm00001d010529,Zm00001d013669,Zm00001d014848,Zm00001d028408,Zm00001d003554,Zm00001d0…
GO:0009408	response to heat	P	57	Zm00001d047799,Zm00001d006036,Zm00001d024903,Zm00001d013507,Zm00001d041119,Zm00001d012420,Zm00001d033872,Zm00001d007271,Zm00001d047841,Zm00001d039566,Zm00001d028561,Zm00001d042922,Zm00001d039933,Zm00001d029557,Zm00001d039936,Zm00001d030725,Zm00001d052855,Zm00001d015376,Zm00001d010529,Zm00001d014848,Zm00001d028408,Zm00001d003554,Zm00001d035975,Zm00001d034886,Zm00001d028557,Zm00001d041550,Zm00001d0…
GO:0006457	protein folding	P	74	Zm00001d047799,Zm00001d044815,Zm00001d024903,Zm00001d046894,Zm00001d013507,Zm00001d045544,Zm00001d041119,Zm00001d012420,Zm00001d007271,Zm00001d047841,Zm00001d039566,Zm00001d003857,Zm00001d009556,Zm00001d028561,Zm00001d042922,Zm00001d039933,Zm00001d029557,Zm00001d039936,Zm00001d030725,Zm00001d052855,Zm00001d010529,Zm00001d029997,Zm00001d016661,Zm00001d003554,Zm00001d035975,Zm00001d006036,Zm00001d0…
GO:0042542	response to hydrogen peroxide	P	28	Zm00001d023223,Zm00001d007271,Zm00001d047841,Zm00001d039566,Zm00001d028561,Zm00001d023833,Zm00001d039933,Zm00001d039936,Zm00001d033872,Zm00001d014848,Zm00001d028408,Zm00001d003554,Zm00001d039942,Zm00001d015777,Zm00001d048073,Zm00001d018298,Zm00001d028814,Zm00001d029170,Zm00001d044728,Zm00001d054044,Zm00001d052316,Zm00001d008577,Zm00001d017813,Zm00001d012675,Zm00001d028557,Zm00001d047479,Zm00001d0…
GO:0009628	response to abiotic stimulus	P	113	Zm00001d023223,Zm00001d002647,Zm00001d006227,Zm00001d043730,Zm00001d042842,Zm00001d042609,Zm00001d015376,Zm00001d018181,Zm00001d028408,Zm00001d049641,Zm00001d027480,Zm00001d041550,Zm00001d015777,Zm00001d033925,Zm00001d034038,Zm00001d047618,Zm00001d021301,Zm00001d002390,Zm00001d028557,Zm00001d009700,Zm00001d028814,Zm00001d016255,Zm00001d014977,Zm00001d045490,Zm00001d023833,Zm00001d013494,Zm00001d0…
GO:0000302	response to reactive oxygen species	P	32	Zm00001d023223,Zm00001d007271,Zm00001d047841,Zm00001d039566,Zm00001d028561,Zm00001d023833,Zm00001d039933,Zm00001d039936,Zm00001d006056,Zm00001d033872,Zm00001d014848,Zm00001d028408,Zm00001d003554,Zm00001d039942,Zm00001d015777,Zm00001d048073,Zm00001d018298,Zm00001d028814,Zm00001d029170,Zm00001d044728,Zm00001d053223,Zm00001d054044,Zm00001d052316,Zm00001d008577,Zm00001d017813,Zm00001d012675,Zm00001d0…
GO:0006518	peptide metabolic process	P	157	Zm00001d012770,Zm00001d026703,Zm00001d022463,Zm00001d033817,Zm00001d012675,Zm00001d027557,Zm00001d004528,Zm00001d006227,Zm00001d009868,Zm00001d051261,Zm00001d007386,Zm00001d024511,Zm00001d042510,Zm00001d042965,Zm00001d014969,Zm00001d004677,Zm00001d034790,Zm00001d029044,Zm00001d046449,Zm00001d003539,Zm00001d025777,Zm00001d005334,Zm00001d005238,Zm00001d052689,Zm00001d013086,Zm00001d022209,Zm00001d0…
GO:0043603	cellular amide metabolic process	P	161	Zm00001d012770,Zm00001d026703,Zm00001d022463,Zm00001d033817,Zm00001d012675,Zm00001d027557,Zm00001d004528,Zm00001d006227,Zm00001d009868,Zm00001d051261,Zm00001d007386,Zm00001d024511,Zm00001d042510,Zm00001d042965,Zm00001d014969,Zm00001d004677,Zm00001d034790,Zm00001d029044,Zm00001d011192,Zm00001d046449,Zm00001d003539,Zm00001d025777,Zm00001d005334,Zm00001d045958,Zm00001d005238,Zm00001d052689,Zm00001d0…
GO:0006412	translation	P	143	Zm00001d012770,Zm00001d022463,Zm00001d033817,Zm00001d004528,Zm00001d006227,Zm00001d009868,Zm00001d051261,Zm00001d007386,Zm00001d024511,Zm00001d042510,Zm00001d042965,Zm00001d014969,Zm00001d004677,Zm00001d034790,Zm00001d029044,Zm00001d046449,Zm00001d036904,Zm00001d005334,Zm00001d005238,Zm00001d052689,Zm00001d013086,Zm00001d022209,Zm00001d031747,Zm00001d022513,Zm00001d048114,Zm00001d011741,Zm00001d0…
GO:1901564	organonitrogen compound metabolic process	P	259	Zm00001d007656,Zm00001d012770,Zm00001d051974,Zm00001d007113,Zm00001d026703,Zm00001d011610,Zm00001d022463,Zm00001d033817,Zm00001d012675,Zm00001d027557,Zm00001d031891,Zm00001d006227,Zm00001d037689,Zm00001d051261,Zm00001d012308,Zm00001d024511,Zm00001d042510,Zm00001d006100,Zm00001d015376,Zm00001d044090,Zm00001d042965,Zm00001d014969,Zm00001d004677,Zm00001d034790,Zm00001d029044,Zm00001d011192,Zm00001d0…
GO_id	GO_Term	term_type	#Seqs	Seqs
GO:0051082	unfolded protein binding	F	63	Zm00001d047799,Zm00001d044815,Zm00001d024903,Zm00001d046894,Zm00001d013507,Zm00001d045544,Zm00001d041119,Zm00001d012420,Zm00001d007271,Zm00001d047841,Zm00001d039566,Zm00001d003857,Zm00001d009556,Zm00001d028561,Zm00001d042922,Zm00001d039933,Zm00001d039936,Zm00001d030725,Zm00001d052855,Zm00001d010529,Zm00001d029997,Zm00001d016661,Zm00001d003554,Zm00001d035975,Zm00001d006036,Zm00001d034438,Zm00001d0…
GO:0003723	RNA binding	F	175	Zm00001d013568,Zm00001d017848,Zm00001d012770,Zm00001d034005,Zm00001d022463,Zm00001d004528,Zm00001d009868,Zm00001d039731,Zm00001d005739,Zm00001d024511,Zm00001d002419,Zm00001d038248,Zm00001d014969,Zm00001d004677,Zm00001d046875,Zm00001d034790,Zm00001d046449,Zm00001d024593,Zm00001d025777,Zm00001d032426,Zm00001d005238,Zm00001d013086,Zm00001d031747,Zm00001d021633,Zm00001d023987,Zm00001d009014,Zm00001d0…
GO:0005488	binding	F	1171	Zm00001d030173,Zm00001d034886,Zm00001d051898,Zm00001d034005,Zm00001d022463,Zm00001d027557,Zm00001d014286,Zm00001d020510,Zm00001d015571,Zm00001d009868,Zm00001d014887,Zm00001d028320,Zm00001d038772,Zm00001d024511,Zm00001d042510,Zm00001d008387,Zm00001d015376,Zm00001d042965,Zm00001d020685,Zm00001d023223,Zm00001d004677,Zm00001d032815,Zm00001d040279,Zm00001d004772,Zm00001d038791,Zm00001d011213,Zm00001d0…
GO:0031072	heat shock protein binding	F	24	Zm00001d047799,Zm00001d013507,Zm00001d041119,Zm00001d051306,Zm00001d012420,Zm00001d042922,Zm00001d030725,Zm00001d013669,Zm00001d010529,Zm00001d050119,Zm00001d035975,Zm00001d006036,Zm00001d041550,Zm00001d033210,Zm00001d048073,Zm00001d031740,Zm00001d034368,Zm00001d013111,Zm00001d002823,Zm00001d017401,Zm00001d013842,Zm00001d047187,Zm00001d033591,Zm00001d028630
GO:0043621	protein self-association	F	18	Zm00001d028408,Zm00001d003554,Zm00001d044728,Zm00001d008577,Zm00001d045323,Zm00001d007271,Zm00001d028557,Zm00001d039566,Zm00001d028561,Zm00001d047841,Zm00001d017813,Zm00001d039933,Zm00001d018229,Zm00001d018298,Zm00001d039936,Zm00001d039942,Zm00001d025508,Zm00001d008841
GO:0005198	structural molecule activity	F	98	Zm00001d022463,Zm00001d004528,Zm00001d051261,Zm00001d007386,Zm00001d024511,Zm00001d042510,Zm00001d014969,Zm00001d034790,Zm00001d045958,Zm00001d005334,Zm00001d013086,Zm00001d023218,Zm00001d048114,Zm00001d011741,Zm00001d022180,Zm00001d020316,Zm00001d026623,Zm00001d048325,Zm00001d048321,Zm00001d013252,Zm00001d009476,Zm00001d049500,Zm00001d022218,Zm00001d031956,Zm00001d042031,Zm00001d044287,Zm00001d0…
GO:0051787	misfolded protein binding	F	13	Zm00001d010529,Zm00001d047799,Zm00001d006036,Zm00001d013842,Zm00001d013507,Zm00001d041119,Zm00001d012420,Zm00001d041550,Zm00001d033591,Zm00001d028630,Zm00001d048073,Zm00001d042922,Zm00001d030725
GO:0003735	structural constituent of ribosome	F	79	Zm00001d014969,Zm00001d037142,Zm00001d037489,Zm00001d044287,Zm00001d031611,Zm00001d022463,Zm00001d008460,Zm00001d028786,Zm00001d013034,Zm00001d041237,Zm00001d042308,Zm00001d051261,Zm00001d052719,Zm00001d035087,Zm00001d010566,Zm00001d024511,Zm00001d007386,Zm00001d042510,Zm00001d050411,Zm00001d010528,Zm00001d016549,Zm00001d041760,Zm00001d004990,Zm00001d034790,Zm00001d045958,Zm00001d009476,Zm00001d0…
GO:0044183	protein binding involved in protein folding	F	13	Zm00001d010529,Zm00001d047799,Zm00001d006036,Zm00001d013842,Zm00001d013507,Zm00001d041119,Zm00001d012420,Zm00001d041550,Zm00001d033591,Zm00001d028630,Zm00001d048073,Zm00001d042922,Zm00001d030725
GO:0043167	ion binding	F	289	Zm00001d023874,Zm00001d006947,Zm00001d006036,Zm00001d052475,Zm00001d023223,Zm00001d051898,Zm00001d034005,Zm00001d011610,Zm00001d027657,Zm00001d038047,Zm00001d030285,Zm00001d040446,Zm00001d008214,Zm00001d037962,Zm00001d012304,Zm00001d038772,Zm00001d002007,Zm00001d047618,Zm00001d019415,Zm00001d010588,Zm00001d007383,Zm00001d019039,Zm00001d042965,Zm00001d048683,Zm00001d014969,Zm00001d034413,Zm00001d0…
GO:0008135	translation factor activity RNA binding	F	39	Zm00001d011092,Zm00001d012770,Zm00001d035261,Zm00001d008371,Zm00001d036480,Zm00001d039518,Zm00001d030011,Zm00001d014246,Zm00001d039731,Zm00001d046810,Zm00001d015061,Zm00001d004677,Zm00001d046449,Zm00001d025777,Zm00001d005238,Zm00001d037142,Zm00001d006725,Zm00001d008757,Zm00001d031747,Zm00001d022513,Zm00001d036959,Zm00001d014673,Zm00001d036904,Zm00001d009868,Zm00001d046352,Zm00001d042347,Zm00001d0…
GO:0046872	metal ion binding	F	265	Zm00001d023874,Zm00001d006947,Zm00001d006036,Zm00001d052475,Zm00001d023223,Zm00001d051898,Zm00001d034005,Zm00001d011610,Zm00001d027657,Zm00001d038047,Zm00001d030285,Zm00001d040446,Zm00001d008214,Zm00001d037962,Zm00001d012304,Zm00001d038772,Zm00001d002007,Zm00001d019415,Zm00001d010588,Zm00001d007383,Zm00001d019039,Zm00001d042965,Zm00001d048683,Zm00001d014969,Zm00001d034413,Zm00001d017425,Zm00001d0…
GO:0043169	cation binding	F	266	Zm00001d023874,Zm00001d006947,Zm00001d006036,Zm00001d052475,Zm00001d023223,Zm00001d051898,Zm00001d034005,Zm00001d011610,Zm00001d027657,Zm00001d038047,Zm00001d030285,Zm00001d040446,Zm00001d008214,Zm00001d037962,Zm00001d012304,Zm00001d038772,Zm00001d002007,Zm00001d047618,Zm00001d019415,Zm00001d010588,Zm00001d007383,Zm00001d019039,Zm00001d042965,Zm00001d048683,Zm00001d014969,Zm00001d034413,Zm00001d0…
GO_id	GO_Term	term_type	#Seqs	Seqs
GO:0005737	cytoplasm	C	742	Zm00001d022469,Zm00001d026703,Zm00001d051898,Zm00001d022463,Zm00001d027557,Zm00001d009868,Zm00001d014887,Zm00001d051261,Zm00001d043041,Zm00001d024511,Zm00001d005636,Zm00001d043730,Zm00001d042510,Zm00001d015376,Zm00001d017097,Zm00001d004677,Zm00001d012518,Zm00001d011213,Zm00001d026386,Zm00001d025777,Zm00001d017399,Zm00001d008244,Zm00001d052689,Zm00001d015520,Zm00001d022513,Zm00001d047292,Zm00001d0…
GO:0005829	cytosol	C	214	Zm00001d007656,Zm00001d022469,Zm00001d027415,Zm00001d020450,Zm00001d022463,Zm00001d004976,Zm00001d004528,Zm00001d006222,Zm00001d037689,Zm00001d051261,Zm00001d012308,Zm00001d024511,Zm00001d043730,Zm00001d010588,Zm00001d015376,Zm00001d042965,Zm00001d016661,Zm00001d034790,Zm00001d045958,Zm00001d032546,Zm00001d049641,Zm00001d031749,Zm00001d035156,Zm00001d032426,Zm00001d053283,Zm00001d013086,Zm00001d0…
GO:0032991	macromolecular complex	C	425	Zm00001d022463,Zm00001d051261,Zm00001d024511,Zm00001d042510,Zm00001d042965,Zm00001d020248,Zm00001d013489,Zm00001d043281,Zm00001d025777,Zm00001d012156,Zm00001d007484,Zm00001d011741,Zm00001d012546,Zm00001d028552,Zm00001d016712,Zm00001d017617,Zm00001d048325,Zm00001d048321,Zm00001d049500,Zm00001d047699,Zm00001d053649,Zm00001d031956,Zm00001d042031,Zm00001d037625,Zm00001d024903,Zm00001d044287,Zm00001d0…
GO:0044424	intracellular part	C	1055	Zm00001d022469,Zm00001d014286,Zm00001d026703,Zm00001d051898,Zm00001d043021,Zm00001d022463,Zm00001d027557,Zm00001d020510,Zm00001d024455,Zm00001d009868,Zm00001d014887,Zm00001d051261,Zm00001d043041,Zm00001d024511,Zm00001d005636,Zm00001d043730,Zm00001d042510,Zm00001d015376,Zm00001d017097,Zm00001d023223,Zm00001d004677,Zm00001d013489,Zm00001d004772,Zm00001d012518,Zm00001d043281,Zm00001d011213,Zm00001d0…
GO:0005622	intracellular	C	1070	Zm00001d022469,Zm00001d014286,Zm00001d026703,Zm00001d051898,Zm00001d043021,Zm00001d022463,Zm00001d027557,Zm00001d020510,Zm00001d024455,Zm00001d009868,Zm00001d014887,Zm00001d051261,Zm00001d043041,Zm00001d024511,Zm00001d005636,Zm00001d043730,Zm00001d042510,Zm00001d015376,Zm00001d017097,Zm00001d023223,Zm00001d004677,Zm00001d013489,Zm00001d004772,Zm00001d012518,Zm00001d043281,Zm00001d011213,Zm00001d0…
GO:1990904	ribonucleoprotein complex	C	160	Zm00001d013568,Zm00001d030362,Zm00001d020450,Zm00001d022463,Zm00001d004528,Zm00001d051261,Zm00001d007386,Zm00001d024511,Zm00001d042510,Zm00001d006100,Zm00001d042965,Zm00001d014969,Zm00001d013489,Zm00001d034790,Zm00001d045958,Zm00001d014753,Zm00001d024593,Zm00001d010128,Zm00001d005334,Zm00001d005238,Zm00001d013086,Zm00001d031747,Zm00001d021633,Zm00001d023987,Zm00001d029174,Zm00001d007839,Zm00001d0…
GO:0044444	cytoplasmic part	C	576	Zm00001d022469,Zm00001d026703,Zm00001d022463,Zm00001d051541,Zm00001d051261,Zm00001d043041,Zm00001d024511,Zm00001d005636,Zm00001d043730,Zm00001d042510,Zm00001d015376,Zm00001d017097,Zm00001d011213,Zm00001d026386,Zm00001d025777,Zm00001d017399,Zm00001d008244,Zm00001d052689,Zm00001d022513,Zm00001d047292,Zm00001d016902,Zm00001d040038,Zm00001d052060,Zm00001d011741,Zm00001d019397,Zm00001d028759,Zm00001d0…
GO:0044445	cytosolic part	C	70	Zm00001d037489,Zm00001d044287,Zm00001d031611,Zm00001d013777,Zm00001d038535,Zm00001d013034,Zm00001d041237,Zm00001d022218,Zm00001d037972,Zm00001d051261,Zm00001d052719,Zm00001d035087,Zm00001d010566,Zm00001d024511,Zm00001d007386,Zm00001d006100,Zm00001d010528,Zm00001d041760,Zm00001d053881,Zm00001d004990,Zm00001d034790,Zm00001d045958,Zm00001d008387,Zm00001d050675,Zm00001d004528,Zm00001d048159,Zm00001d0…
GO:0030529	intracellular ribonucleoprotein complex	C	144	Zm00001d030362,Zm00001d020450,Zm00001d022463,Zm00001d004528,Zm00001d051261,Zm00001d007386,Zm00001d024511,Zm00001d042510,Zm00001d006100,Zm00001d042965,Zm00001d014969,Zm00001d013489,Zm00001d034790,Zm00001d045958,Zm00001d014753,Zm00001d024593,Zm00001d010128,Zm00001d005334,Zm00001d005238,Zm00001d013086,Zm00001d031747,Zm00001d023987,Zm00001d029174,Zm00001d007839,Zm00001d048114,Zm00001d011741,Zm00001d0…
GO:0044464	cell part	C	1138	Zm00001d022469,Zm00001d030173,Zm00001d034886,Zm00001d026703,Zm00001d051898,Zm00001d043021,Zm00001d022463,Zm00001d027557,Zm00001d014286,Zm00001d020510,Zm00001d024455,Zm00001d009868,Zm00001d014887,Zm00001d051261,Zm00001d043041,Zm00001d024511,Zm00001d005636,Zm00001d043730,Zm00001d042510,Zm00001d015376,Zm00001d017097,Zm00001d023223,Zm00001d004677,Zm00001d013489,Zm00001d004772,Zm00001d012518,Zm00001d0…
GO:0000502	proteasome complex	C	32	Zm00001d028801,Zm00001d053217,Zm00001d006235,Zm00001d043281,Zm00001d047941,Zm00001d007215,Zm00001d038970,Zm00001d045665,Zm00001d018409,Zm00001d053881,Zm00001d043021,Zm00001d008284,Zm00001d027688,Zm00001d008757,Zm00001d017117,Zm00001d041456,Zm00001d046600,Zm00001d026265,Zm00001d045315,Zm00001d021147,Zm00001d012546,Zm00001d015788,Zm00001d001966,Zm00001d031642,Zm00001d012844,Zm00001d028396,Zm00001d0…
GO:0005623	cell	C	1146	Zm00001d022469,Zm00001d030173,Zm00001d034886,Zm00001d026703,Zm00001d051898,Zm00001d043021,Zm00001d022463,Zm00001d027557,Zm00001d014286,Zm00001d020510,Zm00001d024455,Zm00001d009868,Zm00001d014887,Zm00001d051261,Zm00001d043041,Zm00001d024511,Zm00001d005636,Zm00001d043730,Zm00001d042510,Zm00001d015376,Zm00001d017097,Zm00001d023223,Zm00001d004677,Zm00001d013489,Zm00001d004772,Zm00001d012518,Zm00001d0…
GO:0044422	organelle part	C	404	Zm00001d026703,Zm00001d022463,Zm00001d051261,Zm00001d043041,Zm00001d024511,Zm00001d042510,Zm00001d015376,Zm00001d013489,Zm00001d011213,Zm00001d012156,Zm00001d047292,Zm00001d040038,Zm00001d034244,Zm00001d019397,Zm00001d016712,Zm00001d017617,Zm00001d048325,Zm00001d049500,Zm00001d020432,Zm00001d031956,Zm00001d042031,Zm00001d021648,Zm00001d044287,Zm00001d013549,Zm00001d038535,Zm00001d024908,Zm00001d0…
GO:0044446	intracellular organelle part	C	403	Zm00001d026703,Zm00001d022463,Zm00001d051261,Zm00001d043041,Zm00001d024511,Zm00001d042510,Zm00001d015376,Zm00001d013489,Zm00001d011213,Zm00001d012156,Zm00001d047292,Zm00001d040038,Zm00001d034244,Zm00001d019397,Zm00001d016712,Zm00001d017617,Zm00001d048325,Zm00001d049500,Zm00001d020432,Zm00001d031956,Zm00001d042031,Zm00001d021648,Zm00001d044287,Zm00001d013549,Zm00001d038535,Zm00001d024908,Zm00001d0…
GO:0022625	cytosolic large ribosomal subunit	C	38	Zm00001d037489,Zm00001d044287,Zm00001d031611,Zm00001d013777,Zm00001d038535,Zm00001d041237,Zm00001d052719,Zm00001d035087,Zm00001d007386,Zm00001d050411,Zm00001d010528,Zm00001d004528,Zm00001d043942,Zm00001d033767,Zm00001d033128,Zm00001d018957,Zm00001d042308,Zm00001d006100,Zm00001d010128,Zm00001d034059,Zm00001d022463,Zm00001d042525,Zm00001d038374,Zm00001d016549,Zm00001d037972,Zm00001d050675,Zm00001d0…
GO:0043234	protein complex	C	269	Zm00001d037606,Zm00001d030362,Zm00001d012546,Zm00001d007650,Zm00001d001765,Zm00001d053363,Zm00001d011092,Zm00001d012675,Zm00001d011750,Zm00001d042505,Zm00001d036062,Zm00001d042216,Zm00001d039357,Zm00001d039731,Zm00001d012308,Zm00001d042199,Zm00001d048483,Zm00001d011119,Zm00001d010182,Zm00001d034364,Zm00001d010609,Zm00001d048683,Zm00001d028408,Zm00001d020248,Zm00001d001928,Zm00001d046875,Zm00001d0…
