# Supplementary material for: Gene expression variation explains maize seed germination heterosis
Source: BMC Plant Biol. 2022 Jun 20;22:301. doi: 10.1186/s12870-022-03690-x (PMC9208091; doi:10.1186/s12870-022-03690-x)
Supplement: Supplementary file 5 — Additional file 5: Table S4. The 9 most enriched KEGG pathway terms in Maize (Zea mays L.). [file 12870_2022_3690_MOESM5_ESM.xlsx]

## Sheet: de_ekp
Table S4. The 9 most enriched KEGG pathway terms in L. Zea mays
Name	ko-term	Input number	Background number	P-Value	P.adjust	EntreZ.ID	Gene.ID
Protein processing in endoplasmic reticulum	zma04141	55/524	281/6152	1.92876e-09	2.00592e-07	100281830/100284772/100283947/100191508/103647533/100282088/103634805/100037778/103635762/541665/100282148/100501536/100283585/103625973/100193211/100280317/100382880/100283886/100279899/100191598/100279992/100272368/103641392/100196928/100283239/100285254/100278319/542576/100191552/100275241/100281806/103639924/100274218/100191411/100280354/100282141/100382437/100279983/100273449/100501213/10021…	Zm00001d001913/Zm00001d003554/Zm00001d003857/Zm00001d004640/Zm00001d006008/Zm00001d007271/Zm00001d008577/Zm00001d008841/Zm00001d010529/Zm00001d010618/Zm00001d011767/Zm00001d012420/Zm00001d013111/Zm00001d013507/Zm00001d013549/Zm00001d013669/Zm00001d014124/Zm00001d015777/Zm00001d017809/Zm00001d018298/Zm00001d020827/Zm00001d020898/Zm00001d024855/Zm00001d024903/Zm00001d025508/Zm00001d027484/Zm00001d0…
Proteasome	zma03050	22/524	88/6152	2.72523e-06	0.000141712	100274928/100193364/100217166/100285986/100382103/100282100/100273594/100283981/100282470/103642042/100283546/100272940/100279843/100193485/100194311/100273945/100274112/100283637/103653823/100193583/100383510/103654920	Zm00001d001966/Zm00001d007215/Zm00001d008284/Zm00001d012546/Zm00001d012844/Zm00001d015788/Zm00001d018409/Zm00001d021147/Zm00001d024319/Zm00001d026265/Zm00001d027688/Zm00001d028396/Zm00001d028801/Zm00001d041456/Zm00001d045315/Zm00001d046539/Zm00001d046600/Zm00001d047941/Zm00001d051205/Zm00001d053217/Zm00001d053649/Zm00001d053881
Pyruvate metabolism	zma00620	23/524	118/6152	0.000121909	0.00422617	100280536/542252/100274017/100273428/542209/541781/542459/100282820/103638230/100283899/100193826/100282283/100273990/100193743/542363/100191237/542331/542177/100037812/100272256/100281089/542567/100191614	Zm00001d001881/Zm00001d003247/Zm00001d008432/Zm00001d009640/Zm00001d012764/Zm00001d016365/Zm00001d018468/Zm00001d023379/Zm00001d023385/Zm00001d026619/Zm00001d029036/Zm00001d029416/Zm00001d030020/Zm00001d032187/Zm00001d033931/Zm00001d037775/Zm00001d037962/Zm00001d040446/Zm00001d042869/Zm00001d044748/Zm00001d047663/Zm00001d051754/Zm00001d052494
Endocytosis	zma04144	35/524	220/6152	0.000193203	0.00502327	100280470/100280918/100193084/103635762/103635765/100501536/100382775/100279276/103625973/100283230/100281189/100283476/103632067/100280562/103632959/100279757/103640647/103640874/100281806/103634469/103637660/103639924/103643394/100280354/100281033/100191606/100286124/542702/103650436/103650526/100286131/100284393/100272911/100282667/103654268	Zm00001d002360/Zm00001d005231/Zm00001d006602/Zm00001d010529/Zm00001d010538/Zm00001d012420/Zm00001d012537/Zm00001d013059/Zm00001d013507/Zm00001d014278/Zm00001d017106/Zm00001d017675/Zm00001d019042/Zm00001d019191/Zm00001d021087/Zm00001d021802/Zm00001d023218/Zm00001d023657/Zm00001d028630/Zm00001d028656/Zm00001d029910/Zm00001d030725/Zm00001d032539/Zm00001d033591/Zm00001d034532/Zm00001d034885/Zm00001d0…
Glycolysis / Gluconeogenesis	zma00010	28/524	165/6152	0.000285077	0.0059296	542376/100272913/100280823/542578/542721/100274579/541781/100037774/542459/100282820/100283899/100273990/542316/100191851/542358/542363/542718/100283735/100272481/542177/100037812/100381658/100272256/732811/100281089/542367/542567/100191614	Zm00001d010588/Zm00001d012103/Zm00001d012407/Zm00001d012518/Zm00001d013428/Zm00001d015376/Zm00001d016365/Zm00001d017121/Zm00001d018468/Zm00001d023379/Zm00001d026619/Zm00001d030020/Zm00001d030373/Zm00001d032386/Zm00001d033746/Zm00001d033931/Zm00001d035156/Zm00001d037689/Zm00001d039865/Zm00001d040446/Zm00001d042869/Zm00001d043086/Zm00001d044748/Zm00001d045431/Zm00001d047663/Zm00001d049641/Zm00001d0…
Biosynthesis of amino acids	zma01230	42/524	292/6152	0.000440124	0.00762882	100501272/100283574/778431/100191838/103636185/100284080/100272913/100280823/542578/100274579/100279573/100274119/100037774/542214/100280822/103633296/542286/100282820/100272721/100274566/100283899/100193476/541650/100273990/542316/100193705/542438/100384793/542718/100272371/100272481/542177/100284307/100381658/100273311/100193695/100192349/732811/100279513/100216599/542367/100191614	Zm00001d006900/Zm00001d008244/Zm00001d010056/Zm00001d010920/Zm00001d011610/Zm00001d011965/Zm00001d012103/Zm00001d012407/Zm00001d012518/Zm00001d015376/Zm00001d015856/Zm00001d016198/Zm00001d017121/Zm00001d017958/Zm00001d020590/Zm00001d021770/Zm00001d022089/Zm00001d023379/Zm00001d024908/Zm00001d025652/Zm00001d026619/Zm00001d028220/Zm00001d029324/Zm00001d030020/Zm00001d030373/Zm00001d030557/Zm00001d0…
Carbon metabolism	zma01200	46/524	332/6152	0.000553603	0.00822497	542252/100283574/100274017/100273428/100284080/100272913/100280823/542578/542209/100383421/100274579/100279573/100274119/541781/100037774/542459/100280822/103633296/100282820/541946/100283899/100193476/100282283/100273990/542316/100193705/542438/100384793/103645133/100193743/542718/100283735/542331/100272371/100272481/542177/100284307/100381658/100273311/100272256/732811/100279513/100281089/10021…	Zm00001d003247/Zm00001d008244/Zm00001d008432/Zm00001d009640/Zm00001d011965/Zm00001d012103/Zm00001d012407/Zm00001d012518/Zm00001d012764/Zm00001d013007/Zm00001d015376/Zm00001d015856/Zm00001d016198/Zm00001d016365/Zm00001d017121/Zm00001d018468/Zm00001d020590/Zm00001d021770/Zm00001d023379/Zm00001d023437/Zm00001d026619/Zm00001d028220/Zm00001d029416/Zm00001d030020/Zm00001d030373/Zm00001d030557/Zm00001d0…
Spliceosome	zma03040	35/524	250/6152	0.00210285	0.0273371	100273717/103635762/103636001/100501536/103625973/100283023/100273359/100272396/103633484/100284207/542174/100281806/103635858/103639924/100280354/103629005/100272956/100383017/100285019/100193321/100191858/100282711/100274281/100284054/103650436/109944832/103650526/541962/542146/100191203/109939167/100283511/100272911/100282309/100192596	Zm00001d009761/Zm00001d010529/Zm00001d011155/Zm00001d012420/Zm00001d013507/Zm00001d014812/Zm00001d014894/Zm00001d014897/Zm00001d022286/Zm00001d023734/Zm00001d025063/Zm00001d028630/Zm00001d029352/Zm00001d030725/Zm00001d033591/Zm00001d035170/Zm00001d035552/Zm00001d037625/Zm00001d037925/Zm00001d038248/Zm00001d039014/Zm00001d039350/Zm00001d039452/Zm00001d040672/Zm00001d041119/Zm00001d041513/Zm00001d0…
Ribosome biogenesis in eukaryotes	zma03008	19/524	116/6152	0.00396063	0.0457673	100283448/100217272/103625805/100501489/100283975/100283854/100282567/103643972/100384227/100282435/100279295/100274475/100193260/103630761/103649964/109944832/100273647/103639131/103639139	Zm00001d006440/Zm00001d012195/Zm00001d013058/Zm00001d027706/Zm00001d029174/Zm00001d029177/Zm00001d031747/Zm00001d033912/Zm00001d034914/Zm00001d035014/Zm00001d035913/Zm00001d038440/Zm00001d039090/Zm00001d039091/Zm00001d040311/Zm00001d041513/Zm00001d045028/Zm00001d047472/Zm00001d047481
