# Supplementary material for: Gene expression variation explains maize seed germination heterosis
Source: BMC Plant Biol. 2022 Jun 20;22:301. doi: 10.1186/s12870-022-03690-x (PMC9208091; doi:10.1186/s12870-022-03690-x)
Supplement: Supplementary file 6 — Additional file 6: Table S5. The sequence of primers used for RT-qPCR. [file 12870_2022_3690_MOESM6_ESM.xlsx]

## Sheet: Sheet1
Table S5 The sequence of primers used for qRT-PCR
GeneID	Primer-F	Primer-R
Zm00001d009640	AGGCTCTCACCAAGAGGACA	ATGTCCGGAACTCCATTCAG
Zm00001d033931	AAGTCGGCAGAGAGCAACAT	TGACGGTGTACTCGCTGAAG
Zm00001d015856	GACTGGAATGCTTTGGGAAA	AAGGTTCACCGCCCTTAACT
Zm00001d032187	AAGCAGAAGGGCGTCTACAA	CAACTGGGACATCAACATCG
Zm00001d026619	ACGAGTACCACCAGGAGACG	TACGGATCTCAGGACCCTTG
Zm00001d013007	GGACAAGATCAGGCCACTGT	TCATCCTCATTCAGCATTCG
Zm00001d016198	TGTGAGGATGAGATGCAAGC	AAACAACCAGTGCACCATGA
Zm00001d036904	TCATCAAGCCTGGTATGGTT	ACGCTTCAGATCCTTCACAG
Zm00001d003247	TTCGGCCTCTACTTCTTCCA	AACACCCCGTTCCATATCCT
Zm00001d047534	CATTAGAATGCTGGCTGGGT	AAATGCCTCACGGTGTTCTT
Zm00001d023379	TTACTCGTGTCGTGGACAGC	GGAGAGTCTCAGCACCAAGG
Zm00001d052494	CCACCCTGTCTGATGAGGAT	AGATCGCCCAATTTTGACAG
ACTIN-1	CAATGGCACTGGAATGGT	ATCTTCAGGCGAAACACG
